# Supplementary material for: Rational approach to guest confinement inside MOF cavities for low-temperature catalysis
Source: Nat Commun. 2019 Mar 22;10:1340. doi: 10.1038/s41467-019-08972-x (PMC6430784; doi:10.1038/s41467-019-08972-x)
Supplement: Supplementary file 4 — Supplementary Data 1 [file 41467_2019_8972_MOESM4_ESM.xlsx]

## Sheet: Figure 3a
Figure 3a	CO2(44)	RuO2@MOF-808-P	Temperature	Counts	RuO2/SiO2	Temperature	Counts		CO(28)	RuO2@MOF-808-P	Temperature	Counts	RuO2/SiO2	Temperature	Counts
			°C	a.u.		°C	a.u.				°C	a.u.		°C	a.u.
			45	7.7116e-11		45	4.74929e-11				45	7.45828e-08		45	7.24563e-08
			45.5183	7.53161e-11		45.5183	4.75166e-11				45.5183	7.45738e-08		45.5183	7.23262e-08
			46.035	7.93939e-11		46.035	4.82482e-11				46.035	7.45406e-08		46.035	7.23786e-08
			46.56	8.12572e-11		46.56	4.88907e-11				46.56	7.4537e-08		46.56	7.24348e-08
			47.0767	7.93479e-11		47.0767	4.92966e-11				47.0767	7.45124e-08		47.0767	7.24223e-08
			47.595	7.9676e-11		47.595	5.0678e-11				47.595	7.45305e-08		47.595	7.23235e-08
			48.11	8.18218e-11		48.11	5.04097e-11				48.11	7.44906e-08		48.11	7.23564e-08
			48.6367	8.22248e-11		48.6367	5.22541e-11				48.6367	7.4481e-08		48.6367	7.23803e-08
			49.165	8.48849e-11		49.165	5.32421e-11				49.165	7.45328e-08		49.165	7.23817e-08
			49.68	8.57494e-11		49.68	5.363e-11				49.68	7.45281e-08		49.68	7.24087e-08
			50.2067	8.71798e-11		50.2067	5.5676e-11				50.2067	7.4462e-08		50.2067	7.24195e-08
			50.725	9.19957e-11		50.725	5.65176e-11				50.725	7.44397e-08		50.725	7.24333e-08
			51.24	9.36427e-11		51.24	5.87824e-11				51.24	7.44407e-08		51.24	7.23808e-08
			51.7683	9.63691e-11		51.7683	5.93983e-11				51.7683	7.44746e-08		51.7683	7.24727e-08
			52.295	1.01898e-10		52.295	6.19434e-11				52.295	7.44754e-08		52.295	7.24855e-08
			52.81	1.03882e-10		52.81	6.26372e-11				52.81	7.44667e-08		52.81	7.24897e-08
			53.3267	1.07904e-10		53.3267	6.58121e-11				53.3267	7.44924e-08		53.3267	7.24061e-08
			53.8417	1.13058e-10		53.8417	6.72309e-11				53.8417	7.45242e-08		53.8417	7.24228e-08
			54.3633	1.16431e-10		54.3633	6.94621e-11				54.3633	7.44922e-08		54.3633	7.23899e-08
			54.8783	1.23414e-10		54.8783	7.16921e-11				54.8783	7.44945e-08		54.8783	7.24028e-08
			55.4067	1.29778e-10		55.4067	7.42965e-11				55.4067	7.44961e-08		55.4067	7.24292e-08
			55.9233	1.36247e-10		55.9233	7.59018e-11				55.9233	7.44882e-08		55.9233	7.24393e-08
			56.4383	1.43236e-10		56.4383	7.84676e-11				56.4383	7.44927e-08		56.4383	7.24476e-08
			56.9567	1.52541e-10		56.9567	8.22675e-11				56.9567	7.44504e-08		56.9567	7.24515e-08
			57.4717	1.6431e-10		57.4717	8.50684e-11				57.4717	7.45141e-08		57.4717	7.24481e-08
			58	1.70837e-10		58	8.87777e-11				58	7.4462e-08		58	7.24761e-08
			58.5167	1.78451e-10		58.5167	9.06306e-11				58.5167	7.44574e-08		58.5167	7.24815e-08
			59.035	1.90765e-10		59.035	9.37845e-11				59.035	7.43798e-08		59.035	7.25214e-08
			59.56	2.00404e-10		59.56	9.4539e-11				59.56	7.43703e-08		59.56	7.24771e-08
			60.0767	2.12805e-10		60.0767	1.00701e-10				60.0767	7.43345e-08		60.0767	7.24876e-08
			60.595	2.2402e-10		60.595	1.02936e-10				60.595	7.43464e-08		60.595	7.24772e-08
			61.1133	2.36069e-10		61.1133	1.03047e-10				61.1133	7.43434e-08		61.1133	7.24868e-08
			61.6317	2.52141e-10		61.6317	1.09182e-10				61.6317	7.43143e-08		61.6317	7.24831e-08
			62.1467	2.68195e-10		62.1467	1.10481e-10				62.1467	7.42574e-08		62.1467	7.24454e-08
			62.675	2.79552e-10		62.675	1.15208e-10				62.675	7.43177e-08		62.675	7.24384e-08
			63.2017	2.9717e-10		63.2017	1.18767e-10				63.2017	7.42345e-08		63.2017	7.24498e-08
			63.73	3.12127e-10		63.73	1.21358e-10				63.73	7.41775e-08		63.73	7.24502e-08
			64.245	3.28106e-10		64.245	1.24921e-10				64.245	7.41725e-08		64.245	7.24231e-08
			64.7617	3.3869e-10		64.7617	1.30039e-10				64.7617	7.41896e-08		64.7617	7.23884e-08
			65.2767	3.60583e-10		65.2767	1.29147e-10				65.2767	7.41684e-08		65.2767	7.24219e-08
			65.795	3.74912e-10		65.795	1.33022e-10				65.795	7.41665e-08		65.795	7.2443e-08
			66.3133	3.91447e-10		66.3133	1.35042e-10				66.3133	7.41232e-08		66.3133	7.24061e-08
			66.8283	4.06925e-10		66.8283	1.38991e-10				66.8283	7.41131e-08		66.8283	7.24519e-08
			67.345	4.20977e-10		67.345	1.45275e-10				67.345	7.40451e-08		67.345	7.24788e-08
			67.8633	4.41071e-10		67.8633	1.49483e-10				67.8633	7.40215e-08		67.8633	7.24127e-08
			68.3783	4.56438e-10		68.3783	1.49168e-10				68.3783	7.39676e-08		68.3783	7.23813e-08
			68.905	4.7238e-10		68.905	1.52571e-10				68.905	7.39578e-08		68.905	7.23798e-08
			69.42	4.92622e-10		69.42	1.56564e-10				69.42	7.3975e-08		69.42	7.24003e-08
			69.935	5.05396e-10		69.935	1.5636e-10				69.935	7.38933e-08		69.935	7.24378e-08
			70.465	5.23323e-10		70.465	1.62199e-10				70.465	7.39203e-08		70.465	7.24226e-08
			70.9933	5.33812e-10		70.9933	1.64546e-10				70.9933	7.38405e-08		70.9933	7.24054e-08
			71.5083	5.48919e-10		71.5083	1.65074e-10				71.5083	7.38131e-08		71.5083	7.24205e-08
			72.0233	5.68732e-10		72.0233	1.70334e-10				72.0233	7.3809e-08		72.0233	7.24179e-08
			72.5533	5.80247e-10		72.5533	1.73321e-10				72.5533	7.3802e-08		72.5533	7.24099e-08
			73.0717	5.91428e-10		73.0717	1.76231e-10				73.0717	7.37344e-08		73.0717	7.24106e-08
			73.5967	6.09702e-10		73.5967	1.74563e-10				73.5967	7.3766e-08		73.5967	7.24059e-08
			74.115	6.19953e-10		74.115	1.79309e-10				74.115	7.37237e-08		74.115	7.24019e-08
			74.6317	6.38694e-10		74.6317	1.83628e-10				74.6317	7.36911e-08		74.6317	7.23872e-08
			75.1467	6.49446e-10		75.1467	1.85037e-10				75.1467	7.3678e-08		75.1467	7.23969e-08
			75.6617	6.64646e-10		75.6617	1.91747e-10				75.6617	7.36684e-08		75.6617	7.23495e-08
			76.18	6.7877e-10		76.18	1.9158e-10				76.18	7.36084e-08		76.18	7.23131e-08
			76.7067	6.92062e-10		76.7067	1.95832e-10				76.7067	7.35862e-08		76.7067	7.22867e-08
			77.225	7.10989e-10		77.225	1.96307e-10				77.225	7.35728e-08		77.225	7.23069e-08
			77.74	7.22222e-10		77.74	2.00145e-10				77.74	7.35461e-08		77.74	7.22927e-08
			78.2567	7.33442e-10		78.2567	2.04659e-10				78.2567	7.35425e-08		78.2567	7.23089e-08
			78.7817	7.486e-10		78.7817	2.07096e-10				78.7817	7.35019e-08		78.7817	7.22893e-08
			79.3083	7.62744e-10		79.3083	2.0779e-10				79.3083	7.3487e-08		79.3083	7.22966e-08
			79.8333	7.75048e-10		79.8333	2.09543e-10				79.8333	7.34974e-08		79.8333	7.23452e-08
			80.3633	7.89623e-10		80.3633	2.13941e-10				80.3633	7.34829e-08		80.3633	7.23207e-08
			80.8783	7.99108e-10		80.8783	2.17847e-10				80.8783	7.34377e-08		80.8783	7.23155e-08
			81.405	8.13925e-10		81.405	2.225e-10				81.405	7.34484e-08		81.405	7.22839e-08
			81.9233	8.31906e-10		81.9233	2.22113e-10				81.9233	7.34076e-08		81.9233	7.22561e-08
			82.44	8.38602e-10		82.44	2.24669e-10				82.44	7.33878e-08		82.44	7.22729e-08
			82.9667	8.51388e-10		82.9667	2.29211e-10				82.9667	7.33938e-08		82.9667	7.22782e-08
			83.485	8.67571e-10		83.485	2.33622e-10				83.485	7.33609e-08		83.485	7.23134e-08
			84	8.72576e-10		84	2.30045e-10				84	7.33444e-08		84	7.22831e-08
			84.5167	8.86664e-10		84.5167	2.33178e-10				84.5167	7.32838e-08		84.5167	7.22956e-08
			85.035	8.96433e-10		85.035	2.37256e-10				85.035	7.32879e-08		85.035	7.22958e-08
			85.55	9.06091e-10		85.55	2.43607e-10				85.55	7.32884e-08		85.55	7.22834e-08
			86.0683	9.19809e-10		86.0683	2.4146e-10				86.0683	7.3292e-08		86.0683	7.22958e-08
			86.5833	9.24072e-10		86.5833	2.45523e-10				86.5833	7.32849e-08		86.5833	7.22971e-08
			87.1	9.39087e-10		87.1	2.43818e-10				87.1	7.32502e-08		87.1	7.22906e-08
			87.6183	9.39758e-10		87.6183	2.51451e-10				87.6183	7.31952e-08		87.6183	7.2264e-08
			88.1433	9.50135e-10		88.1433	2.51566e-10				88.1433	7.3169e-08		88.1433	7.22933e-08
			88.66	9.5983e-10		88.66	2.54162e-10				88.66	7.31288e-08		88.66	7.23104e-08
			89.1783	9.67731e-10		89.1783	2.54922e-10				89.1783	7.31052e-08		89.1783	7.23236e-08
			89.7033	9.72806e-10		89.7033	2.6006e-10				89.7033	7.31743e-08		89.7033	7.2333e-08
			90.22	9.72791e-10		90.22	2.58222e-10				90.22	7.31503e-08		90.22	7.22905e-08
			90.745	9.77341e-10		90.745	2.60668e-10				90.745	7.31213e-08		90.745	7.23104e-08
			91.2633	9.81696e-10		91.2633	2.61391e-10				91.2633	7.30879e-08		91.2633	7.22897e-08
			91.7917	9.86542e-10		91.7917	2.68377e-10				91.7917	7.30626e-08		91.7917	7.22715e-08
			92.3083	9.86805e-10		92.3083	2.71772e-10				92.3083	7.30137e-08		92.3083	7.23292e-08
			92.8333	1.00267e-09		92.8333	2.70863e-10				92.8333	7.30451e-08		92.8333	7.22986e-08
			93.3517	9.97294e-10		93.3517	2.69955e-10				93.3517	7.30616e-08		93.3517	7.23289e-08
			93.8683	1.01174e-09		93.8683	2.74274e-10				93.8683	7.3042e-08		93.8683	7.23176e-08
			94.3933	1.01472e-09		94.3933	2.77186e-10				94.3933	7.30088e-08		94.3933	7.23015e-08
			94.91	1.01083e-09		94.91	2.7787e-10				94.91	7.30119e-08		94.91	7.2309e-08
			95.425	1.01101e-09		95.425	2.80577e-10				95.425	7.30131e-08		95.425	7.23434e-08
			95.9433	1.01509e-09		95.9433	2.78668e-10				95.9433	7.29649e-08		95.9433	7.23338e-08
			96.4583	1.02317e-09		96.4583	2.80466e-10				96.4583	7.29703e-08		96.4583	7.23497e-08
			96.985	1.02412e-09		96.985	2.84175e-10				96.985	7.29821e-08		96.985	7.23559e-08
			97.5117	1.0243e-09		97.5117	2.82671e-10				97.5117	7.30671e-08		97.5117	7.23824e-08
			98.04	1.02121e-09		98.04	2.8953e-10				98.04	7.30046e-08		98.04	7.23573e-08
			98.555	1.02334e-09		98.555	2.9118e-10				98.555	7.30406e-08		98.555	7.23835e-08
			99.0817	1.02921e-09		99.0817	2.92001e-10				99.0817	7.30326e-08		99.0817	7.2415e-08
			99.6067	1.02648e-09		99.6067	2.94749e-10				99.6067	7.30467e-08		99.6067	7.24088e-08
			100.137	1.02757e-09		100.137	2.95629e-10				100.137	7.30052e-08		100.137	7.24181e-08
			100.662	1.03529e-09		100.662	2.98094e-10				100.662	7.3033e-08		100.662	7.24178e-08
			101.178	1.03503e-09		101.178	3.02191e-10				101.178	7.30394e-08		101.178	7.23971e-08
			101.703	1.03813e-09		101.703	3.01556e-10				101.703	7.30028e-08		101.703	7.23909e-08
			102.232	1.03303e-09		102.232	3.02098e-10				102.232	7.29931e-08		102.232	7.23578e-08
			102.758	1.02685e-09		102.758	3.0638e-10				102.758	7.29894e-08		102.758	7.24013e-08
			103.273	1.03449e-09		103.273	3.08854e-10				103.273	7.29757e-08		103.273	7.24079e-08
			103.8	1.03285e-09		103.8	3.10885e-10				103.8	7.30104e-08		103.8	7.24094e-08
			104.327	1.03485e-09		104.327	3.09546e-10				104.327	7.30359e-08		104.327	7.23981e-08
			104.855	1.03503e-09		104.855	3.12986e-10				104.855	7.30317e-08		104.855	7.23811e-08
			105.37	1.02848e-09		105.37	3.17572e-10				105.37	7.30143e-08		105.37	7.24642e-08
			105.887	1.03358e-09		105.887	3.19579e-10				105.887	7.30027e-08		105.887	7.248e-08
			106.415	1.03649e-09		106.415	3.20376e-10				106.415	7.29982e-08		106.415	7.24534e-08
			106.94	1.03758e-09		106.94	3.23713e-10				106.94	7.29672e-08		106.94	7.24343e-08
			107.467	1.02992e-09		107.467	3.28847e-10				107.467	7.29718e-08		107.467	7.24293e-08
			107.982	1.02575e-09		107.982	3.31257e-10				107.982	7.29684e-08		107.982	7.24495e-08
			108.5	1.03455e-09		108.5	3.33461e-10				108.5	7.29504e-08		108.5	7.24342e-08
			109.017	1.03443e-09		109.017	3.32536e-10				109.017	7.29262e-08		109.017	7.24749e-08
			109.532	1.03158e-09		109.532	3.37931e-10				109.532	7.29459e-08		109.532	7.2467e-08
			110.06	1.03158e-09		110.06	3.40099e-10				110.06	7.29087e-08		110.06	7.24527e-08
			110.577	1.03849e-09		110.577	3.42834e-10				110.577	7.2926e-08		110.577	7.24666e-08
			111.092	1.03376e-09		111.092	3.4566e-10				111.092	7.29458e-08		111.092	7.24612e-08
			111.62	1.03567e-09		111.62	3.51092e-10				111.62	7.29514e-08		111.62	7.24271e-08
			112.138	1.03641e-09		112.138	3.51815e-10				112.138	7.28986e-08		112.138	7.24312e-08
			112.655	1.03678e-09		112.655	3.51852e-10				112.655	7.28953e-08		112.655	7.24579e-08
			113.18	1.03548e-09		113.18	3.56047e-10				113.18	7.28967e-08		113.18	7.24419e-08
			113.698	1.04177e-09		113.698	3.56393e-10				113.698	7.28684e-08		113.698	7.24854e-08
			114.225	1.04414e-09		114.225	3.61343e-10				114.225	7.28646e-08		114.225	7.24802e-08
			114.75	1.03789e-09		114.75	3.66021e-10				114.75	7.28511e-08		114.75	7.25035e-08
			115.267	1.04271e-09		115.267	3.67531e-10				115.267	7.28433e-08		115.267	7.25001e-08
			115.785	1.05123e-09		115.785	3.69722e-10				115.785	7.28204e-08		115.785	7.25127e-08
			116.3	1.05142e-09		116.3	3.72854e-10				116.3	7.28277e-08		116.3	7.24899e-08
			116.815	1.04864e-09		116.815	3.776e-10				116.815	7.27753e-08		116.815	7.25225e-08
			117.333	1.06254e-09		117.333	3.80288e-10				117.333	7.28029e-08		117.333	7.25048e-08
			117.85	1.06644e-09		117.85	3.89335e-10				117.85	7.28039e-08		117.85	7.24829e-08
			118.365	1.07033e-09		118.365	3.88036e-10				118.365	7.28317e-08		118.365	7.24974e-08
			118.883	1.07274e-09		118.883	3.90205e-10				118.883	7.28104e-08		118.883	7.24755e-08
			119.405	1.07689e-09		119.405	3.92596e-10				119.405	7.28007e-08		119.405	7.25034e-08
			119.92	1.08181e-09		119.92	3.96619e-10				119.92	7.27923e-08		119.92	7.24867e-08
			120.438	1.09655e-09		120.438	3.99492e-10				120.438	7.28131e-08		120.438	7.24389e-08
			120.965	1.09665e-09		120.965	4.04696e-10				120.965	7.27401e-08		120.965	7.24464e-08
			121.48	1.10333e-09		121.48	4.08686e-10				121.48	7.27276e-08		121.48	7.24756e-08
			121.998	1.1087e-09		121.998	4.12667e-10				121.998	7.27327e-08		121.998	7.24928e-08
			122.517	1.11816e-09		122.517	4.15045e-10				122.517	7.26779e-08		122.517	7.24774e-08
			123.032	1.12316e-09		123.032	4.18018e-10				123.032	7.26602e-08		123.032	7.24942e-08
			123.55	1.13577e-09		123.55	4.18728e-10				123.55	7.26598e-08		123.55	7.24671e-08
			124.065	1.14382e-09		124.065	4.24202e-10				124.065	7.26101e-08		124.065	7.24361e-08
			124.582	1.1466e-09		124.582	4.23423e-10				124.582	7.2626e-08		124.582	7.24413e-08
			125.1	1.153e-09		125.1	4.31988e-10				125.1	7.262e-08		125.1	7.24141e-08
			125.615	1.16079e-09		125.615	4.34744e-10				125.615	7.25968e-08		125.615	7.24709e-08
			126.132	1.18318e-09		126.132	4.34842e-10				126.132	7.25524e-08		126.132	7.24839e-08
			126.648	1.18748e-09		126.648	4.36982e-10				126.648	7.25584e-08		126.648	7.24913e-08
			127.165	1.20565e-09		127.165	4.43907e-10				127.165	7.25123e-08		127.165	7.24812e-08
			127.683	1.22377e-09		127.683	4.4589e-10				127.683	7.24963e-08		127.683	7.25358e-08
			128.198	1.23253e-09		128.198	4.47132e-10				128.198	7.24722e-08		128.198	7.25535e-08
			128.717	1.24606e-09		128.717	4.49449e-10				128.717	7.24233e-08		128.717	7.25574e-08
			129.232	1.25218e-09		129.232	4.5273e-10				129.232	7.23446e-08		129.232	7.24923e-08
			129.75	1.27546e-09		129.75	4.59033e-10				129.75	7.23683e-08		129.75	7.24733e-08
			130.267	1.2953e-09		130.267	4.60961e-10				130.267	7.23284e-08		130.267	7.24739e-08
			130.785	1.30872e-09		130.785	4.61844e-10				130.785	7.23219e-08		130.785	7.25331e-08
			131.3	1.32818e-09		131.3	4.70897e-10				131.3	7.22303e-08		131.3	7.25097e-08
			131.815	1.35445e-09		131.815	4.6856e-10				131.815	7.22146e-08		131.815	7.25283e-08
			132.332	1.37267e-09		132.332	4.71694e-10				132.332	7.21591e-08		132.332	7.25673e-08
			132.85	1.39612e-09		132.85	4.72398e-10				132.85	7.21034e-08		132.85	7.24938e-08
			133.365	1.42379e-09		133.365	4.79097e-10				133.365	7.20647e-08		133.365	7.24942e-08
			133.892	1.45275e-09		133.892	4.84225e-10				133.892	7.20656e-08		133.892	7.25638e-08
			134.41	1.48315e-09		134.41	4.86561e-10				134.41	7.20105e-08		134.41	7.25422e-08
			134.925	1.51466e-09		134.925	4.90694e-10				134.925	7.19411e-08		134.925	7.25662e-08
			135.44	1.541e-09		135.44	4.95718e-10				135.44	7.18872e-08		135.44	7.25908e-08
			135.958	1.57922e-09		135.958	4.96589e-10				135.958	7.17982e-08		135.958	7.25468e-08
			136.475	1.61625e-09		136.475	5e-10				136.475	7.1723e-08		136.475	7.25935e-08
			136.993	1.66333e-09		136.993	4.97609e-10				136.993	7.16796e-08		136.993	7.25576e-08
			137.518	1.70152e-09		137.518	5.00037e-10				137.518	7.15762e-08		137.518	7.25769e-08
			138.035	1.75139e-09		138.035	5.06228e-10				138.035	7.15569e-08		138.035	7.25731e-08
			138.553	1.80726e-09		138.553	5.094e-10				138.553	7.14797e-08		138.553	7.25165e-08
			139.072	1.86742e-09		139.072	5.12567e-10				139.072	7.14118e-08		139.072	7.25525e-08
			139.59	1.91664e-09		139.59	5.18027e-10				139.59	7.13136e-08		139.59	7.25758e-08
			140.105	1.98495e-09		140.105	5.24342e-10				140.105	7.12263e-08		140.105	7.25586e-08
			140.623	2.03585e-09		140.623	5.24821e-10				140.623	7.1135e-08		140.623	7.25834e-08
			141.148	2.10359e-09		141.148	5.28751e-10				141.148	7.10372e-08		141.148	7.2566e-08
			141.665	2.18837e-09		141.665	5.29993e-10				141.665	7.096e-08		141.665	7.25448e-08
			142.183	2.27477e-09		142.183	5.3066e-10				142.183	7.08477e-08		142.183	7.2547e-08
			142.712	2.35828e-09		142.712	5.37101e-10				142.712	7.0727e-08		142.712	7.25848e-08
			143.227	2.457e-09		143.227	5.37756e-10				143.227	7.05718e-08		143.227	7.25965e-08
			143.745	2.56384e-09		143.745	5.39448e-10				143.745	7.04197e-08		143.745	7.25643e-08
			144.273	2.6977e-09		144.273	5.45416e-10				144.273	7.027e-08		144.273	7.25635e-08
			144.8	2.82134e-09		144.8	5.45249e-10				144.8	7.01234e-08		144.8	7.25874e-08
			145.327	2.95555e-09		145.327	5.48159e-10				145.327	6.99134e-08		145.327	7.25578e-08
			145.845	3.13035e-09		145.845	5.50921e-10				145.845	6.97098e-08		145.845	7.2567e-08
			146.36	3.30664e-09		146.36	5.51218e-10				146.36	6.94702e-08		146.36	7.25794e-08
			146.875	3.50628e-09		146.875	5.54814e-10				146.875	6.92577e-08		146.875	7.26023e-08
			147.405	3.73555e-09		147.405	5.59244e-10				147.405	6.89573e-08		147.405	7.26065e-08
			147.93	4.00091e-09		147.93	5.56575e-10				147.93	6.85965e-08		147.93	7.25931e-08
			148.457	4.28317e-09		148.457	5.58892e-10				148.457	6.82679e-08		148.457	7.26092e-08
			148.972	4.625e-09		148.972	5.65384e-10				148.972	6.78723e-08		148.972	7.26388e-08
			149.49	4.99136e-09		149.49	5.63675e-10				149.49	6.74386e-08		149.49	7.26482e-08
			150.017	5.43877e-09		150.017	5.68754e-10				150.017	6.69588e-08		150.017	7.26478e-08
			150.542	5.95132e-09		150.542	5.76486e-10				150.542	6.64214e-08		150.542	7.26162e-08
			151.06	6.51834e-09		151.06	5.79143e-10				151.06	6.58097e-08		151.06	7.26347e-08
			151.587	7.17217e-09		151.587	5.80636e-10				151.587	6.50959e-08		151.587	7.264e-08
			152.102	7.89699e-09		152.102	5.80835e-10				152.102	6.43176e-08		152.102	7.26728e-08
			152.628	8.71928e-09		152.628	5.7919e-10				152.628	6.33828e-08		152.628	7.2698e-08
			153.147	9.71389e-09		153.147	5.89335e-10				153.147	6.2429e-08		153.147	7.26756e-08
			153.673	1.1213e-08		153.673	5.88661e-10				153.673	6.13271e-08		153.673	7.2673e-08
			154.202	1.24643e-08		154.202	5.9339e-10				154.202	6.01215e-08		154.202	7.26608e-08
			154.72	1.39158e-08		154.72	5.92704e-10				154.72	5.88014e-08		154.72	7.26937e-08
			155.235	1.55192e-08		155.235	5.99672e-10				155.235	5.73406e-08		155.235	7.26596e-08
			155.753	1.73303e-08		155.753	5.95299e-10				155.753	5.5715e-08		155.753	7.26527e-08
			156.272	1.93738e-08		156.272	6.0036e-10				156.272	5.3949e-08		156.272	7.26369e-08
			156.787	2.1871e-08		156.787	6.02955e-10				156.787	5.19592e-08		156.787	7.27e-08
			157.305	2.51797e-08		157.305	6.07335e-10				157.305	4.96121e-08		157.305	7.26998e-08
			157.823	3.07511e-08		157.823	6.04932e-10				157.823	4.64861e-08		157.823	7.27373e-08
			158.34	8.88761e-08		158.34	6.1203e-10				158.34	4.07652e-08		158.34	7.26965e-08
			158.857	7.90735e-08		158.857	6.13887e-10				158.857	2.38253e-08		158.857	7.27173e-08
			159.375	2.93683e-08		159.375	6.12112e-10				159.375	1.68184e-08		159.375	7.27123e-08
			159.892	8.16253e-09		159.892	6.14763e-10				159.892	4.54359e-08		159.892	7.27328e-08
			160.417	4.62444e-09		160.417	6.15782e-10				160.417	6.38864e-08		160.417	7.27437e-08
			160.947	3.66107e-09		160.947	6.25255e-10				160.947	6.72483e-08		160.947	7.27378e-08
			161.462	3.18664e-09		161.462	6.27683e-10				161.462	6.8545e-08		161.462	7.27801e-08
			161.988	2.89067e-09		161.988	6.21714e-10				161.988	6.92551e-08		161.988	7.27723e-08
			162.503	2.70434e-09		162.503	6.29557e-10				162.503	6.97412e-08		162.503	7.27864e-08
			163.032	2.56961e-09		163.032	6.35654e-10				163.032	7.00798e-08		163.032	7.27926e-08
			163.548	2.45468e-09		163.548	6.30723e-10				163.548	7.03323e-08		163.548	7.27996e-08
			164.065	2.37419e-09		164.065	6.37164e-10				164.065	7.05317e-08		164.065	7.27865e-08
			164.592	2.30749e-09		164.592	6.38038e-10				164.592	7.06978e-08		164.592	7.27558e-08
			165.107	2.26059e-09		165.107	6.39491e-10				165.107	7.08285e-08		165.107	7.28265e-08
			165.637	2.21349e-09		165.637	6.45118e-10				165.637	7.09698e-08		165.637	7.27679e-08
			166.162	2.1769e-09		166.162	6.4381e-10				166.162	7.1049e-08		166.162	7.27924e-08
			166.68	2.13769e-09		166.68	6.50523e-10				166.68	7.11285e-08		166.68	7.27808e-08
			167.197	2.1223e-09		167.197	6.57713e-10				167.197	7.11799e-08		167.197	7.27961e-08
			167.715	2.09765e-09		167.715	6.56786e-10				167.715	7.12418e-08		167.715	7.28303e-08
			168.23	2.08245e-09		168.23	6.59059e-10				168.23	7.12708e-08		168.23	7.28405e-08
			168.758	2.0628e-09		168.758	6.65832e-10				168.758	7.12782e-08		168.758	7.28928e-08
			169.273	2.05169e-09		169.273	6.69488e-10				169.273	7.13835e-08		169.273	7.2868e-08
			169.803	2.03913e-09		169.803	6.68131e-10				169.803	7.14449e-08		169.803	7.28528e-08
			170.318	2.02517e-09		170.318	6.73492e-10				170.318	7.14552e-08		170.318	7.28433e-08
			170.837	2.0211e-09		170.837	6.82865e-10				170.837	7.14595e-08		170.837	7.28498e-08
			171.352	2.01776e-09		171.352	6.88416e-10				171.352	7.14982e-08		171.352	7.28077e-08
			171.868	2.01034e-09		171.868	6.87706e-10				171.868	7.14908e-08		171.868	7.27703e-08
			172.387	2.00589e-09		172.387	6.99829e-10				172.387	7.15688e-08		172.387	7.28381e-08
			172.902	1.99727e-09		172.902	6.99718e-10				172.902	7.15169e-08		172.902	7.28077e-08
			173.428	1.98995e-09		173.428	7.09802e-10				173.428	7.15568e-08		173.428	7.28304e-08
			173.947	1.99663e-09		173.947	7.10674e-10				173.947	7.16252e-08		173.947	7.285e-08
			174.462	1.98362e-09		174.462	7.20609e-10				174.462	7.16289e-08		174.462	7.28012e-08
			174.977	1.97586e-09		174.977	7.25198e-10				174.977	7.16196e-08		174.977	7.27883e-08
			175.495	1.99126e-09		175.495	7.31435e-10				175.495	7.16119e-08		175.495	7.27818e-08
			176.022	1.99607e-09		176.022	7.49601e-10				176.022	7.16233e-08		176.022	7.27764e-08
			176.537	1.98587e-09		176.537	7.55459e-10				176.537	7.16748e-08		176.537	7.27727e-08
			177.055	1.9838e-09		177.055	7.65475e-10				177.055	7.16469e-08		177.055	7.27774e-08
			177.572	1.98013e-09		177.572	7.72476e-10				177.572	7.1628e-08		177.572	7.2795e-08
			178.087	1.98271e-09		178.087	7.88381e-10				178.087	7.16045e-08		178.087	7.27954e-08
			178.615	1.98453e-09		178.615	7.95091e-10				178.615	7.16046e-08		178.615	7.27962e-08
			179.132	1.98717e-09		179.132	8.07589e-10				179.132	7.161e-08		179.132	7.27294e-08
			179.647	1.98347e-09		179.647	8.28143e-10				179.647	7.16095e-08		179.647	7.27089e-08
			180.165	1.99126e-09		180.165	8.36964e-10				180.165	7.15684e-08		180.165	7.27062e-08
			180.68	1.99774e-09		180.68	8.54076e-10				180.68	7.16119e-08		180.68	7.26946e-08
			181.198	1.99654e-09		181.198	8.68183e-10				181.198	7.16011e-08		181.198	7.27021e-08
			181.725	1.99792e-09		181.725	8.88518e-10				181.725	7.15623e-08		181.725	7.2738e-08
			182.24	2.00033e-09		182.24	9.1206e-10				182.24	7.15988e-08		182.24	7.26908e-08
			182.757	2.002e-09		182.757	9.36573e-10				182.757	7.16028e-08		182.757	7.26491e-08
			183.285	1.99904e-09		183.285	9.56419e-10				183.285	7.16209e-08		183.285	7.26411e-08
			183.8	2.0033e-09		183.8	9.75521e-10				183.8	7.16379e-08		183.8	7.26177e-08
			184.315	2.00775e-09		184.315	1.001e-09				184.315	7.15727e-08		184.315	7.25548e-08
			184.833	2.00419e-09		184.833	1.02648e-09				184.833	7.15509e-08		184.833	7.25623e-08
			185.36	2.002e-09		185.36	1.06162e-09				185.36	7.15648e-08		185.36	7.25675e-08
			185.875	2.01535e-09		185.875	1.09837e-09				185.875	7.15363e-08		185.875	7.25657e-08
			186.393	2.01201e-09		186.393	1.14003e-09				186.393	7.1529e-08		186.393	7.25274e-08
			186.912	2.01813e-09		186.912	1.18025e-09				186.912	7.15553e-08		186.912	7.24789e-08
			187.428	2.02332e-09		187.428	1.23346e-09				187.428	7.15377e-08		187.428	7.24365e-08
			187.947	2.01794e-09		187.947	1.28529e-09				187.947	7.15389e-08		187.947	7.23345e-08
			188.462	2.03611e-09		188.462	1.33097e-09				188.462	7.15811e-08		188.462	7.22998e-08
			188.98	2.02721e-09		188.98	1.39958e-09				188.98	7.159e-08		188.98	7.22539e-08
			189.495	2.035e-09		189.495	1.45497e-09				189.495	7.15647e-08		189.495	7.22004e-08
			190.013	2.03203e-09		190.013	1.53444e-09				190.013	7.15553e-08		190.013	7.21321e-08
			190.53	2.03331e-09		190.53	1.61762e-09				190.53	7.15704e-08		190.53	7.20561e-08
			191.055	2.039e-09		191.055	1.708e-09				191.055	7.15742e-08		191.055	7.20146e-08
			191.582	2.03895e-09		191.582	1.79561e-09				191.582	7.15882e-08		191.582	7.19719e-08
			192.11	2.05333e-09		192.11	1.88763e-09				192.11	7.15831e-08		192.11	7.19068e-08
			192.625	2.04853e-09		192.625	1.98829e-09				192.625	7.15916e-08		192.625	7.18205e-08
			193.143	2.04927e-09		193.143	2.10265e-09				193.143	7.16237e-08		193.143	7.17054e-08
			193.67	2.05391e-09		193.67	2.21076e-09				193.67	7.16462e-08		193.67	7.15988e-08
			194.185	2.06843e-09		194.185	2.32887e-09				194.185	7.16459e-08		194.185	7.14964e-08
			194.715	2.06661e-09		194.715	2.44059e-09				194.715	7.16388e-08		194.715	7.13967e-08
			195.24	2.07207e-09		195.24	2.57369e-09				195.24	7.1648e-08		195.24	7.125e-08
			195.767	2.0704e-09		195.767	2.68602e-09				195.767	7.167e-08		195.767	7.11373e-08
			196.282	2.07708e-09		196.282	2.80116e-09				196.282	7.15851e-08		196.282	7.10165e-08
			196.8	2.07893e-09		196.8	2.91532e-09				196.8	7.16006e-08		196.8	7.09122e-08
			197.315	2.08134e-09		197.315	3.01746e-09				197.315	7.16111e-08		197.315	7.07748e-08
			197.833	2.08394e-09		197.833	3.12016e-09				197.833	7.16193e-08		197.833	7.06684e-08
			198.35	2.08281e-09		198.35	3.21449e-09				198.35	7.16529e-08		198.35	7.05692e-08
			198.868	2.10006e-09		198.868	3.29839e-09				198.868	7.16709e-08		198.868	7.05498e-08
			199.383	2.10338e-09		199.383	3.35681e-09				199.383	7.16562e-08		199.383	7.04983e-08
			199.902	2.11211e-09		199.902	3.42197e-09				199.902	7.16999e-08		199.902	7.04271e-08
			200.417	2.11285e-09		200.417	3.47402e-09				200.417	7.17108e-08		200.417	7.03747e-08
			200.943	2.10915e-09		200.943	3.52898e-09				200.943	7.167e-08		200.943	7.0331e-08
			201.462	2.1143e-09		201.462	3.55281e-09				201.462	7.16656e-08		201.462	7.0315e-08
			201.98	2.11521e-09		201.98	3.58173e-09				201.98	7.17141e-08		201.98	7.02849e-08
			202.507	2.11081e-09		202.507	3.60997e-09				202.507	7.17175e-08		202.507	7.02221e-08
			203.023	2.11066e-09		203.023	3.63641e-09				203.023	7.16923e-08		203.023	7.01854e-08
			203.54	2.11267e-09		203.54	3.65606e-09				203.54	7.16944e-08		203.54	7.01771e-08
			204.058	2.11378e-09		204.058	3.67076e-09				204.058	7.1681e-08		204.058	7.01893e-08
			204.573	2.11011e-09		204.573	3.6911e-09				204.573	7.1737e-08		204.573	7.01532e-08
			205.1	2.11921e-09		205.1	3.69629e-09				205.1	7.17043e-08		205.1	7.00938e-08
			205.625	2.10556e-09		205.625	3.72076e-09				205.625	7.16959e-08		205.625	7.01148e-08
			206.143	2.0945e-09		206.143	3.73411e-09				206.143	7.17422e-08		206.143	7.00719e-08
			206.662	2.09172e-09		206.662	3.74634e-09				206.662	7.17739e-08		206.662	7.00472e-08
			207.188	2.10043e-09		207.188	3.78433e-09				207.188	7.17983e-08		207.188	7.00291e-08
			207.703	2.0859e-09		207.703	3.80899e-09				207.703	7.1819e-08		207.703	7.00405e-08
			208.23	2.07263e-09		208.23	3.8413e-09				208.23	7.17864e-08		208.23	7.00061e-08
			208.748	2.07444e-09		208.748	3.88166e-09				208.748	7.18312e-08		208.748	6.99431e-08
			209.277	2.05891e-09		209.277	3.9204e-09				209.277	7.18484e-08		209.277	6.98979e-08
			209.792	2.04241e-09		209.792	3.97509e-09				209.792	7.18566e-08		209.792	6.98313e-08
			210.308	2.03222e-09		210.308	4.02657e-09				210.308	7.19033e-08		210.308	6.97769e-08
			210.827	2.01813e-09		210.827	4.08316e-09				210.827	7.19239e-08		210.827	6.97701e-08
			211.342	1.99792e-09		211.342	4.14596e-09				211.342	7.19148e-08		211.342	6.96911e-08
			211.857	1.96979e-09		211.857	4.22295e-09				211.857	7.1989e-08		211.857	6.95922e-08
			212.387	1.95585e-09		212.387	4.30139e-09				212.387	7.20199e-08		212.387	6.95377e-08
			212.905	1.93212e-09		212.905	4.39977e-09				212.905	7.20738e-08		212.905	6.94484e-08
			213.417	1.9252e-09		213.417	4.50396e-09				213.417	7.20944e-08		213.417	6.9335e-08
			213.935	1.9019e-09		213.935	4.6148e-09				213.935	7.20922e-08		213.935	6.9229e-08
			214.462	1.8791e-09		214.462	4.73529e-09				214.462	7.2121e-08		214.462	6.91352e-08
			214.977	1.84512e-09		214.977	4.8736e-09				214.977	7.21545e-08		214.977	6.89275e-08
			215.507	1.83239e-09		215.507	4.99981e-09				215.507	7.22057e-08		215.507	6.88037e-08
			216.022	1.80644e-09		216.022	5.17666e-09				216.022	7.22297e-08		216.022	6.86492e-08
			216.537	1.77377e-09		216.537	5.3535e-09				216.537	7.23037e-08		216.537	6.84478e-08
			217.055	1.75564e-09		217.055	5.52515e-09				217.055	7.22988e-08		217.055	6.82823e-08
			217.572	1.73414e-09		217.572	5.74101e-09				217.572	7.23488e-08		217.572	6.80972e-08
			218.087	1.71444e-09		218.087	5.97153e-09				218.087	7.23943e-08		218.087	6.7896e-08
			218.615	1.69533e-09		218.615	6.23179e-09				218.615	7.243e-08		218.615	6.76649e-08
			219.142	1.67779e-09		219.142	6.46387e-09				219.142	7.24785e-08		219.142	6.73655e-08
			219.657	1.65832e-09		219.657	6.74378e-09				219.657	7.24654e-08		219.657	6.7055e-08
			220.175	1.64238e-09		220.175	7.03722e-09				220.175	7.24949e-08		220.175	6.67258e-08
			220.69	1.61634e-09		220.69	7.38572e-09				220.69	7.2523e-08		220.69	6.63942e-08
			221.217	1.59523e-09		221.217	7.72031e-09				221.217	7.25389e-08		221.217	6.60343e-08
			221.732	1.58195e-09		221.732	8.07808e-09				221.732	7.25512e-08		221.732	6.56257e-08
			222.25	1.56611e-09		222.25	8.49998e-09				222.25	7.25765e-08		222.25	6.52361e-08
			222.767	1.549e-09		222.767	8.9115e-09				222.767	7.26565e-08		222.767	6.48177e-08
			223.292	1.54427e-09		223.292	9.37641e-09				223.292	7.26549e-08		223.292	6.43951e-08
			223.822	1.5282e-09		223.822	9.8543e-09				223.822	7.2719e-08		223.822	6.38647e-08
			224.337	1.5104e-09		224.337	1.07339e-08				224.337	7.27419e-08		224.337	6.33718e-08
			224.852	1.48908e-09		224.852	1.13095e-08				224.852	7.27722e-08		224.852	6.27928e-08
			225.37	1.4774e-09		225.37	1.18883e-08				225.37	7.27939e-08		225.37	6.22404e-08
			225.888	1.47002e-09		225.888	1.25052e-08				225.888	7.27696e-08		225.888	6.16621e-08
			226.405	1.44941e-09		226.405	1.31854e-08				226.405	7.27966e-08		226.405	6.09961e-08
			226.923	1.44107e-09		226.923	1.38454e-08				226.923	7.28317e-08		226.923	6.03776e-08
			227.438	1.42961e-09		227.438	1.45386e-08				227.438	7.28665e-08		227.438	5.97269e-08
			227.967	1.40886e-09		227.967	1.52486e-08				227.967	7.28626e-08		227.967	5.90909e-08
			228.493	1.39621e-09		228.493	1.59493e-08				228.493	7.28891e-08		228.493	5.83653e-08
			229.012	1.38903e-09		229.012	1.66421e-08				229.012	7.28911e-08		229.012	5.7683e-08
			229.537	1.37916e-09		229.537	1.72932e-08				229.537	7.28928e-08		229.537	5.69635e-08
			230.053	1.37248e-09		230.053	1.78567e-08				230.053	7.29326e-08		230.053	5.63399e-08
			230.572	1.36766e-09		230.572	1.84342e-08				230.572	7.29512e-08		230.572	5.5747e-08
			231.087	1.34899e-09		231.087	1.88734e-08				231.087	7.30036e-08		231.087	5.52778e-08
			231.613	1.33597e-09		231.613	1.9184e-08				231.613	7.30235e-08		231.613	5.48604e-08
			232.132	1.33151e-09		232.132	1.93193e-08				232.132	7.30186e-08		232.132	5.46558e-08
			232.66	1.31817e-09		232.66	1.92785e-08				232.66	7.30571e-08		232.66	5.45762e-08
			233.175	1.30964e-09		233.175	1.91043e-08				233.175	7.30897e-08		233.175	5.47158e-08
			233.69	1.30705e-09		233.69	1.87373e-08				233.69	7.31292e-08		233.69	5.50028e-08
			234.208	1.30203e-09		234.208	1.82683e-08				234.208	7.31381e-08		234.208	5.54208e-08
			234.735	1.28879e-09		234.735	1.77159e-08				234.735	7.315e-08		234.735	5.59642e-08
			235.25	1.28183e-09		235.25	1.708e-08				235.25	7.3137e-08		235.25	5.65833e-08
			235.768	1.27509e-09		235.768	1.64037e-08				235.768	7.31885e-08		235.768	5.72628e-08
			236.295	1.26145e-09		236.295	1.57211e-08				236.295	7.31893e-08		236.295	5.80143e-08
			236.81	1.26454e-09		236.81	1.50261e-08				236.81	7.31805e-08		236.81	5.87258e-08
			237.328	1.25429e-09		237.328	1.43347e-08				237.328	7.3213e-08		237.328	5.94116e-08
			237.855	1.24961e-09		237.855	1.3647e-08				237.855	7.31797e-08		237.855	6.01291e-08
			238.382	1.23994e-09		238.382	1.30023e-08				238.382	7.31652e-08		238.382	6.08504e-08
			238.897	1.24439e-09		238.897	1.23396e-08				238.897	7.31747e-08		238.897	6.15756e-08
			239.415	1.23414e-09		239.415	1.16969e-08				239.415	7.32306e-08		239.415	6.22252e-08
			239.93	1.22959e-09		239.93	1.10611e-08				239.93	7.32275e-08		239.93	6.28947e-08
			240.457	1.21758e-09		240.457	1.04419e-08				240.457	7.32383e-08		240.457	6.35293e-08
			240.975	1.2316e-09		240.975	9.47336e-09				240.975	7.32778e-08		240.975	6.42199e-08
			241.49	1.22268e-09		241.49	8.85849e-09				241.49	7.32935e-08		241.49	6.48898e-08
			242.008	1.22523e-09		242.008	8.26104e-09				242.008	7.33106e-08		242.008	6.55154e-08
			242.523	1.22086e-09		242.523	7.65673e-09				242.523	7.33126e-08		242.523	6.61438e-08
			243.053	1.21568e-09		243.053	7.08079e-09				243.053	7.32887e-08		243.053	6.67803e-08
			243.568	1.21566e-09		243.568	6.53524e-09				243.568	7.327e-08		243.568	6.73556e-08
			244.083	1.21844e-09		244.083	5.96893e-09				244.083	7.32333e-08		244.083	6.80082e-08
			244.602	1.20339e-09		244.602	5.44934e-09				244.602	7.32807e-08		244.602	6.86012e-08
			245.118	1.21246e-09		245.118	4.96274e-09				245.118	7.33153e-08		245.118	6.91677e-08
			245.633	1.2043e-09		245.633	4.4863e-09				245.633	7.32886e-08		245.633	6.96655e-08
			246.162	1.20775e-09		246.162	4.04479e-09				246.162	7.3289e-08		246.162	7.0137e-08
			246.678	1.21103e-09		246.678	3.62511e-09				246.678	7.32765e-08		246.678	7.05617e-08
			247.207	1.20713e-09		247.207	3.25507e-09				247.207	7.33172e-08		247.207	7.10115e-08
			247.722	1.21176e-09		247.722	2.92474e-09				247.722	7.33269e-08		247.722	7.14042e-08
			248.248	1.21249e-09		248.248	2.6128e-09				248.248	7.33307e-08		248.248	7.17879e-08
			248.767	1.21431e-09		248.767	2.33197e-09				248.767	7.33342e-08		248.767	7.20706e-08
			249.292	1.20472e-09		249.292	2.0945e-09				249.292	7.33404e-08		249.292	7.23184e-08
			249.808	1.21362e-09		249.808	1.87588e-09				249.808	7.33692e-08		249.808	7.26064e-08
			250.327	1.21639e-09		250.327	1.69818e-09				250.327	7.33185e-08		250.327	7.28255e-08
			250.852	1.21992e-09		250.852	1.53517e-09				250.852	7.33439e-08		250.852	7.29727e-08
			251.37	1.22511e-09		251.37	1.39103e-09				251.37	7.33795e-08		251.37	7.30606e-08
			251.887	1.22975e-09		251.887	1.26555e-09				251.887	7.3374e-08		251.887	7.32013e-08
			252.405	1.22122e-09		252.405	1.16225e-09				252.405	7.33047e-08		252.405	7.33348e-08
			252.92	1.23578e-09		252.92	1.07872e-09				252.92	7.33166e-08		252.92	7.34652e-08
			253.448	1.23383e-09		253.448	9.96737e-10				253.448	7.33444e-08		253.448	7.35261e-08
			253.965	1.24852e-09		253.965	9.38994e-10				253.965	7.33228e-08		253.965	7.36124e-08
			254.482	1.24439e-09		254.482	8.83847e-10				254.482	7.33471e-08		254.482	7.37222e-08
			255	1.24352e-09		255	8.35399e-10				255	7.33282e-08		255	7.37939e-08
			255.517	1.2557e-09		255.517	7.9092e-10				255.517	7.33504e-08		255.517	7.38467e-08
			256.042	1.25867e-09		256.042	7.43243e-10				256.042	7.33279e-08		256.042	7.38573e-08
			256.558	1.26144e-09		256.558	7.13022e-10				256.558	7.32813e-08		256.558	7.39532e-08
			257.087	1.25774e-09		257.087	6.89152e-10				257.087	7.3336e-08		257.087	7.39695e-08
			257.605	1.27291e-09		257.605	6.58604e-10				257.605	7.33474e-08		257.605	7.3968e-08
			258.123	1.27691e-09		258.123	6.34116e-10				258.123	7.33664e-08		258.123	7.39988e-08
			258.648	1.28674e-09		258.648	6.18266e-10				258.648	7.33524e-08		258.648	7.40086e-08
			259.165	1.28765e-09		259.165	5.98599e-10				259.165	7.33282e-08		259.165	7.40178e-08
			259.69	1.29129e-09		259.69	5.81637e-10				259.69	7.32976e-08		259.69	7.40822e-08
			260.208	1.29665e-09		260.208	5.69903e-10				260.208	7.33116e-08		260.208	7.40907e-08
			260.738	1.30964e-09		260.738	5.57465e-10				260.738	7.33279e-08		260.738	7.40647e-08
			261.253	1.3089e-09		261.253	5.53275e-10				261.253	7.33363e-08		261.253	7.41227e-08
			261.768	1.32387e-09		261.768	5.41022e-10				261.768	7.33145e-08		261.768	7.4099e-08
			262.287	1.32132e-09		262.287	5.34127e-10				262.287	7.33389e-08		262.287	7.40805e-08
			262.803	1.32299e-09		262.803	5.29384e-10				262.803	7.33363e-08		262.803	7.41442e-08
			263.328	1.33861e-09		263.328	5.18955e-10				263.328	7.32951e-08		263.328	7.41495e-08
			263.847	1.34607e-09		263.847	5.14514e-10				263.847	7.33071e-08		263.847	7.41413e-08
			264.373	1.35172e-09		264.373	5.06266e-10				264.373	7.33099e-08		264.373	7.42154e-08
			264.888	1.35242e-09		264.888	5.07144e-10				264.888	7.33398e-08		264.888	7.41969e-08
			265.407	1.35728e-09		265.407	4.98072e-10				265.407	7.32558e-08		265.407	7.42281e-08
			265.925	1.36933e-09		265.925	4.9277e-10				265.925	7.32839e-08		265.925	7.42399e-08
			266.44	1.3773e-09		266.44	4.84985e-10				266.44	7.33045e-08		266.44	7.42345e-08
			266.957	1.39028e-09		266.957	4.83706e-10				266.957	7.32831e-08		266.957	7.42711e-08
			267.475	1.39825e-09		267.475	4.79554e-10				267.475	7.33074e-08		267.475	7.42247e-08
			267.99	1.41669e-09		267.99	4.76124e-10				267.99	7.32792e-08		267.99	7.42446e-08
			268.518	1.41287e-09		268.518	4.71008e-10				268.518	7.32702e-08		268.518	7.42506e-08
			269.045	1.42379e-09		269.045	4.68705e-10				269.045	7.32465e-08		269.045	7.42605e-08
			269.563	1.43471e-09		269.563	4.62333e-10				269.563	7.32087e-08		269.563	7.42907e-08
			270.078	1.43829e-09		270.078	4.56642e-10				270.078	7.32366e-08		270.078	7.42875e-08
			270.595	1.45071e-09		270.595	4.56092e-10				270.595	7.31925e-08		270.595	7.42718e-08
			271.113	1.45564e-09		271.113	4.43862e-10				271.113	7.32093e-08		271.113	7.43005e-08
			271.638	1.45905e-09		271.638	4.45612e-10				271.638	7.32291e-08		271.638	7.42773e-08
			272.157	1.46424e-09		272.157	4.42115e-10				272.157	7.32535e-08		272.157	7.42448e-08
			272.675	1.48185e-09		272.675	4.39239e-10				272.675	7.32289e-08		272.675	7.42905e-08
			273.202	1.48537e-09		273.202	4.38038e-10				273.202	7.32237e-08		273.202	7.42759e-08
			273.717	1.50261e-09		273.717	4.3271e-10				273.717	7.32789e-08		273.717	7.42491e-08
			274.235	1.50587e-09		274.235	4.36399e-10				274.235	7.32515e-08		274.235	7.42986e-08
			274.762	1.50929e-09		274.762	4.26481e-10				274.762	7.32664e-08		274.762	7.42944e-08
			275.277	1.52079e-09		275.277	4.29615e-10				275.277	7.32211e-08		275.277	7.43167e-08
			275.795	1.54265e-09		275.795	4.22113e-10				275.795	7.31914e-08		275.795	7.43312e-08
			276.31	1.5319e-09		276.31	4.20166e-10				276.31	7.31588e-08		276.31	7.43268e-08
			276.827	1.54414e-09		276.827	4.17745e-10				276.827	7.32143e-08		276.827	7.43533e-08
			277.345	1.55637e-09		277.345	4.15749e-10				277.345	7.31555e-08		277.345	7.43659e-08
			277.86	1.5725e-09		277.86	4.13614e-10				277.86	7.31755e-08		277.86	7.4322e-08
			278.378	1.57831e-09		278.378	4.1269e-10				278.378	7.31738e-08		278.378	7.43433e-08
			278.905	1.58868e-09		278.905	4.15488e-10				278.905	7.31833e-08		278.905	7.43446e-08
			279.43	1.59305e-09		279.43	4.09947e-10				279.43	7.32096e-08		279.43	7.44213e-08
			279.957	1.59851e-09		279.957	4.12783e-10				279.957	7.31654e-08		279.957	7.43731e-08
			280.475	1.60828e-09		280.475	4.08297e-10				280.475	7.31678e-08		280.475	7.43763e-08
			280.993	1.62051e-09		280.993	4.06721e-10				280.993	7.31638e-08		280.993	7.43792e-08
			281.508	1.62199e-09		281.508	4.10596e-10				281.508	7.3118e-08		281.508	7.43778e-08
			282.023	1.63812e-09		282.023	4.11022e-10				282.023	7.31291e-08		282.023	7.43837e-08
			282.54	1.64776e-09		282.54	4.06224e-10				282.54	7.3099e-08		282.54	7.43524e-08
			283.055	1.65054e-09		283.055	4.04738e-10				283.055	7.31276e-08		283.055	7.434e-08
			283.573	1.66518e-09		283.573	4.0111e-10				283.573	7.3103e-08		283.573	7.43207e-08
			284.09	1.67003e-09		284.09	4.03366e-10				284.09	7.30927e-08		284.09	7.43466e-08
			284.615	1.68316e-09		284.615	4.08223e-10				284.615	7.30966e-08		284.615	7.43863e-08
			285.142	1.68446e-09		285.142	4.07e-10				285.142	7.30705e-08		285.142	7.43713e-08
			285.66	1.69078e-09		285.66	4.02773e-10				285.66	7.30485e-08		285.66	7.43939e-08
			286.185	1.6954e-09		286.185	4.07463e-10				286.185	7.30194e-08		286.185	7.44052e-08
			286.702	1.71007e-09		286.702	4.01735e-10				286.702	7.29999e-08		286.702	7.44104e-08
			287.22	1.71004e-09		287.22	4.08668e-10				287.22	7.30252e-08		287.22	7.43783e-08
			287.738	1.7208e-09		287.738	4.09799e-10				287.738	7.30444e-08		287.738	7.44277e-08
			288.257	1.7321e-09		288.257	4.06054e-10				288.257	7.30309e-08		288.257	7.44087e-08
			288.772	1.74322e-09		288.772	4.0978e-10				288.772	7.3048e-08		288.772	7.44067e-08
			289.29	1.74415e-09		289.29	4.09719e-10				289.29	7.30182e-08		289.29	7.43749e-08
			289.808	1.75193e-09		289.808	4.10975e-10				289.808	7.30424e-08		289.808	7.43511e-08
			290.323	1.75011e-09		290.323	4.11047e-10				290.323	7.3007e-08		290.323	7.43566e-08
			290.84	1.76491e-09		290.84	4.09298e-10				290.84	7.29782e-08		290.84	7.43725e-08
			291.357	1.7638e-09		291.357	4.13541e-10				291.357	7.29622e-08		291.357	7.43678e-08
			291.875	1.77733e-09		291.875	4.22441e-10				291.875	7.30042e-08		291.875	7.43645e-08
			292.392	1.77437e-09		292.392	4.21003e-10				292.392	7.30039e-08		292.392	7.44206e-08
			292.907	1.78087e-09		292.907	4.15953e-10				292.907	7.30051e-08		292.907	7.43878e-08
			293.435	1.79015e-09		293.435	4.22932e-10				293.435	7.29809e-08		293.435	7.43554e-08
			293.962	1.79902e-09		293.962	4.24517e-10				293.962	7.29909e-08		293.962	7.43541e-08
			294.477	1.80347e-09		294.477	4.25759e-10				294.477	7.29713e-08		294.477	7.43953e-08
			294.995	1.81236e-09		294.995	4.29448e-10				294.995	7.29475e-08		294.995	7.43491e-08
			295.522	1.81292e-09		295.522	4.3171e-10				295.522	7.29823e-08		295.522	7.43333e-08
			296.04	1.82423e-09		296.04	4.34143e-10				296.04	7.29535e-08		296.04	7.44467e-08
			296.555	1.82034e-09		296.555	4.4135e-10				296.555	7.29909e-08		296.555	7.43857e-08
			297.072	1.83294e-09		297.072	4.37975e-10				297.072	7.29982e-08		297.072	7.43531e-08
			297.59	1.8411e-09		297.59	4.41569e-10				297.59	7.29818e-08		297.59	7.44181e-08
			298.107	1.84075e-09		298.107	4.46891e-10				298.107	7.29428e-08		298.107	7.44179e-08
			298.633	1.84814e-09		298.633	4.47095e-10				298.633	7.29081e-08		298.633	7.43912e-08
			299.148	1.8474e-09		299.148	4.48539e-10				299.148	7.29274e-08		299.148	7.43802e-08
			299.667	1.8544e-09		299.667	4.53872e-10				299.667	7.29467e-08		299.667	7.43874e-08
			300.183	1.85556e-09		300.183	4.52267e-10				300.183	7.28888e-08		300.183	7.43795e-08
			300.698	1.87539e-09		300.698	4.5388e-10				300.698	7.2915e-08		300.698	7.43256e-08
			301.217	1.87224e-09		301.217	4.63918e-10				301.217	7.29627e-08		301.217	7.43394e-08
			301.732	1.87039e-09		301.732	4.62778e-10				301.732	7.29743e-08		301.732	7.43696e-08
			302.25	1.87795e-09		302.25	4.68969e-10				302.25	7.29821e-08		302.25	7.43853e-08
			302.777	1.88188e-09		302.777	4.7073e-10				302.777	7.29494e-08		302.777	7.43736e-08
			303.292	1.89662e-09		303.292	4.74623e-10				303.292	7.29614e-08		303.292	7.43593e-08
			303.808	1.89226e-09		303.808	4.80221e-10				303.808	7.2971e-08		303.808	7.43423e-08
			304.327	1.8888e-09		304.327	4.80369e-10				304.327	7.29729e-08		304.327	7.43694e-08
			304.855	1.90209e-09		304.855	4.82555e-10				304.855	7.29748e-08		304.855	7.43654e-08
			305.37	1.90281e-09		305.37	4.91343e-10				305.37	7.29746e-08		305.37	7.43776e-08
			305.897	1.89662e-09		305.897	4.87747e-10				305.897	7.2969e-08		305.897	7.44107e-08
			306.423	1.90728e-09		306.423	4.89323e-10				306.423	7.29592e-08		306.423	7.43976e-08
			306.94	1.91846e-09		306.94	4.96422e-10				306.94	7.29476e-08		306.94	7.43624e-08
			307.457	1.90773e-09		307.457	4.98758e-10				307.457	7.29715e-08		307.457	7.42923e-08
			307.982	1.911e-09		307.982	5.04393e-10				307.982	7.29695e-08		307.982	7.42966e-08
			308.512	1.91373e-09		308.512	5.04356e-10				308.512	7.29257e-08		308.512	7.43027e-08
			309.03	1.92265e-09		309.03	5.13013e-10				309.03	7.29472e-08		309.03	7.43125e-08
			309.555	1.9221e-09		309.555	5.15571e-10				309.555	7.29525e-08		309.555	7.4309e-08
			310.073	1.91284e-09		310.073	5.19316e-10				310.073	7.29641e-08		310.073	7.42845e-08
			310.59	1.91877e-09		310.59	5.23746e-10				310.59	7.29774e-08		310.59	7.4294e-08
			311.107	1.91464e-09		311.107	5.2699e-10				311.107	7.29756e-08		311.107	7.43279e-08
			311.623	1.9363e-09		311.623	5.2775e-10				311.623	7.30025e-08		311.623	7.43121e-08
			312.138	1.92229e-09		312.138	5.32922e-10				312.138	7.30066e-08		312.138	7.4308e-08
			312.657	1.92596e-09		312.657	5.40448e-10				312.657	7.30226e-08		312.657	7.42813e-08
			313.183	1.92897e-09		313.183	5.41912e-10				313.183	7.30367e-08		313.183	7.42888e-08
			313.698	1.92884e-09		313.698	5.44749e-10				313.698	7.30522e-08		313.698	7.43223e-08
			314.217	1.93139e-09		314.217	5.51366e-10				314.217	7.30343e-08		314.217	7.43069e-08
			314.743	1.93786e-09		314.743	5.54962e-10				314.743	7.30099e-08		314.743	7.42936e-08
			315.262	1.93175e-09		315.262	5.60397e-10				315.262	7.30155e-08		315.262	7.43207e-08
			315.79	1.93266e-09		315.79	5.69829e-10				315.79	7.29925e-08		315.79	7.43079e-08
			316.315	1.93193e-09		316.315	5.75168e-10				316.315	7.30167e-08		316.315	7.43098e-08
			316.832	1.92374e-09		316.832	5.78263e-10				316.832	7.30593e-08		316.832	7.42479e-08
			317.35	1.93175e-09		317.35	5.80136e-10				317.35	7.30032e-08		317.35	7.42129e-08
			317.865	1.93248e-09		317.865	5.8755e-10				317.865	7.29968e-08		317.865	7.42107e-08
			318.392	1.93861e-09		318.392	5.85493e-10				318.392	7.29871e-08		318.392	7.42289e-08
			318.907	1.93731e-09		318.907	5.96214e-10				318.907	7.30258e-08		318.907	7.42619e-08
			319.423	1.92556e-09		319.423	6.06297e-10				319.423	7.30234e-08		319.423	7.42352e-08
			319.94	1.9286e-09		319.94	6.06843e-10				319.94	7.30519e-08		319.94	7.42286e-08
			320.457	1.93721e-09		320.457	6.12761e-10				320.457	7.30543e-08		320.457	7.42203e-08
			320.975	1.93193e-09		320.975	6.18934e-10				320.975	7.3059e-08		320.975	7.42108e-08
			321.49	1.92889e-09		321.49	6.20398e-10				321.49	7.30465e-08		321.49	7.41539e-08
			322.018	1.93248e-09		322.018	6.25403e-10				322.018	7.30697e-08		322.018	7.41308e-08
			322.545	1.92359e-09		322.545	6.33022e-10				322.545	7.30936e-08		322.545	7.41709e-08
			323.063	1.92538e-09		323.063	6.4255e-10				323.063	7.30954e-08		323.063	7.41962e-08
			323.578	1.91974e-09		323.578	6.45164e-10				323.578	7.30494e-08		323.578	7.42148e-08
			324.095	1.92425e-09		324.095	6.47944e-10				324.095	7.30322e-08		324.095	7.41938e-08
			324.623	1.93029e-09		324.623	6.54859e-10				324.623	7.30493e-08		324.623	7.41793e-08
			325.138	1.92619e-09		325.138	6.61243e-10				325.138	7.30595e-08		325.138	7.41719e-08
			325.665	1.9201e-09		325.665	6.641e-10				325.665	7.30823e-08		325.665	7.41616e-08
			326.183	1.92433e-09		326.183	6.78197e-10				326.183	7.3099e-08		326.183	7.41401e-08
			326.698	1.92829e-09		326.698	6.74193e-10				326.698	7.31182e-08		326.698	7.41459e-08
			327.225	1.91136e-09		327.225	6.89875e-10				327.225	7.31203e-08		327.225	7.41404e-08
			327.743	1.90008e-09		327.743	6.85982e-10				327.743	7.3112e-08		327.743	7.41083e-08
			328.268	1.90079e-09		328.268	6.92859e-10				328.268	7.31127e-08		328.268	7.40667e-08
			328.787	1.90728e-09		328.787	6.94731e-10				328.787	7.30925e-08		328.787	7.40781e-08
			329.303	1.89863e-09		329.303	7.01628e-10				329.303	7.31566e-08		329.303	7.41125e-08
			329.822	1.90097e-09		329.822	7.16535e-10				329.822	7.3184e-08		329.822	7.41247e-08
			330.347	1.89662e-09		330.347	7.17153e-10				330.347	7.31771e-08		330.347	7.40848e-08
			330.865	1.88552e-09		330.865	7.26893e-10				330.865	7.31693e-08		330.865	7.40781e-08
			331.392	1.88503e-09		331.392	7.3286e-10				331.392	7.3173e-08		331.392	7.41116e-08
			331.907	1.88498e-09		331.907	7.39888e-10				331.907	7.32065e-08		331.907	7.40612e-08
			332.433	1.87624e-09		332.433	7.44392e-10				332.433	7.32098e-08		332.433	7.40922e-08
			332.962	1.8728e-09		332.962	7.48118e-10				332.962	7.32264e-08		332.962	7.4075e-08
			333.48	1.87095e-09		333.48	7.54937e-10				333.48	7.32239e-08		333.48	7.40499e-08
			333.995	1.87651e-09		333.995	7.61725e-10				333.995	7.31628e-08		333.995	7.40605e-08
			334.512	1.86594e-09		334.512	7.75942e-10				334.512	7.31699e-08		334.512	7.40121e-08
			335.03	1.85677e-09		335.03	7.77722e-10				335.03	7.31935e-08		335.03	7.40494e-08
			335.555	1.85258e-09		335.555	7.8599e-10				335.555	7.31737e-08		335.555	7.40091e-08
			336.082	1.84573e-09		336.082	7.88511e-10				336.082	7.32599e-08		336.082	7.40233e-08
			336.6	1.84639e-09		336.6	7.97779e-10				336.6	7.33021e-08		336.6	7.40103e-08
			337.115	1.84949e-09		337.115	8.08645e-10				337.115	7.32924e-08		337.115	7.39749e-08
			337.642	1.83684e-09		337.642	8.08336e-10				337.642	7.32663e-08		337.642	7.39579e-08
			338.16	1.83628e-09		338.16	8.17447e-10				338.16	7.32561e-08		338.16	7.39964e-08
			338.675	1.83053e-09		338.675	8.2144e-10				338.675	7.32525e-08		338.675	7.39961e-08
			339.19	1.83165e-09		339.19	8.28495e-10				339.19	7.33095e-08		339.19	7.39561e-08
			339.717	1.82071e-09		339.717	8.3806e-10				339.717	7.33065e-08		339.717	7.39635e-08
			340.235	1.82291e-09		340.235	8.53162e-10				340.235	7.33095e-08		340.235	7.39558e-08
			340.75	1.82291e-09		340.75	8.53613e-10				340.75	7.33365e-08		340.75	7.39692e-08
			341.268	1.812e-09		341.268	8.64531e-10				341.268	7.33175e-08		341.268	7.39728e-08
			341.785	1.81163e-09		341.785	8.73559e-10				341.785	7.33133e-08		341.785	7.39857e-08
			342.3	1.81563e-09		342.3	8.77081e-10				342.3	7.33176e-08		342.3	7.39517e-08
			342.828	1.80495e-09		342.828	8.89464e-10				342.828	7.33121e-08		342.828	7.39097e-08
			343.345	1.80291e-09		343.345	8.97607e-10				343.345	7.3307e-08		343.345	7.39487e-08
			343.863	1.79762e-09		343.863	9.01587e-10				343.863	7.33322e-08		343.863	7.39441e-08
			344.378	1.79086e-09		344.378	9.12338e-10				344.378	7.33018e-08		344.378	7.39513e-08
			344.898	1.78597e-09		344.898	9.11875e-10				344.898	7.32965e-08		344.898	7.39228e-08
			345.425	1.77845e-09		345.425	9.25073e-10				345.425	7.33316e-08		345.425	7.38904e-08
			345.94	1.7796e-09		345.94	9.33507e-10				345.94	7.33509e-08		345.94	7.38458e-08
			346.458	1.77505e-09		346.458	9.33303e-10				346.458	7.33459e-08		346.458	7.38006e-08
			346.985	1.7638e-09		346.985	9.4652e-10				346.985	7.33685e-08		346.985	7.38185e-08
			347.5	1.76769e-09		347.5	9.49412e-10				347.5	7.33741e-08		347.5	7.38201e-08
			348.03	1.75527e-09		348.03	9.65092e-10				348.03	7.33697e-08		348.03	7.37995e-08
			348.545	1.75958e-09		348.545	9.75809e-10				348.545	7.33986e-08		348.545	7.37994e-08
			349.072	1.75903e-09		349.072	9.66603e-10				349.072	7.34222e-08		349.072	7.37545e-08
			349.6	1.74575e-09		349.6	9.80796e-10				349.6	7.34219e-08		349.6	7.37811e-08
			350.115	1.75045e-09		350.115	9.83529e-10				350.115	7.34129e-08		350.115	7.37388e-08
			350.643	1.73483e-09		350.643	1.00009e-09				350.643	7.34444e-08		350.643	7.37381e-08
			351.17	1.73229e-09		351.17	9.96367e-10				351.17	7.34198e-08		351.17	7.37287e-08
			351.688	1.72858e-09		351.688	1.00397e-09				351.688	7.34359e-08		351.688	7.37293e-08
			352.203	1.73118e-09		352.203	1.01379e-09				352.203	7.3372e-08		352.203	7.37455e-08
			352.72	1.71319e-09		352.72	1.02775e-09				352.72	7.33929e-08		352.72	7.37304e-08
			353.238	1.70726e-09		353.238	1.02936e-09				353.238	7.34001e-08		353.238	7.36798e-08
			353.753	1.71226e-09		353.753	1.03467e-09				353.753	7.34131e-08		353.753	7.36686e-08
			354.272	1.69966e-09		354.272	1.05346e-09				354.272	7.34251e-08		354.272	7.36533e-08
			354.787	1.70498e-09		354.787	1.04668e-09				354.787	7.34522e-08		354.787	7.36454e-08
			355.313	1.69336e-09		355.313	1.05534e-09				355.313	7.34489e-08		355.313	7.3583e-08
			355.832	1.68873e-09		355.832	1.07052e-09				355.832	7.35154e-08		355.832	7.35748e-08
			356.35	1.6802e-09		356.35	1.07404e-09				356.35	7.34807e-08		356.35	7.35971e-08
			356.865	1.67668e-09		356.865	1.0796e-09				356.865	7.34808e-08		356.865	7.36409e-08
			357.382	1.67278e-09		357.382	1.08782e-09				357.382	7.34531e-08		357.382	7.35861e-08
			357.898	1.66403e-09		357.898	1.09637e-09				357.898	7.3441e-08		357.898	7.36007e-08
			358.417	1.66129e-09		358.417	1.09591e-09				358.417	7.34532e-08		358.417	7.35422e-08
			358.933	1.66055e-09		358.933	1.10602e-09				358.933	7.34992e-08		358.933	7.34991e-08
			359.448	1.65202e-09		359.448	1.11093e-09				359.448	7.35105e-08		359.448	7.35073e-08
			359.97	1.6472e-09		359.97	1.12003e-09				359.97	7.35494e-08		359.97	7.34719e-08
			360.485	1.63855e-09		360.485	1.12949e-09				360.485	7.35448e-08		360.485	7.34892e-08
			361.003	1.64674e-09		361.003	1.13892e-09				361.003	7.35513e-08		361.003	7.34844e-08
			361.53	1.63946e-09		361.53	1.14578e-09				361.53	7.35833e-08		361.53	7.3471e-08
			362.055	1.63928e-09		362.055	1.1517e-09				362.055	7.35332e-08		362.055	7.34806e-08
			362.573	1.62792e-09		362.573	1.15752e-09				362.573	7.36296e-08		362.573	7.34673e-08
			363.09	1.62217e-09		363.09	1.17354e-09				363.09	7.36306e-08		363.09	7.34324e-08
			363.605	1.62162e-09		363.605	1.17265e-09				363.605	7.36535e-08		363.605	7.34755e-08
			364.123	1.61179e-09		364.123	1.181e-09				364.123	7.3601e-08		364.123	7.34747e-08
			364.638	1.61087e-09		364.638	1.18591e-09				364.638	7.3656e-08		364.638	7.34062e-08
			365.155	1.61421e-09		365.155	1.1941e-09				365.155	7.36986e-08		365.155	7.33676e-08
			365.673	1.59887e-09		365.673	1.20102e-09				365.673	7.36551e-08		365.673	7.33554e-08
			366.188	1.59905e-09		366.188	1.20648e-09				366.188	7.37046e-08		366.188	7.33882e-08
			366.703	1.5956e-09		366.703	1.20976e-09				366.703	7.36816e-08		366.703	7.33599e-08
			367.222	1.58325e-09		367.222	1.22011e-09				367.222	7.36811e-08		367.222	7.33209e-08
			367.74	1.57903e-09		367.74	1.22215e-09				367.74	7.37352e-08		367.74	7.33511e-08
			368.257	1.57812e-09		368.257	1.22715e-09				368.257	7.36473e-08		368.257	7.33702e-08
			368.782	1.57231e-09		368.782	1.23797e-09				368.782	7.36926e-08		368.782	7.32576e-08
			369.3	1.56286e-09		369.3	1.2494e-09				369.3	7.37077e-08		369.3	7.33135e-08
			369.813	1.55878e-09		369.813	1.25125e-09				369.813	7.37125e-08		369.813	7.33042e-08
			370.332	1.56267e-09		370.332	1.25416e-09				370.332	7.37335e-08		370.332	7.32509e-08
			370.847	1.55246e-09		370.847	1.26979e-09				370.847	7.3744e-08		370.847	7.32748e-08
			371.365	1.54321e-09		371.365	1.27535e-09				371.365	7.37541e-08		371.365	7.32581e-08
			371.882	1.54227e-09		371.882	1.28201e-09				371.882	7.37798e-08		371.882	7.325e-08
			372.407	1.54117e-09		372.407	1.28438e-09				372.407	7.37363e-08		372.407	7.32599e-08
			372.923	1.53635e-09		372.923	1.29566e-09				372.923	7.37452e-08		372.923	7.32178e-08
			373.44	1.52625e-09		373.44	1.30567e-09				373.44	7.37638e-08		373.44	7.3209e-08
			373.967	1.52578e-09		373.967	1.30585e-09				373.967	7.37834e-08		373.967	7.31635e-08
			374.488	1.52789e-09		374.488	1.32447e-09				374.488	7.38079e-08		374.488	7.31294e-08
			375.003	1.5243e-09		375.003	1.33226e-09				375.003	7.38421e-08		375.003	7.31677e-08
			375.518	1.51522e-09		375.518	1.34004e-09				375.518	7.38546e-08		375.518	7.31804e-08
			376.037	1.518e-09		376.037	1.3406e-09				376.037	7.38581e-08		376.037	7.31545e-08
			376.555	1.5104e-09		376.555	1.34617e-09				376.555	7.38795e-08		376.555	7.3132e-08
			377.072	1.50259e-09		377.072	1.36082e-09				377.072	7.38749e-08		377.072	7.31395e-08
			377.59	1.50651e-09		377.59	1.36591e-09				377.59	7.38608e-08		377.59	7.30917e-08
			378.107	1.4995e-09		378.107	1.37592e-09				378.107	7.38759e-08		378.107	7.30459e-08
			378.633	1.5046e-09		378.633	1.37397e-09				378.633	7.39248e-08		378.633	7.30308e-08
			379.162	1.48649e-09		379.162	1.38602e-09				379.162	7.39328e-08		379.162	7.30066e-08
			379.678	1.48985e-09		379.678	1.39862e-09				379.678	7.39387e-08		379.678	7.29346e-08
			380.203	1.49205e-09		380.203	1.40974e-09				380.203	7.39204e-08		380.203	7.2912e-08
			380.722	1.4863e-09		380.722	1.40632e-09				380.722	7.39587e-08		380.722	7.29038e-08
			381.235	1.48519e-09		381.235	1.42587e-09				381.235	7.39346e-08		381.235	7.28998e-08
			381.753	1.48421e-09		381.753	1.4247e-09				381.753	7.39388e-08		381.753	7.29181e-08
			382.28	1.49058e-09		382.28	1.43829e-09				382.28	7.39045e-08		382.28	7.29163e-08
			382.808	1.47711e-09		382.808	1.4433e-09				382.808	7.39395e-08		382.808	7.29529e-08
			383.323	1.47202e-09		383.323	1.44818e-09				383.323	7.39477e-08		383.323	7.28953e-08
			383.842	1.47648e-09		383.842	1.4572e-09				383.842	7.40036e-08		383.842	7.28736e-08
			384.357	1.46739e-09		384.357	1.46165e-09				384.357	7.39861e-08		384.357	7.28957e-08
			384.875	1.46456e-09		384.875	1.47277e-09				384.875	7.40058e-08		384.875	7.28877e-08
			385.393	1.46638e-09		385.393	1.47912e-09				385.393	7.4011e-08		385.393	7.28822e-08
			385.92	1.45509e-09		385.92	1.48945e-09				385.92	7.39816e-08		385.92	7.28614e-08
			386.447	1.4591e-09		386.447	1.48593e-09				386.447	7.40235e-08		386.447	7.28519e-08
			386.972	1.44663e-09		386.972	1.49557e-09				386.972	7.40106e-08		386.972	7.28259e-08
			387.488	1.45368e-09		387.488	1.50113e-09				387.488	7.40271e-08		387.488	7.28033e-08
			388.003	1.43996e-09		388.003	1.50762e-09				388.003	7.4013e-08		388.003	7.27675e-08
			388.522	1.44108e-09		388.522	1.51856e-09				388.522	7.40172e-08		388.522	7.27531e-08
			389.048	1.44682e-09		389.048	1.51297e-09				389.048	7.40172e-08		389.048	7.27569e-08
			389.563	1.43217e-09		389.563	1.52043e-09				389.563	7.40403e-08		389.563	7.27305e-08
			390.082	1.43162e-09		390.082	1.52807e-09				390.082	7.40244e-08		390.082	7.27664e-08
			390.597	1.42735e-09		390.597	1.54358e-09				390.597	7.40629e-08		390.597	7.27669e-08
			391.115	1.41901e-09		391.115	1.53672e-09				391.115	7.40519e-08		391.115	7.2666e-08
			391.632	1.42634e-09		391.632	1.55847e-09				391.632	7.40772e-08		391.632	7.27114e-08
			392.147	1.41432e-09		392.147	1.5652e-09				392.147	7.40854e-08		392.147	7.27221e-08
			392.665	1.40832e-09		392.665	1.56666e-09				392.665	7.41243e-08		392.665	7.26501e-08
			393.183	1.41068e-09		393.183	1.58232e-09				393.183	7.41121e-08		393.183	7.26707e-08
			393.708	1.40486e-09		393.708	1.58449e-09				393.708	7.41191e-08		393.708	7.26413e-08
			394.225	1.40233e-09		394.225	1.5945e-09				394.225	7.416e-08		394.225	7.26212e-08
			394.743	1.40047e-09		394.743	1.60233e-09				394.743	7.41654e-08		394.743	7.26164e-08
			395.258	1.39287e-09		395.258	1.61343e-09				395.258	7.4137e-08		395.258	7.26206e-08
			395.773	1.39565e-09		395.773	1.62125e-09				395.773	7.41591e-08		395.773	7.25926e-08
			396.292	1.38575e-09		396.292	1.63367e-09				396.292	7.41832e-08		396.292	7.25782e-08
			396.823	1.38866e-09		396.823	1.63345e-09				396.823	7.42207e-08		396.823	7.25652e-08
			397.34	1.37842e-09		397.34	1.65112e-09				397.34	7.41781e-08		397.34	7.25572e-08
			397.855	1.37082e-09		397.855	1.65888e-09				397.855	7.41967e-08		397.855	7.25244e-08
			398.373	1.37452e-09		398.373	1.6724e-09				398.373	7.41829e-08		398.373	7.25132e-08
			398.888	1.37304e-09		398.888	1.6684e-09				398.888	7.41909e-08		398.888	7.2463e-08
			399.407	1.36674e-09		399.407	1.67223e-09				399.407	7.42429e-08		399.407	7.24353e-08
			399.923	1.36803e-09		399.923	1.69336e-09				399.923	7.41929e-08		399.923	7.24541e-08
			400.448	1.36525e-09		400.448	1.70318e-09				400.448	7.42287e-08		400.448	7.24283e-08
			400.967	1.36025e-09		400.967	1.70263e-09				400.967	7.42226e-08		400.967	7.23933e-08

## Sheet: Figure 3b
Figure 3b	RuO2@MOF-808-P at 2061 cm-1	Temperature	Peak intensity remained		RuO2/SiO2 at 2076 cm-1	Temperature	Peak intensity remained
		°C	%			°C	%
		50	100			50	100
		70	85			70	100
		100	66			100	100
		150	29			150	70

## Sheet: Figure 3c
Figure 3c	150 °C	Wavenumber	Intensity	100 °C	Wavenumber	Intensity	30 °C	Wavenumber	Intensity
		cm^-1	a.u.		cm^-1	a.u.		cm^-1	a.u.
		2299.07	0.07338		2299.07	0.05117		2299.07	0.02022
		2297.15	0.07352		2297.15	0.05127		2297.15	0.01957
		2295.22	0.07337		2295.22	0.05144		2295.22	0.01931
		2293.29	0.07343		2293.29	0.05132		2293.29	0.01938
		2291.36	0.07349		2291.36	0.05106		2291.36	0.01963
		2289.43	0.07312		2289.43	0.05096		2289.43	0.0198
		2287.5	0.07266		2287.5	0.05081		2287.5	0.01971
		2285.57	0.07251		2285.57	0.05068		2285.57	0.0198
		2283.64	0.07246		2283.64	0.05079		2283.64	0.02031
		2281.72	0.07226		2281.72	0.05077		2281.72	0.0206
		2279.79	0.07202		2279.79	0.05043		2279.79	0.02025
		2277.86	0.07183		2277.86	0.05023		2277.86	0.0197
		2275.93	0.07179		2275.93	0.05041		2275.93	0.01938
		2274	0.07203		2274	0.05059		2274	0.01917
		2272.07	0.07199		2272.07	0.05045		2272.07	0.01882
		2270.14	0.07164		2270.14	0.05041		2270.14	0.01875
		2268.21	0.07171		2268.21	0.05079		2268.21	0.01953
		2266.29	0.07219		2266.29	0.05103		2266.29	0.02046
		2264.36	0.0725		2264.36	0.0507		2264.36	0.02059
		2262.43	0.07258		2262.43	0.05023		2262.43	0.02002
		2260.5	0.07256		2260.5	0.05021		2260.5	0.01949
		2258.57	0.07237		2258.57	0.05041		2258.57	0.01925
		2256.64	0.07183		2256.64	0.0503		2256.64	0.01883
		2254.71	0.07121		2254.71	0.05		2254.71	0.01828
		2252.78	0.07123		2252.78	0.04999		2252.78	0.01838
		2250.86	0.07193		2250.86	0.05021		2250.86	0.01904
		2248.93	0.07254		2248.93	0.05026		2248.93	0.01937
		2247	0.07278		2247	0.05011		2247	0.01923
		2245.07	0.07264		2245.07	0.05004		2245.07	0.01905
		2243.14	0.07194		2243.14	0.05016		2243.14	0.01908
		2241.21	0.07129		2241.21	0.05033		2241.21	0.01929
		2239.28	0.07151		2239.28	0.05037		2239.28	0.0196
		2237.35	0.07218		2237.35	0.05032		2237.35	0.01987
		2235.43	0.07245		2235.43	0.05028		2235.43	0.02005
		2233.5	0.07251		2233.5	0.05019		2233.5	0.02009
		2231.57	0.07266		2231.57	0.05011		2231.57	0.02009
		2229.64	0.07268		2229.64	0.05034		2229.64	0.02027
		2227.71	0.07258		2227.71	0.05085		2227.71	0.02048
		2225.78	0.07254		2225.78	0.05115		2225.78	0.02051
		2223.85	0.07248		2223.85	0.05091		2223.85	0.02036
		2221.92	0.07234		2221.92	0.05051		2221.92	0.02021
		2220	0.07221		2220	0.05058		2220	0.02025
		2218.07	0.07217		2218.07	0.0508		2218.07	0.02055
		2216.14	0.07219		2216.14	0.05051		2216.14	0.02081
		2214.21	0.07217		2214.21	0.04994		2214.21	0.02079
		2212.28	0.07225		2212.28	0.04975		2212.28	0.02082
		2210.35	0.07237		2210.35	0.04991		2210.35	0.02093
		2208.42	0.072		2208.42	0.05001		2208.42	0.02061
		2206.49	0.07136		2206.49	0.05009		2206.49	0.02019
		2204.57	0.07114		2204.57	0.05028		2204.57	0.02025
		2202.64	0.07119		2202.64	0.05027		2202.64	0.02067
		2200.71	0.07141		2200.71	0.05002		2200.71	0.02134
		2198.78	0.07198		2198.78	0.04999		2198.78	0.02223
		2196.85	0.07234		2196.85	0.05011		2196.85	0.02279
		2194.92	0.07209		2194.92	0.05004		2194.92	0.0228
		2192.99	0.07177		2192.99	0.05007		2192.99	0.02278
		2191.06	0.07179		2191.06	0.05047		2191.06	0.02312
		2189.14	0.07204		2189.14	0.05102		2189.14	0.02371
		2187.21	0.07211		2187.21	0.05115		2187.21	0.02394
		2185.28	0.0717		2185.28	0.05047		2185.28	0.0237
		2183.35	0.07105		2183.35	0.04943		2183.35	0.02347
		2181.42	0.07095		2181.42	0.04904		2181.42	0.02354
		2179.49	0.07172		2179.49	0.04963		2179.49	0.02389
		2177.56	0.07257		2177.56	0.05038		2177.56	0.02422
		2175.63	0.0727		2175.63	0.05073		2175.63	0.02443
		2173.71	0.07233		2173.71	0.05064		2173.71	0.02456
		2171.78	0.07191		2171.78	0.05014		2171.78	0.02443
		2169.85	0.07179		2169.85	0.04991		2169.85	0.02433
		2167.92	0.07185		2167.92	0.05013		2167.92	0.02425
		2165.99	0.07176		2165.99	0.04997		2165.99	0.0236
		2164.06	0.07177		2164.06	0.04967		2164.06	0.02277
		2162.13	0.07211		2162.13	0.04973		2162.13	0.02258
		2160.2	0.07243		2160.2	0.04952		2160.2	0.02279
		2158.28	0.07227		2158.28	0.04911		2158.28	0.02279
		2156.35	0.07171		2156.35	0.0493		2156.35	0.02242
		2154.42	0.07154		2154.42	0.04989		2154.42	0.02206
		2152.49	0.0721		2152.49	0.05051		2152.49	0.02237
		2150.56	0.07288		2150.56	0.05128		2150.56	0.02342
		2148.63	0.07341		2148.63	0.05215		2148.63	0.02467
		2146.7	0.07363		2146.7	0.05311		2146.7	0.02627
		2144.77	0.07366		2144.77	0.0546		2144.77	0.02907
		2142.85	0.07401		2142.85	0.05691		2142.85	0.0336
		2140.92	0.07507		2140.92	0.06011		2140.92	0.03979
		2138.99	0.07658		2138.99	0.06397		2138.99	0.04665
		2137.06	0.07793		2137.06	0.06753		2137.06	0.05249
		2135.13	0.07839		2135.13	0.0695		2135.13	0.05598
		2133.2	0.07779		2133.2	0.06945		2133.2	0.05659
		2131.27	0.07677		2131.27	0.0679		2131.27	0.05462
		2129.34	0.07572		2129.34	0.06551		2129.34	0.05143
		2127.42	0.07464		2127.42	0.0629		2127.42	0.04849
		2125.49	0.07402		2125.49	0.06043		2125.49	0.04583
		2123.56	0.07395		2123.56	0.05791		2123.56	0.04274
		2121.63	0.07383		2121.63	0.05559		2121.63	0.03935
		2119.7	0.0734		2119.7	0.0537		2119.7	0.03621
		2117.77	0.07266		2117.77	0.05195		2117.77	0.03366
		2115.84	0.07195		2115.84	0.05082		2115.84	0.03232
		2113.91	0.07193		2113.91	0.05076		2113.91	0.03254
		2111.99	0.07242		2111.99	0.05087		2111.99	0.03351
		2110.06	0.07272		2110.06	0.05065		2110.06	0.03432
		2108.13	0.07283		2108.13	0.05068		2108.13	0.03501
		2106.2	0.07336		2106.2	0.05149		2106.2	0.0364
		2104.27	0.07468		2104.27	0.05313		2104.27	0.03928
		2102.34	0.07687		2102.34	0.05566		2102.34	0.04378
		2100.41	0.08022		2100.41	0.0596		2100.41	0.05003
		2098.48	0.08522		2098.48	0.06625		2098.48	0.05924
		2096.56	0.09276		2096.56	0.07729		2096.56	0.073
		2094.63	0.10329		2094.63	0.09389		2094.63	0.0921
		2092.7	0.11621		2092.7	0.11639		2092.7	0.11665
		2090.77	0.13017		2090.77	0.14372		2090.77	0.14603
		2088.84	0.143		2088.84	0.17268		2088.84	0.1778
		2086.91	0.15279		2086.91	0.19926		2086.91	0.20845
		2084.98	0.15844		2084.98	0.22076		2084.98	0.23532
		2083.05	0.15927		2083.05	0.23624		2083.05	0.25711
		2081.13	0.15612		2081.13	0.24516		2081.13	0.27295
		2079.2	0.15063		2079.2	0.24715		2079.2	0.28172
		2077.27	0.14354		2077.27	0.2431		2077.27	0.28336
		2075.34	0.13514		2075.34	0.23507		2075.34	0.27948
		2073.41	0.12653		2073.41	0.22409		2073.41	0.27188
		2071.48	0.11889		2071.48	0.21017		2071.48	0.26176
		2069.55	0.11244		2069.55	0.19461		2069.55	0.24983
		2067.62	0.10695		2067.62	0.17943		2067.62	0.237
		2065.7	0.10235		2065.7	0.1656		2065.7	0.22447
		2063.77	0.09889		2063.77	0.1535		2063.77	0.21312
		2061.84	0.09704		2061.84	0.14379		2061.84	0.20328
		2059.91	0.0967		2059.91	0.13682		2059.91	0.195
		2057.98	0.09696		2057.98	0.13211		2057.98	0.18818
		2056.05	0.09701		2056.05	0.12857		2056.05	0.18205
		2054.12	0.09685		2054.12	0.12558		2054.12	0.17597
		2052.19	0.09656		2052.19	0.12331		2052.19	0.17035
		2050.27	0.0961		2050.27	0.12158		2050.27	0.16535
		2048.34	0.09604		2048.34	0.11991		2048.34	0.16029
		2046.41	0.09715		2046.41	0.11857		2046.41	0.15522
		2044.48	0.09912		2044.48	0.11799		2044.48	0.15074
		2042.55	0.10065		2042.55	0.11786		2042.55	0.14658
		2040.62	0.10118		2040.62	0.11754		2040.62	0.14234
		2038.69	0.10107		2038.69	0.11689		2038.69	0.13809
		2036.76	0.10046		2036.76	0.11637		2036.76	0.13393
		2034.84	0.0997		2034.84	0.11625		2034.84	0.13032
		2032.91	0.09929		2032.91	0.11635		2032.91	0.12758
		2030.98	0.09878		2030.98	0.11628		2030.98	0.12506
		2029.05	0.09738		2029.05	0.11534		2029.05	0.12207
		2027.12	0.09506		2027.12	0.11332		2027.12	0.11859
		2025.19	0.09258		2025.19	0.11107		2025.19	0.11503
		2023.26	0.09072		2023.26	0.10916		2023.26	0.11176
		2021.33	0.08987		2021.33	0.10713		2021.33	0.10889
		2019.41	0.08959		2019.41	0.10447		2019.41	0.10623
		2017.48	0.08872		2017.48	0.10105		2017.48	0.10322
		2015.55	0.08702		2015.55	0.09729		2015.55	0.0995
		2013.62	0.08569		2013.62	0.09418		2013.62	0.09555
		2011.69	0.08513		2011.69	0.09187		2011.69	0.09216
		2009.76	0.08432		2009.76	0.08938		2009.76	0.089
		2007.83	0.0828		2007.83	0.08617		2007.83	0.08512
		2005.9	0.08155		2005.9	0.08305		2005.9	0.08078
		2003.98	0.08115		2003.98	0.0809		2003.98	0.07698
		2002.05	0.08102		2002.05	0.07941		2002.05	0.0739
		2000.12	0.08057		2000.12	0.07774		2000.12	0.07097
		1998.19	0.07976		1998.19	0.07566		1998.19	0.06785
		1996.26	0.07908		1996.26	0.07365		1996.26	0.06497
		1994.33	0.07888		1994.33	0.07195		1994.33	0.06241
		1992.4	0.0788		1992.4	0.07038		1992.4	0.05986
		1990.47	0.07858		1990.47	0.06895		1990.47	0.05766
		1988.55	0.07823		1988.55	0.06752		1988.55	0.05578
		1986.62	0.07776		1986.62	0.06601		1986.62	0.05374
		1984.69	0.07762		1984.69	0.06494		1984.69	0.05169
		1982.76	0.07806		1982.76	0.06433		1982.76	0.04974
		1980.83	0.07841		1980.83	0.06353		1980.83	0.0478
		1978.9	0.07836		1978.9	0.06262		1978.9	0.046
		1976.97	0.07842		1976.97	0.06219		1976.97	0.04461
		1975.04	0.07874		1975.04	0.06211		1975.04	0.04366
		1973.12	0.07905		1973.12	0.06183		1973.12	0.04276
		1971.19	0.07889		1971.19	0.06106		1971.19	0.04116
		1969.26	0.07801		1969.26	0.06009		1969.26	0.03883
		1967.33	0.07761		1967.33	0.05963		1967.33	0.03696
		1965.4	0.07835		1965.4	0.05974		1965.4	0.03608
		1963.47	0.07902		1963.47	0.05988		1963.47	0.0353
		1961.54	0.07906		1961.54	0.05962		1961.54	0.03416
		1959.61	0.0789		1959.61	0.05903		1959.61	0.03298
		1957.69	0.07885		1957.69	0.0585		1957.69	0.03184
		1955.76	0.07917		1955.76	0.05812		1955.76	0.03075
		1953.83	0.07974		1953.83	0.05764		1953.83	0.02996
		1951.9	0.08005		1951.9	0.0571		1951.9	0.02944
		1949.97	0.08001		1949.97	0.05689		1949.97	0.02899
		1948.04	0.07983		1948.04	0.05705		1948.04	0.02843
		1946.11	0.07954		1946.11	0.05719		1946.11	0.02754
		1944.18	0.07926		1944.18	0.0571		1944.18	0.02661
		1942.26	0.07919		1942.26	0.05698		1942.26	0.02593
		1940.33	0.07932		1940.33	0.05706		1940.33	0.02521
		1938.4	0.07944		1938.4	0.05702		1938.4	0.02448
		1936.47	0.07932		1936.47	0.05639		1936.47	0.02389
		1934.54	0.07881		1934.54	0.05565		1934.54	0.02338
		1932.61	0.07837		1932.61	0.05521		1932.61	0.02317
		1930.68	0.07839		1930.68	0.05458		1930.68	0.02316
		1928.75	0.07821		1928.75	0.05347		1928.75	0.02248
		1926.83	0.07715		1926.83	0.05251		1926.83	0.02108
		1924.9	0.0754		1924.9	0.05176		1924.9	0.01955
		1922.97	0.07352		1922.97	0.05063		1922.97	0.01784
		1921.04	0.07188		1921.04	0.04894		1921.04	0.01627
		1919.11	0.07024		1919.11	0.04697		1919.11	0.01503
		1917.18	0.06781		1917.18	0.04468		1917.18	0.01315
		1915.25	0.06455		1915.25	0.04161		1915.25	0.01024
		1913.32	0.0609		1913.32	0.0374		1913.32	0.00657
		1911.39	0.05666		1911.39	0.03224		1911.39	0.00182
		1909.47	0.0517		1909.47	0.02679		1909.47	-0.00387
		1907.54	0.04641		1907.54	0.02144		1907.54	-0.00971
		1905.61	0.04112		1905.61	0.01594		1905.61	-0.01532
		1903.68	0.03603		1903.68	0.0101		1903.68	-0.0211
		1901.75	0.03126		1901.75	0.00379		1901.75	-0.02728
		1899.82	0.02675		1899.82	-0.0027		1899.82	-0.03321

## Sheet: Figure 3d
Figure 3d	150 °C	Wavenumber	Intensity	100 °C	Wavenumber	Intensity	30 °C	Wavenumber	Intensity
		cm^-1	a.u.		cm^-1	a.u.		cm^-1	a.u.
		2299.07	0.06364		2299.07	0.01838		2299.07	-0.06013
		2297.15	0.06417		2297.15	0.0181		2297.15	-0.06117
		2295.22	0.0651		2295.22	0.01767		2295.22	-0.06122
		2293.29	0.06431		2293.29	0.01665		2293.29	-0.06205
		2291.36	0.06231		2291.36	0.01525		2291.36	-0.06333
		2289.43	0.06069		2289.43	0.01474		2289.43	-0.06334
		2287.5	0.06041		2287.5	0.01614		2287.5	-0.06228
		2285.57	0.06164		2285.57	0.01809		2285.57	-0.06165
		2283.64	0.06293		2283.64	0.01865		2283.64	-0.06166
		2281.72	0.06287		2281.72	0.01782		2281.72	-0.06161
		2279.79	0.06212		2279.79	0.01682		2279.79	-0.06164
		2277.86	0.06201		2277.86	0.01695		2277.86	-0.06158
		2275.93	0.0625		2275.93	0.01811		2275.93	-0.06121
		2274	0.06293		2274	0.01897		2274	-0.06113
		2272.07	0.06334		2272.07	0.01909		2272.07	-0.0611
		2270.14	0.06283		2270.14	0.01831		2270.14	-0.06092
		2268.21	0.06077		2268.21	0.01674		2268.21	-0.0614
		2266.29	0.05902		2266.29	0.01564		2266.29	-0.06251
		2264.36	0.05944		2264.36	0.0157		2264.36	-0.0627
		2262.43	0.06141		2262.43	0.01653		2262.43	-0.06157
		2260.5	0.06295		2260.5	0.01725		2260.5	-0.0609
		2258.57	0.06305		2258.57	0.01758		2258.57	-0.06106
		2256.64	0.06265		2256.64	0.01798		2256.64	-0.06121
		2254.71	0.06257		2254.71	0.01791		2254.71	-0.06164
		2252.78	0.0617		2252.78	0.01673		2252.78	-0.06249
		2250.86	0.05981		2250.86	0.01527		2250.86	-0.06342
		2248.93	0.05862		2248.93	0.0145		2248.93	-0.0643
		2247	0.05872		2247	0.01467		2247	-0.0646
		2245.07	0.05965		2245.07	0.01546		2245.07	-0.06368
		2243.14	0.06111		2243.14	0.01605		2243.14	-0.06236
		2241.21	0.06178		2241.21	0.01598		2241.21	-0.06192
		2239.28	0.06096		2239.28	0.01632		2239.28	-0.06214
		2237.35	0.06012		2237.35	0.01734		2237.35	-0.06243
		2235.43	0.06018		2235.43	0.01758		2235.43	-0.06274
		2233.5	0.06066		2233.5	0.01697		2233.5	-0.06282
		2231.57	0.06104		2231.57	0.01692		2231.57	-0.06202
		2229.64	0.06159		2229.64	0.01758		2229.64	-0.06032
		2227.71	0.06263		2227.71	0.018		2227.71	-0.05905
		2225.78	0.06303		2225.78	0.01765		2225.78	-0.05957
		2223.85	0.06234		2223.85	0.01702		2223.85	-0.06092
		2221.92	0.06203		2221.92	0.01737		2221.92	-0.06116
		2220	0.06229		2220	0.01842		2220	-0.06063
		2218.07	0.06238		2218.07	0.0187		2218.07	-0.06061
		2216.14	0.06219		2216.14	0.01815		2216.14	-0.06089
		2214.21	0.06157		2214.21	0.01738		2214.21	-0.06116
		2212.28	0.06096		2212.28	0.01642		2212.28	-0.06167
		2210.35	0.06075		2210.35	0.01587		2210.35	-0.06157
		2208.42	0.06065		2208.42	0.01659		2208.42	-0.06049
		2206.49	0.06117		2206.49	0.01791		2206.49	-0.0598
		2204.57	0.0626		2204.57	0.01853		2204.57	-0.05964
		2202.64	0.06383		2202.64	0.01824		2202.64	-0.05931
		2200.71	0.06407		2200.71	0.01732		2200.71	-0.05942
		2198.78	0.06373		2198.78	0.01685		2198.78	-0.05991
		2196.85	0.06317		2196.85	0.01705		2196.85	-0.06024
		2194.92	0.06219		2194.92	0.01648		2194.92	-0.06079
		2192.99	0.06111		2192.99	0.01572		2192.99	-0.06121
		2191.06	0.0609		2191.06	0.0162		2191.06	-0.06107
		2189.14	0.06196		2189.14	0.0168		2189.14	-0.06071
		2187.21	0.06322		2187.21	0.01694		2187.21	-0.05991
		2185.28	0.06346		2185.28	0.01805		2185.28	-0.05866
		2183.35	0.06305		2183.35	0.01966		2183.35	-0.05792
		2181.42	0.06274		2181.42	0.01968		2181.42	-0.0579
		2179.49	0.06245		2179.49	0.01846		2179.49	-0.05788
		2177.56	0.06202		2177.56	0.01731		2177.56	-0.05789
		2175.63	0.06175		2175.63	0.01661		2175.63	-0.05818
		2173.71	0.06202		2173.71	0.01722		2173.71	-0.05826
		2171.78	0.06265		2171.78	0.01862		2171.78	-0.05817
		2169.85	0.06289		2169.85	0.01879		2169.85	-0.05862
		2167.92	0.06224		2167.92	0.01742		2167.92	-0.05908
		2165.99	0.06117		2165.99	0.01605		2165.99	-0.0588
		2164.06	0.06125		2164.06	0.01652		2164.06	-0.05825
		2162.13	0.06313		2162.13	0.01882		2162.13	-0.05763
		2160.2	0.06475		2160.2	0.02033		2160.2	-0.05723
		2158.28	0.06452		2158.28	0.01928		2158.28	-0.05748
		2156.35	0.06435		2156.35	0.0172		2156.35	-0.05773
		2154.42	0.06581		2154.42	0.01695		2154.42	-0.0576
		2152.49	0.06698		2152.49	0.01837		2152.49	-0.05783
		2150.56	0.06584		2150.56	0.01874		2150.56	-0.05888
		2148.63	0.06427		2148.63	0.01827		2148.63	-0.0598
		2146.7	0.06474		2146.7	0.0189		2146.7	-0.05957
		2144.77	0.06593		2144.77	0.02009		2144.77	-0.05907
		2142.85	0.06584		2142.85	0.02033		2142.85	-0.05917
		2140.92	0.06477		2140.92	0.01922		2140.92	-0.05968
		2138.99	0.0637		2138.99	0.01793		2138.99	-0.06032
		2137.06	0.0629		2137.06	0.01815		2137.06	-0.06021
		2135.13	0.06246		2135.13	0.01924		2135.13	-0.05926
		2133.2	0.06289		2133.2	0.01954		2133.2	-0.05864
		2131.27	0.06376		2131.27	0.01933		2131.27	-0.05826
		2129.34	0.06383		2129.34	0.01894		2129.34	-0.05773
		2127.42	0.06308		2127.42	0.018		2127.42	-0.05762
		2125.49	0.06282		2125.49	0.01748		2125.49	-0.05752
		2123.56	0.06339		2123.56	0.01761		2123.56	-0.05702
		2121.63	0.06347		2121.63	0.01708		2121.63	-0.05698
		2119.7	0.06281		2119.7	0.01654		2119.7	-0.05712
		2117.77	0.06303		2117.77	0.01723		2117.77	-0.05679
		2115.84	0.06456		2115.84	0.01818		2115.84	-0.05656
		2113.91	0.06612		2113.91	0.01839		2113.91	-0.05633
		2111.99	0.0666		2111.99	0.01856		2111.99	-0.05566
		2110.06	0.06598		2110.06	0.01934		2110.06	-0.05505
		2108.13	0.06536		2108.13	0.02016		2108.13	-0.05486
		2106.2	0.06533		2106.2	0.02006		2106.2	-0.05491
		2104.27	0.06483		2104.27	0.01871		2104.27	-0.05577
		2102.34	0.06373		2102.34	0.01762		2102.34	-0.05741
		2100.41	0.06316		2100.41	0.01836		2100.41	-0.05812
		2098.48	0.06318		2098.48	0.01986		2098.48	-0.05756
		2096.56	0.06351		2096.56	0.0202		2096.56	-0.05745
		2094.63	0.06417		2094.63	0.01917		2094.63	-0.05826
		2092.7	0.06498		2092.7	0.01815		2092.7	-0.05872
		2090.77	0.06556		2090.77	0.01787		2090.77	-0.05842
		2088.84	0.06546		2088.84	0.01755		2088.84	-0.05813
		2086.91	0.06475		2086.91	0.01716		2086.91	-0.05813
		2084.98	0.06391		2084.98	0.01737		2084.98	-0.05834
		2083.05	0.06372		2083.05	0.01822		2083.05	-0.05828
		2081.13	0.06424		2081.13	0.01953		2081.13	-0.05691
		2079.2	0.06418		2079.2	0.02025		2079.2	-0.05492
		2077.27	0.06351		2077.27	0.01944		2077.27	-0.05393
		2075.34	0.06376		2075.34	0.0183		2075.34	-0.05379
		2073.41	0.06499		2073.41	0.01835		2073.41	-0.05309
		2071.48	0.06578		2071.48	0.01961		2071.48	-0.05129
		2069.55	0.06519		2069.55	0.02131		2069.55	-0.04912
		2067.62	0.06411		2067.62	0.02238		2067.62	-0.04757
		2065.7	0.06426		2065.7	0.02236		2065.7	-0.047
		2063.77	0.06526		2063.77	0.022		2063.77	-0.04682
		2061.84	0.06519		2061.84	0.02193		2061.84	-0.04632
		2059.91	0.06419		2059.91	0.02173		2059.91	-0.0459
		2057.98	0.06402		2057.98	0.02144		2057.98	-0.04601
		2056.05	0.06541		2056.05	0.02222		2056.05	-0.04578
		2054.12	0.06705		2054.12	0.02404		2054.12	-0.04484
		2052.19	0.06701		2052.19	0.02509		2052.19	-0.04451
		2050.27	0.0653		2050.27	0.02427		2050.27	-0.04533
		2048.34	0.06335		2048.34	0.02202		2048.34	-0.04652
		2046.41	0.06222		2046.41	0.01969		2046.41	-0.04782
		2044.48	0.06273		2044.48	0.01908		2044.48	-0.04892
		2042.55	0.06423		2042.55	0.02037		2042.55	-0.04904
		2040.62	0.06474		2040.62	0.02174		2040.62	-0.04838
		2038.69	0.06384		2038.69	0.0221		2038.69	-0.0479
		2036.76	0.06291		2036.76	0.02187		2036.76	-0.04779
		2034.84	0.063		2034.84	0.02172		2034.84	-0.04758
		2032.91	0.06399		2032.91	0.02192		2032.91	-0.04717
		2030.98	0.06492		2030.98	0.02191		2030.98	-0.04686
		2029.05	0.06453		2029.05	0.0208		2029.05	-0.04715
		2027.12	0.06317		2027.12	0.01908		2027.12	-0.04791
		2025.19	0.06295		2025.19	0.01881		2025.19	-0.04848
		2023.26	0.06423		2023.26	0.02009		2023.26	-0.0491
		2021.33	0.06523		2021.33	0.02118		2021.33	-0.04965
		2019.41	0.06507		2019.41	0.02176		2019.41	-0.04934
		2017.48	0.0646		2017.48	0.02217		2017.48	-0.04881
		2015.55	0.06497		2015.55	0.02242		2015.55	-0.04841
		2013.62	0.06545		2013.62	0.0225		2013.62	-0.04774
		2011.69	0.06438		2011.69	0.02196		2011.69	-0.04767
		2009.76	0.06284		2009.76	0.02128		2009.76	-0.04849
		2007.83	0.06276		2007.83	0.02146		2007.83	-0.04918
		2005.9	0.06305		2005.9	0.0216		2005.9	-0.04997
		2003.98	0.06246		2003.98	0.0208		2003.98	-0.05099
		2002.05	0.06254		2002.05	0.02045		2002.05	-0.05078
		2000.12	0.06386		2000.12	0.02134		2000.12	-0.04965
		1998.19	0.06462		1998.19	0.02215		1998.19	-0.04967
		1996.26	0.06482		1996.26	0.02263		1996.26	-0.0505
		1994.33	0.06595		1994.33	0.02352		1994.33	-0.05078
		1992.4	0.067		1992.4	0.0235		1992.4	-0.05123
		1990.47	0.06669		1990.47	0.02203		1990.47	-0.05226
		1988.55	0.06625		1988.55	0.02129		1988.55	-0.05312
		1986.62	0.06646		1986.62	0.02172		1986.62	-0.05375
		1984.69	0.0668		1984.69	0.02191		1984.69	-0.05395
		1982.76	0.06659		1982.76	0.02137		1982.76	-0.05365
		1980.83	0.06555		1980.83	0.02031		1980.83	-0.05371
		1978.9	0.0649		1978.9	0.01968		1978.9	-0.05402
		1976.97	0.06526		1976.97	0.02027		1976.97	-0.05413
		1975.04	0.06536		1975.04	0.02131		1975.04	-0.05465
		1973.12	0.06502		1973.12	0.02199		1973.12	-0.05564
		1971.19	0.06531		1971.19	0.02225		1971.19	-0.05631
		1969.26	0.06616		1969.26	0.02205		1969.26	-0.05645
		1967.33	0.0668		1967.33	0.02174		1967.33	-0.05656
		1965.4	0.06671		1965.4	0.02146		1965.4	-0.05704
		1963.47	0.06625		1963.47	0.02122		1963.47	-0.05748
		1961.54	0.06655		1961.54	0.02175		1961.54	-0.05712
		1959.61	0.06759		1959.61	0.02283		1959.61	-0.05632
		1957.69	0.06808		1957.69	0.02253		1957.69	-0.05633
		1955.76	0.06748		1955.76	0.02082		1955.76	-0.05714
		1953.83	0.06642		1953.83	0.02013		1953.83	-0.05791
		1951.9	0.06587		1951.9	0.02085		1951.9	-0.05822
		1949.97	0.06623		1949.97	0.02126		1949.97	-0.05789
		1948.04	0.06677		1948.04	0.02098		1948.04	-0.05731
		1946.11	0.06694		1946.11	0.02107		1946.11	-0.05713
		1944.18	0.06689		1944.18	0.02173		1944.18	-0.05734
		1942.26	0.06666		1942.26	0.02208		1942.26	-0.05751
		1940.33	0.06648		1940.33	0.02228		1940.33	-0.05695
		1938.4	0.06656		1938.4	0.02252		1938.4	-0.05601
		1936.47	0.06689		1936.47	0.02218		1936.47	-0.05576
		1934.54	0.06763		1934.54	0.02155		1934.54	-0.05587
		1932.61	0.06815		1932.61	0.02118		1932.61	-0.05587
		1930.68	0.06769		1930.68	0.02106		1930.68	-0.05636
		1928.75	0.06652		1928.75	0.02066		1928.75	-0.05748
		1926.83	0.06531		1926.83	0.01988		1926.83	-0.05821
		1924.9	0.06495		1924.9	0.0201		1924.9	-0.05775
		1922.97	0.06588		1922.97	0.0213		1922.97	-0.05687
		1921.04	0.06714		1921.04	0.02207		1921.04	-0.05634
		1919.11	0.06804		1919.11	0.02264		1919.11	-0.05582
		1917.18	0.06785		1917.18	0.02283		1917.18	-0.05592
		1915.25	0.0659		1915.25	0.02167		1915.25	-0.05689
		1913.32	0.06403		1913.32	0.02066		1913.32	-0.05713
		1911.39	0.06411		1911.39	0.0214		1911.39	-0.05645
		1909.47	0.06458		1909.47	0.02213		1909.47	-0.05682
		1907.54	0.06423		1907.54	0.02157		1907.54	-0.05812
		1905.61	0.06487		1905.61	0.02167		1905.61	-0.05784
		1903.68	0.06648		1903.68	0.02237		1903.68	-0.05577
		1901.75	0.06715		1901.75	0.02227		1901.75	-0.05383
		1899.82	0.06742		1899.82	0.02283		1899.82	-0.05262

## Sheet: Figure 4a
Figure 4a	O2-activated RuO2@MOF-808-P	Temperature	CO conversion	Ar-activated RuO2@MOF-808-P	Temperature	CO conversion	O2-activated RuO2/SiO2	Temperature	CO conversion	Ar-activated Ru/SiO2	Temperature	CO conversion
		°C	%		°C	%		°C	%		°C	%
		30	6.13033		30	0.44404		30	0		30	0
		34.2	8.24855		33.1	0.8018		32.5	0		33.3	0
		40.2	17.4819		38.4	3.07679		37.6	0		38.8	0
		47.1	36.3049		44.5	4.30973		42.7	0		44.5	0
		53.7	88.1874		49.6	7.99093		47.95	0		50.5	0
		59.8	98.0002		55.3	11.7483		53.2	0		56.7	0
		65.8	99.7519		61.9	17.0481		58.45	0		63	0
		71.5	100		68.4	21.8663		63.7	0		69.2	0
		76.5	100		74.4	27.9565		68.95	0		73	0
		81.5	100		80.6	37.1295		74.2	0.48386		78.725	0
		86.5	100		86.6555	47.0196		78.7	3.50237		84.45	0
		91.5	100		92.711	57.9141		84.9	6.69231		90.175	0
		96.5	100		98.7665	71.4556		89.9	11.3578		95.9	0
		101.5	100		104.822	83.7631		94.9	21.7712		100.5	0
		106.5	100		110.877	91.8571		99.9	41.2813		106.7	0
		111.5	100		116.933	96.4518		104.9	65.7026		112.8	0
		116.5	100		122.989	98.696		109.9	74.1891		118.325	0
					129.044	99.3322		114.9	78.9272		123.85	0
					135.1	100		119.9	83.0749		129.375	0
					140.7	100		124.9	85.4288		134.9	0
					146.4	100		129.9	88.8286		140.425	0
								134.9	91.5198		145.95	0
								139.9	95.0193		151.475	0
								144.9	97.4928		157	0.00503
								149.9	98.9191		162.1	1.74955
								154.9	100		168.725	4.99647
								159.9	100		175.35	10.8586
								164.9	100		181.975	23.1563
								169.9	100		188.6	67.0528
								174.9	100		196.8	78.8106
											204.275	83.8302
											211.75	87.9886
											219.225	89.7285
											226.7	91.3913
											232.8	92.4108
											238.9	94.2824
											245	96.5686

## Sheet: Figure 4b
Figure 4b	Ar-activated Ru/SiO2	1000/T	ln k	Ar-activated Ru/SiO2	1000/T	ln k	O2-activated RuO2/SiO2	1000/T	ln k	O2-activated RuO2/SiO2	1000/T	ln k	Ar-activated RuO2@MOF-808-P	1000/T	ln k	Ar-activated RuO2@MOF-808-P	1000/T	ln k	O2-activated RuO2@MOF-808-P	1000/T	ln k	O2-activated RuO2@MOF-808-P	1000/T	ln k
	experimental	K	mol g^-1 s^-1	fitting	K	mol g^-1 s^-1	experimental	K	mol g^-1 s^-1	fitting	K	mol g^-1 s^-1	experimental	K	mol g^-1 s^-1	fitting	K	mol g^-1 s^-1	experimental	K	mol g^-1 s^-1	fitting	K	mol g^-1 s^-1
		2.29832	-18.4446		2.19792	-15.813		2.81136	-18.4344		2.66241	-15.6833		3.02847	-17.5474		2.79955	-15.4978		3.22061	-17.4728		3.00842	-15.095
		2.26385	-17.3953		2.19802	-15.8156		2.74801	-17.0003		2.66256	-15.6859		2.90276	-16.3962		2.79978	-15.4998		3.13185	-16.1459		3.00864	-15.0973
		2.2304	-16.6191		2.19812	-15.8181		2.71297	-16.4449		2.66271	-15.6885		2.86041	-16.01		2.80001	-15.5019		3.07409	-15.6964		3.00885	-15.0995
		2.19792	-15.8618		2.19822	-15.8207		2.66241	-15.8412		2.66285	-15.6911		2.79955	-15.5289		2.80024	-15.5039		3.00842	-15.252		3.00906	-15.1017
					2.19832	-15.8232					2.663	-15.6937					2.80047	-15.5059					3.00927	-15.1039
					2.19843	-15.8258					2.66315	-15.6963					2.8007	-15.508					3.00949	-15.1061
					2.19853	-15.8284					2.6633	-15.6989					2.80093	-15.51					3.0097	-15.1083
					2.19863	-15.8309					2.66345	-15.7016					2.80116	-15.512					3.00991	-15.1105
					2.19873	-15.8335					2.6636	-15.7042					2.80139	-15.5141					3.01012	-15.1128
					2.19883	-15.8361					2.66375	-15.7068					2.80161	-15.5161					3.01034	-15.115
					2.19893	-15.8386					2.6639	-15.7094					2.80184	-15.5181					3.01055	-15.1172
					2.19903	-15.8412					2.66405	-15.712					2.80207	-15.5202					3.01076	-15.1194
					2.19913	-15.8438					2.6642	-15.7146					2.8023	-15.5222					3.01097	-15.1216
					2.19923	-15.8463					2.66435	-15.7172					2.80253	-15.5243					3.01118	-15.1238
					2.19933	-15.8489					2.66449	-15.7198					2.80276	-15.5263					3.0114	-15.1261
					2.19943	-15.8514					2.66464	-15.7224					2.80299	-15.5283					3.01161	-15.1283
					2.19953	-15.854					2.66479	-15.725					2.80322	-15.5304					3.01182	-15.1305
					2.19963	-15.8566					2.66494	-15.7276					2.80345	-15.5324					3.01203	-15.1327
					2.19973	-15.8591					2.66509	-15.7302					2.80368	-15.5344					3.01225	-15.1349
					2.19983	-15.8617					2.66524	-15.7329					2.80391	-15.5365					3.01246	-15.1372
					2.19993	-15.8643					2.66539	-15.7355					2.80413	-15.5385					3.01267	-15.1394
					2.20003	-15.8668					2.66554	-15.7381					2.80436	-15.5405					3.01288	-15.1416
					2.20013	-15.8694					2.66569	-15.7407					2.80459	-15.5426					3.0131	-15.1438
					2.20023	-15.8719					2.66584	-15.7433					2.80482	-15.5446					3.01331	-15.146
					2.20033	-15.8745					2.66599	-15.7459					2.80505	-15.5466					3.01352	-15.1482
					2.20044	-15.8771					2.66613	-15.7485					2.80528	-15.5487					3.01373	-15.1504
					2.20054	-15.8796					2.66628	-15.7511					2.80551	-15.5507					3.01395	-15.1527
					2.20064	-15.8822					2.66643	-15.7537					2.80574	-15.5527					3.01416	-15.1549
					2.20074	-15.8848					2.66658	-15.7563					2.80597	-15.5548					3.01437	-15.1571
					2.20084	-15.8873					2.66673	-15.7589					2.8062	-15.5568					3.01458	-15.1593
					2.20094	-15.8899					2.66688	-15.7615					2.80643	-15.5589					3.0148	-15.1615
					2.20104	-15.8924					2.66703	-15.7642					2.80666	-15.5609					3.01501	-15.1637
					2.20114	-15.895					2.66718	-15.7668					2.80688	-15.5629					3.01522	-15.166
					2.20124	-15.8976					2.66733	-15.7694					2.80711	-15.565					3.01543	-15.1682
					2.20134	-15.9001					2.66748	-15.772					2.80734	-15.567					3.01565	-15.1704
					2.20144	-15.9027					2.66763	-15.7746					2.80757	-15.569					3.01586	-15.1726
					2.20154	-15.9053					2.66777	-15.7772					2.8078	-15.5711					3.01607	-15.1748
					2.20164	-15.9078					2.66792	-15.7798					2.80803	-15.5731					3.01628	-15.177
					2.20174	-15.9104					2.66807	-15.7824					2.80826	-15.5752					3.01649	-15.1793
					2.20184	-15.9129					2.66822	-15.785					2.80849	-15.5772					3.01671	-15.1815
					2.20194	-15.9155					2.66837	-15.7876					2.80872	-15.5792					3.01692	-15.1837
					2.20204	-15.9181					2.66852	-15.7902					2.80895	-15.5813					3.01713	-15.1859
					2.20214	-15.9206					2.66867	-15.7928					2.80918	-15.5833					3.01734	-15.1881
					2.20224	-15.9232					2.66882	-15.7955					2.80941	-15.5853					3.01756	-15.1903
					2.20234	-15.9258					2.66897	-15.7981					2.80963	-15.5874					3.01777	-15.1926
					2.20245	-15.9283					2.66912	-15.8007					2.80986	-15.5894					3.01798	-15.1948
					2.20255	-15.9309					2.66927	-15.8033					2.81009	-15.5914					3.01819	-15.197
					2.20265	-15.9334					2.66941	-15.8059					2.81032	-15.5935					3.01841	-15.1992
					2.20275	-15.936					2.66956	-15.8085					2.81055	-15.5955					3.01862	-15.2014
					2.20285	-15.9386					2.66971	-15.8111					2.81078	-15.5975					3.01883	-15.2036
					2.20295	-15.9411					2.66986	-15.8137					2.81101	-15.5996					3.01904	-15.2058
					2.20305	-15.9437					2.67001	-15.8163					2.81124	-15.6016					3.01926	-15.2081
					2.20315	-15.9462					2.67016	-15.8189					2.81147	-15.6037					3.01947	-15.2103
					2.20325	-15.9488					2.67031	-15.8215					2.8117	-15.6057					3.01968	-15.2125
					2.20335	-15.9514					2.67046	-15.8241					2.81193	-15.6077					3.01989	-15.2147
					2.20345	-15.9539					2.67061	-15.8268					2.81216	-15.6098					3.02011	-15.2169
					2.20355	-15.9565					2.67076	-15.8294					2.81238	-15.6118					3.02032	-15.2192
					2.20365	-15.9591					2.67091	-15.832					2.81261	-15.6138					3.02053	-15.2214
					2.20375	-15.9616					2.67105	-15.8346					2.81284	-15.6159					3.02074	-15.2236
					2.20385	-15.9642					2.6712	-15.8372					2.81307	-15.6179					3.02096	-15.2258
					2.20395	-15.9667					2.67135	-15.8398					2.8133	-15.6199					3.02117	-15.228
					2.20405	-15.9693					2.6715	-15.8424					2.81353	-15.622					3.02138	-15.2302
					2.20415	-15.9719					2.67165	-15.845					2.81376	-15.624					3.02159	-15.2325
					2.20425	-15.9744					2.6718	-15.8476					2.81399	-15.626					3.0218	-15.2347
					2.20435	-15.977					2.67195	-15.8502					2.81422	-15.6281					3.02202	-15.2369
					2.20446	-15.9796					2.6721	-15.8528					2.81445	-15.6301					3.02223	-15.2391
					2.20456	-15.9821					2.67225	-15.8554					2.81468	-15.6321					3.02244	-15.2413
					2.20466	-15.9847					2.6724	-15.8581					2.8149	-15.6342					3.02265	-15.2435
					2.20476	-15.9872					2.67255	-15.8607					2.81513	-15.6362					3.02287	-15.2457
					2.20486	-15.9898					2.67269	-15.8633					2.81536	-15.6382					3.02308	-15.248
					2.20496	-15.9924					2.67284	-15.8659					2.81559	-15.6403					3.02329	-15.2502
					2.20506	-15.9949					2.67299	-15.8685					2.81582	-15.6423					3.0235	-15.2524
					2.20516	-15.9975					2.67314	-15.8711					2.81605	-15.6444					3.02372	-15.2546
					2.20526	-16.0001					2.67329	-15.8737					2.81628	-15.6464					3.02393	-15.2568
					2.20536	-16.0026					2.67344	-15.8763					2.81651	-15.6484					3.02414	-15.259
					2.20546	-16.0052					2.67359	-15.8789					2.81674	-15.6505					3.02435	-15.2613
					2.20556	-16.0077					2.67374	-15.8815					2.81697	-15.6525					3.02457	-15.2635
					2.20566	-16.0103					2.67389	-15.8841					2.8172	-15.6545					3.02478	-15.2657
					2.20576	-16.0129					2.67404	-15.8867					2.81743	-15.6566					3.02499	-15.2679
					2.20586	-16.0154					2.67419	-15.8894					2.81765	-15.6586					3.0252	-15.2701
					2.20596	-16.018					2.67433	-15.892					2.81788	-15.6607					3.02542	-15.2723
					2.20606	-16.0206					2.67448	-15.8946					2.81811	-15.6627					3.02563	-15.2745
					2.20616	-16.0231					2.67463	-15.8972					2.81834	-15.6647					3.02584	-15.2768
					2.20626	-16.0257					2.67478	-15.8998					2.81857	-15.6668					3.02605	-15.279
					2.20636	-16.0282					2.67493	-15.9024					2.8188	-15.6688					3.02627	-15.2812
					2.20647	-16.0308					2.67508	-15.905					2.81903	-15.6708					3.02648	-15.2834
					2.20657	-16.0334					2.67523	-15.9076					2.81926	-15.6729					3.02669	-15.2856
					2.20667	-16.0359					2.67538	-15.9102					2.81949	-15.6749					3.0269	-15.2879
					2.20677	-16.0385					2.67553	-15.9128					2.81972	-15.6769					3.02711	-15.2901
					2.20687	-16.041					2.67568	-15.9154					2.81995	-15.679					3.02733	-15.2923
					2.20697	-16.0436					2.67583	-15.918					2.82018	-15.681					3.02754	-15.2945
					2.20707	-16.0462					2.67597	-15.9207					2.8204	-15.683					3.02775	-15.2967
					2.20717	-16.0487					2.67612	-15.9233					2.82063	-15.6851					3.02796	-15.2989
					2.20727	-16.0513					2.67627	-15.9259					2.82086	-15.6871					3.02818	-15.3011
					2.20737	-16.0539					2.67642	-15.9285					2.82109	-15.6891					3.02839	-15.3034
					2.20747	-16.0564					2.67657	-15.9311					2.82132	-15.6912					3.0286	-15.3056
					2.20757	-16.059					2.67672	-15.9337					2.82155	-15.6932					3.02881	-15.3078
					2.20767	-16.0616					2.67687	-15.9363					2.82178	-15.6953					3.02903	-15.31
					2.20777	-16.0641					2.67702	-15.9389					2.82201	-15.6973					3.02924	-15.3122
					2.20787	-16.0667					2.67717	-15.9415					2.82224	-15.6993					3.02945	-15.3145
					2.20797	-16.0692					2.67732	-15.9441					2.82247	-15.7014					3.02966	-15.3167
					2.20807	-16.0718					2.67747	-15.9467					2.8227	-15.7034					3.02988	-15.3189
					2.20817	-16.0744					2.67762	-15.9494					2.82292	-15.7054					3.03009	-15.3211
					2.20827	-16.0769					2.67776	-15.952					2.82315	-15.7075					3.0303	-15.3233
					2.20837	-16.0795					2.67791	-15.9546					2.82338	-15.7095					3.03051	-15.3255
					2.20848	-16.082					2.67806	-15.9572					2.82361	-15.7115					3.03073	-15.3277
					2.20858	-16.0846					2.67821	-15.9598					2.82384	-15.7136					3.03094	-15.33
					2.20868	-16.0872					2.67836	-15.9624					2.82407	-15.7156					3.03115	-15.3322
					2.20878	-16.0897					2.67851	-15.965					2.8243	-15.7177					3.03136	-15.3344
					2.20888	-16.0923					2.67866	-15.9676					2.82453	-15.7197					3.03158	-15.3366
					2.20898	-16.0949					2.67881	-15.9702					2.82476	-15.7217					3.03179	-15.3388
					2.20908	-16.0974					2.67896	-15.9728					2.82499	-15.7238					3.032	-15.341
					2.20918	-16.1					2.67911	-15.9754					2.82522	-15.7258					3.03221	-15.3433
					2.20928	-16.1026					2.67926	-15.978					2.82545	-15.7278					3.03242	-15.3455
					2.20938	-16.1051					2.6794	-15.9807					2.82567	-15.7299					3.03264	-15.3477
					2.20948	-16.1077					2.67955	-15.9832					2.8259	-15.7319					3.03285	-15.3499
					2.20958	-16.1102					2.6797	-15.9859					2.82613	-15.7339					3.03306	-15.3521
					2.20968	-16.1128					2.67985	-15.9885					2.82636	-15.736					3.03327	-15.3543
					2.20978	-16.1154					2.68	-15.9911					2.82659	-15.738					3.03349	-15.3566
					2.20988	-16.1179					2.68015	-15.9937					2.82682	-15.74					3.0337	-15.3588
					2.20998	-16.1205					2.6803	-15.9963					2.82705	-15.7421					3.03391	-15.361
					2.21008	-16.123					2.68045	-15.9989					2.82728	-15.7441					3.03412	-15.3632
					2.21018	-16.1256					2.6806	-16.0015					2.82751	-15.7462					3.03434	-15.3654
					2.21028	-16.1282					2.68075	-16.0041					2.82774	-15.7482					3.03455	-15.3676
					2.21038	-16.1307					2.6809	-16.0067					2.82797	-15.7502					3.03476	-15.3698
					2.21049	-16.1333					2.68104	-16.0093					2.8282	-15.7523					3.03497	-15.3721
					2.21059	-16.1359					2.68119	-16.0119					2.82842	-15.7543					3.03519	-15.3743
					2.21069	-16.1384					2.68134	-16.0145					2.82865	-15.7563					3.0354	-15.3765
					2.21079	-16.141					2.68149	-16.0172					2.82888	-15.7584					3.03561	-15.3787
					2.21089	-16.1435					2.68164	-16.0198					2.82911	-15.7604					3.03582	-15.3809
					2.21099	-16.1461					2.68179	-16.0224					2.82934	-15.7624					3.03604	-15.3832
					2.21109	-16.1487					2.68194	-16.025					2.82957	-15.7645					3.03625	-15.3854
					2.21119	-16.1512					2.68209	-16.0276					2.8298	-15.7665					3.03646	-15.3876
					2.21129	-16.1538					2.68224	-16.0302					2.83003	-15.7685					3.03667	-15.3898
					2.21139	-16.1564					2.68239	-16.0328					2.83026	-15.7706					3.03689	-15.392
					2.21149	-16.1589					2.68254	-16.0354					2.83049	-15.7726					3.0371	-15.3942
					2.21159	-16.1615					2.68268	-16.038					2.83072	-15.7746					3.03731	-15.3964
					2.21169	-16.164					2.68283	-16.0406					2.83094	-15.7767					3.03752	-15.3987
					2.21179	-16.1666					2.68298	-16.0432					2.83117	-15.7787					3.03773	-15.4009
					2.21189	-16.1692					2.68313	-16.0459					2.8314	-15.7808					3.03795	-15.4031
					2.21199	-16.1717					2.68328	-16.0485					2.83163	-15.7828					3.03816	-15.4053
					2.21209	-16.1743					2.68343	-16.0511					2.83186	-15.7848					3.03837	-15.4075
					2.21219	-16.1769					2.68358	-16.0537					2.83209	-15.7869					3.03858	-15.4097
					2.21229	-16.1794					2.68373	-16.0563					2.83232	-15.7889					3.0388	-15.412
					2.21239	-16.182					2.68388	-16.0589					2.83255	-15.7909					3.03901	-15.4142
					2.2125	-16.1845					2.68403	-16.0615					2.83278	-15.793					3.03922	-15.4164
					2.2126	-16.1871					2.68418	-16.0641					2.83301	-15.795					3.03943	-15.4186
					2.2127	-16.1897					2.68432	-16.0667					2.83324	-15.7971					3.03965	-15.4208
					2.2128	-16.1922					2.68447	-16.0693					2.83347	-15.7991					3.03986	-15.423
					2.2129	-16.1948					2.68462	-16.0719					2.83369	-15.8011					3.04007	-15.4253
					2.213	-16.1974					2.68477	-16.0745					2.83392	-15.8032					3.04028	-15.4275
					2.2131	-16.1999					2.68492	-16.0771					2.83415	-15.8052					3.0405	-15.4297
					2.2132	-16.2025					2.68507	-16.0798					2.83438	-15.8072					3.04071	-15.4319
					2.2133	-16.205					2.68522	-16.0824					2.83461	-15.8093					3.04092	-15.4341
					2.2134	-16.2076					2.68537	-16.085					2.83484	-15.8113					3.04113	-15.4363
					2.2135	-16.2102					2.68552	-16.0876					2.83507	-15.8133					3.04135	-15.4386
					2.2136	-16.2127					2.68567	-16.0902					2.8353	-15.8154					3.04156	-15.4408
					2.2137	-16.2153					2.68582	-16.0928					2.83553	-15.8174					3.04177	-15.443
					2.2138	-16.2178					2.68596	-16.0954					2.83576	-15.8194					3.04198	-15.4452
					2.2139	-16.2204					2.68611	-16.098					2.83599	-15.8215					3.0422	-15.4474
					2.214	-16.223					2.68626	-16.1006					2.83622	-15.8235					3.04241	-15.4496
					2.2141	-16.2255					2.68641	-16.1032					2.83644	-15.8255					3.04262	-15.4519
					2.2142	-16.2281					2.68656	-16.1058					2.83667	-15.8276					3.04283	-15.4541
					2.2143	-16.2307					2.68671	-16.1085					2.8369	-15.8296					3.04304	-15.4563
					2.2144	-16.2332					2.68686	-16.1111					2.83713	-15.8316					3.04326	-15.4585
					2.21451	-16.2358					2.68701	-16.1137					2.83736	-15.8337					3.04347	-15.4607
					2.21461	-16.2384					2.68716	-16.1163					2.83759	-15.8357					3.04368	-15.4629
					2.21471	-16.2409					2.68731	-16.1189					2.83782	-15.8378					3.04389	-15.4651
					2.21481	-16.2435					2.68746	-16.1215					2.83805	-15.8398					3.04411	-15.4674
					2.21491	-16.246					2.6876	-16.1241					2.83828	-15.8418					3.04432	-15.4696
					2.21501	-16.2486					2.68775	-16.1267					2.83851	-15.8439					3.04453	-15.4718
					2.21511	-16.2512					2.6879	-16.1293					2.83874	-15.8459					3.04474	-15.474
					2.21521	-16.2537					2.68805	-16.1319					2.83896	-15.8479					3.04496	-15.4762
					2.21531	-16.2563					2.6882	-16.1345					2.83919	-15.85					3.04517	-15.4785
					2.21541	-16.2588					2.68835	-16.1371					2.83942	-15.852					3.04538	-15.4807
					2.21551	-16.2614					2.6885	-16.1397					2.83965	-15.8541					3.04559	-15.4829
					2.21561	-16.264					2.68865	-16.1424					2.83988	-15.8561					3.04581	-15.4851
					2.21571	-16.2665					2.6888	-16.145					2.84011	-15.8581					3.04602	-15.4873
					2.21581	-16.2691					2.68895	-16.1476					2.84034	-15.8602					3.04623	-15.4895
					2.21591	-16.2717					2.6891	-16.1502					2.84057	-15.8622					3.04644	-15.4917
					2.21601	-16.2742					2.68924	-16.1528					2.8408	-15.8642					3.04666	-15.494
					2.21611	-16.2768					2.68939	-16.1554					2.84103	-15.8663					3.04687	-15.4962
					2.21621	-16.2794					2.68954	-16.158					2.84126	-15.8683					3.04708	-15.4984
					2.21631	-16.2819					2.68969	-16.1606					2.84149	-15.8703					3.04729	-15.5006
					2.21641	-16.2845					2.68984	-16.1632					2.84171	-15.8724					3.04751	-15.5028
					2.21652	-16.287					2.68999	-16.1658					2.84194	-15.8744					3.04772	-15.505
					2.21662	-16.2896					2.69014	-16.1684					2.84217	-15.8764					3.04793	-15.5073
					2.21672	-16.2922					2.69029	-16.1711					2.8424	-15.8785					3.04814	-15.5095
					2.21682	-16.2947					2.69044	-16.1737					2.84263	-15.8805					3.04835	-15.5117
					2.21692	-16.2973					2.69059	-16.1763					2.84286	-15.8826					3.04857	-15.5139
					2.21702	-16.2998					2.69074	-16.1789					2.84309	-15.8846					3.04878	-15.5161
					2.21712	-16.3024					2.69088	-16.1815					2.84332	-15.8866					3.04899	-15.5183
					2.21722	-16.305					2.69103	-16.1841					2.84355	-15.8887					3.0492	-15.5206
					2.21732	-16.3075					2.69118	-16.1867					2.84378	-15.8907					3.04942	-15.5228
					2.21742	-16.3101					2.69133	-16.1893					2.84401	-15.8927					3.04963	-15.525
					2.21752	-16.3127					2.69148	-16.1919					2.84424	-15.8948					3.04984	-15.5272
					2.21762	-16.3152					2.69163	-16.1945					2.84446	-15.8968					3.05005	-15.5294
					2.21772	-16.3178					2.69178	-16.1971					2.84469	-15.8988					3.05027	-15.5316
					2.21782	-16.3204					2.69193	-16.1997					2.84492	-15.9009					3.05048	-15.5338
					2.21792	-16.3229					2.69208	-16.2023					2.84515	-15.9029					3.05069	-15.5361
					2.21802	-16.3255					2.69223	-16.205					2.84538	-15.9049					3.0509	-15.5383
					2.21812	-16.328					2.69238	-16.2076					2.84561	-15.907					3.05112	-15.5405
					2.21822	-16.3306					2.69253	-16.2102					2.84584	-15.909					3.05133	-15.5427
					2.21832	-16.3332					2.69267	-16.2128					2.84607	-15.911					3.05154	-15.5449
					2.21842	-16.3357					2.69282	-16.2154					2.8463	-15.9131					3.05175	-15.5472
					2.21853	-16.3383					2.69297	-16.218					2.84653	-15.9151					3.05197	-15.5494
					2.21863	-16.3408					2.69312	-16.2206					2.84676	-15.9172					3.05218	-15.5516
					2.21873	-16.3434					2.69327	-16.2232					2.84699	-15.9192					3.05239	-15.5538
					2.21883	-16.346					2.69342	-16.2258					2.84721	-15.9212					3.0526	-15.556
					2.21893	-16.3485					2.69357	-16.2284					2.84744	-15.9233					3.05282	-15.5582
					2.21903	-16.3511					2.69372	-16.231					2.84767	-15.9253					3.05303	-15.5604
					2.21913	-16.3537					2.69387	-16.2337					2.8479	-15.9273					3.05324	-15.5627
					2.21923	-16.3562					2.69402	-16.2363					2.84813	-15.9294					3.05345	-15.5649
					2.21933	-16.3588					2.69417	-16.2389					2.84836	-15.9314					3.05366	-15.5671
					2.21943	-16.3613					2.69431	-16.2415					2.84859	-15.9334					3.05388	-15.5693
					2.21953	-16.3639					2.69446	-16.2441					2.84882	-15.9355					3.05409	-15.5715
					2.21963	-16.3665					2.69461	-16.2467					2.84905	-15.9375					3.0543	-15.5738
					2.21973	-16.369					2.69476	-16.2493					2.84928	-15.9396					3.05451	-15.576
					2.21983	-16.3716					2.69491	-16.2519					2.84951	-15.9416					3.05473	-15.5782
					2.21993	-16.3742					2.69506	-16.2545					2.84973	-15.9436					3.05494	-15.5804
					2.22003	-16.3767					2.69521	-16.2571					2.84996	-15.9457					3.05515	-15.5826
					2.22013	-16.3793					2.69536	-16.2597					2.85019	-15.9477					3.05536	-15.5848
					2.22023	-16.3818					2.69551	-16.2623					2.85042	-15.9497					3.05558	-15.587
					2.22033	-16.3844					2.69566	-16.2649					2.85065	-15.9518					3.05579	-15.5893
					2.22043	-16.387					2.69581	-16.2676					2.85088	-15.9538					3.056	-15.5915
					2.22054	-16.3895					2.69595	-16.2702					2.85111	-15.9558					3.05621	-15.5937
					2.22064	-16.3921					2.6961	-16.2728					2.85134	-15.9579					3.05643	-15.5959
					2.22074	-16.3946					2.69625	-16.2754					2.85157	-15.9599					3.05664	-15.5981
					2.22084	-16.3972					2.6964	-16.278					2.8518	-15.9619					3.05685	-15.6003
					2.22094	-16.3998					2.69655	-16.2806					2.85203	-15.964					3.05706	-15.6026
					2.22104	-16.4023					2.6967	-16.2832					2.85226	-15.966					3.05728	-15.6048
					2.22114	-16.4049					2.69685	-16.2858					2.85248	-15.968					3.05749	-15.607
					2.22124	-16.4075					2.697	-16.2884					2.85271	-15.9701					3.0577	-15.6092
					2.22134	-16.41					2.69715	-16.291					2.85294	-15.9721					3.05791	-15.6114
					2.22144	-16.4126					2.6973	-16.2936					2.85317	-15.9742					3.05813	-15.6136
					2.22154	-16.4152					2.69745	-16.2963					2.8534	-15.9762					3.05834	-15.6159
					2.22164	-16.4177					2.69759	-16.2989					2.85363	-15.9782					3.05855	-15.6181
					2.22174	-16.4203					2.69774	-16.3015					2.85386	-15.9803					3.05876	-15.6203
					2.22184	-16.4228					2.69789	-16.3041					2.85409	-15.9823					3.05897	-15.6225
					2.22194	-16.4254					2.69804	-16.3067					2.85432	-15.9843					3.05919	-15.6247
					2.22204	-16.428					2.69819	-16.3093					2.85455	-15.9864					3.0594	-15.6269
					2.22214	-16.4305					2.69834	-16.3119					2.85478	-15.9884					3.05961	-15.6291
					2.22224	-16.4331					2.69849	-16.3145					2.85501	-15.9904					3.05982	-15.6314
					2.22234	-16.4356					2.69864	-16.3171					2.85523	-15.9925					3.06004	-15.6336
					2.22244	-16.4382					2.69879	-16.3197					2.85546	-15.9945					3.06025	-15.6358
					2.22255	-16.4408					2.69894	-16.3223					2.85569	-15.9965					3.06046	-15.638
					2.22265	-16.4433					2.69909	-16.3249					2.85592	-15.9986					3.06067	-15.6402
					2.22275	-16.4459					2.69923	-16.3275					2.85615	-16.0006					3.06089	-15.6425
					2.22285	-16.4485					2.69938	-16.3302					2.85638	-16.0027					3.0611	-15.6447
					2.22295	-16.451					2.69953	-16.3328					2.85661	-16.0047					3.06131	-15.6469
					2.22305	-16.4536					2.69968	-16.3354					2.85684	-16.0067					3.06152	-15.6491
					2.22315	-16.4562					2.69983	-16.338					2.85707	-16.0088					3.06174	-15.6513
					2.22325	-16.4587					2.69998	-16.3406					2.8573	-16.0108					3.06195	-15.6535
					2.22335	-16.4613					2.70013	-16.3432					2.85753	-16.0128					3.06216	-15.6557
					2.22345	-16.4638					2.70028	-16.3458					2.85775	-16.0149					3.06237	-15.658
					2.22355	-16.4664					2.70043	-16.3484					2.85798	-16.0169					3.06259	-15.6602
					2.22365	-16.469					2.70058	-16.351					2.85821	-16.019					3.0628	-15.6624
					2.22375	-16.4715					2.70073	-16.3536					2.85844	-16.021					3.06301	-15.6646
					2.22385	-16.4741					2.70087	-16.3562					2.85867	-16.023					3.06322	-15.6668
					2.22395	-16.4766					2.70102	-16.3589					2.8589	-16.0251					3.06344	-15.669
					2.22405	-16.4792					2.70117	-16.3615					2.85913	-16.0271					3.06365	-15.6713
					2.22415	-16.4818					2.70132	-16.3641					2.85936	-16.0291					3.06386	-15.6735
					2.22425	-16.4843					2.70147	-16.3667					2.85959	-16.0312					3.06407	-15.6757
					2.22435	-16.4869					2.70162	-16.3693					2.85982	-16.0332					3.06428	-15.6779
					2.22445	-16.4895					2.70177	-16.3719					2.86005	-16.0352					3.0645	-15.6801
					2.22456	-16.492					2.70192	-16.3745					2.86028	-16.0373					3.06471	-15.6823
					2.22466	-16.4946					2.70207	-16.3771					2.8605	-16.0393					3.06492	-15.6846
					2.22476	-16.4972					2.70222	-16.3797					2.86073	-16.0413					3.06513	-15.6868
					2.22486	-16.4997					2.70237	-16.3823					2.86096	-16.0434					3.06535	-15.689
					2.22496	-16.5023					2.70251	-16.3849					2.86119	-16.0454					3.06556	-15.6912
					2.22506	-16.5048					2.70266	-16.3875					2.86142	-16.0475					3.06577	-15.6934
					2.22516	-16.5074					2.70281	-16.3901					2.86165	-16.0495					3.06598	-15.6956
					2.22526	-16.51					2.70296	-16.3928					2.86188	-16.0515					3.0662	-15.6979
					2.22536	-16.5125					2.70311	-16.3954					2.86211	-16.0536					3.06641	-15.7001
					2.22546	-16.5151					2.70326	-16.398					2.86234	-16.0556					3.06662	-15.7023
					2.22556	-16.5176					2.70341	-16.4006					2.86257	-16.0576					3.06683	-15.7045
					2.22566	-16.5202					2.70356	-16.4032					2.8628	-16.0597					3.06705	-15.7067
					2.22576	-16.5228					2.70371	-16.4058					2.86303	-16.0617					3.06726	-15.7089
					2.22586	-16.5253					2.70386	-16.4084					2.86325	-16.0637					3.06747	-15.7111
					2.22596	-16.5279					2.70401	-16.411					2.86348	-16.0658					3.06768	-15.7134
					2.22606	-16.5305					2.70415	-16.4136					2.86371	-16.0678					3.0679	-15.7156
					2.22616	-16.533					2.7043	-16.4162					2.86394	-16.0698					3.06811	-15.7178
					2.22626	-16.5356					2.70445	-16.4188					2.86417	-16.0719					3.06832	-15.72
					2.22636	-16.5381					2.7046	-16.4215					2.8644	-16.0739					3.06853	-15.7222
					2.22646	-16.5407					2.70475	-16.4241					2.86463	-16.0759					3.06875	-15.7244
					2.22657	-16.5433					2.7049	-16.4267					2.86486	-16.078					3.06896	-15.7267
					2.22667	-16.5458					2.70505	-16.4293					2.86509	-16.08					3.06917	-15.7289
					2.22677	-16.5484					2.7052	-16.4319					2.86532	-16.0821					3.06938	-15.7311
					2.22687	-16.551					2.70535	-16.4345					2.86555	-16.0841					3.06959	-15.7333
					2.22697	-16.5535					2.7055	-16.4371					2.86577	-16.0861					3.06981	-15.7355
					2.22707	-16.5561					2.70565	-16.4397					2.866	-16.0882					3.07002	-15.7378
					2.22717	-16.5586					2.70579	-16.4423					2.86623	-16.0902					3.07023	-15.74
					2.22727	-16.5612					2.70594	-16.4449					2.86646	-16.0922					3.07044	-15.7422
					2.22737	-16.5638					2.70609	-16.4475					2.86669	-16.0943					3.07066	-15.7444
					2.22747	-16.5663					2.70624	-16.4501					2.86692	-16.0963					3.07087	-15.7466
					2.22757	-16.5689					2.70639	-16.4528					2.86715	-16.0983					3.07108	-15.7488
					2.22767	-16.5714					2.70654	-16.4553					2.86738	-16.1004					3.07129	-15.751
					2.22777	-16.574					2.70669	-16.458					2.86761	-16.1024					3.07151	-15.7533
					2.22787	-16.5766					2.70684	-16.4606					2.86784	-16.1044					3.07172	-15.7555
					2.22797	-16.5791					2.70699	-16.4632					2.86807	-16.1065					3.07193	-15.7577
					2.22807	-16.5817					2.70714	-16.4658					2.8683	-16.1085					3.07214	-15.7599
					2.22817	-16.5843					2.70729	-16.4684					2.86852	-16.1106					3.07236	-15.7621
					2.22827	-16.5868					2.70744	-16.471					2.86875	-16.1126					3.07257	-15.7643
					2.22837	-16.5894					2.70758	-16.4736					2.86898	-16.1146					3.07278	-15.7666
					2.22847	-16.592					2.70773	-16.4762					2.86921	-16.1167					3.07299	-15.7688
					2.22858	-16.5945					2.70788	-16.4788					2.86944	-16.1187					3.07321	-15.771
					2.22868	-16.5971					2.70803	-16.4814					2.86967	-16.1207					3.07342	-15.7732
					2.22878	-16.5996					2.70818	-16.484					2.8699	-16.1228					3.07363	-15.7754
					2.22888	-16.6022					2.70833	-16.4867					2.87013	-16.1248					3.07384	-15.7776
					2.22898	-16.6048					2.70848	-16.4893					2.87036	-16.1268					3.07406	-15.7799
					2.22908	-16.6073					2.70863	-16.4919					2.87059	-16.1289					3.07427	-15.7821
					2.22918	-16.6099					2.70878	-16.4945					2.87082	-16.1309					3.07448	-15.7843
					2.22928	-16.6124					2.70893	-16.4971					2.87105	-16.133					3.07469	-15.7865
					2.22938	-16.615					2.70908	-16.4997					2.87127	-16.135					3.07491	-15.7887
					2.22948	-16.6176					2.70922	-16.5023					2.8715	-16.137					3.07512	-15.7909
					2.22958	-16.6201					2.70937	-16.5049					2.87173	-16.1391					3.07533	-15.7932
					2.22968	-16.6227					2.70952	-16.5075					2.87196	-16.1411					3.07554	-15.7954
					2.22978	-16.6253					2.70967	-16.5101					2.87219	-16.1431					3.07575	-15.7976
					2.22988	-16.6278					2.70982	-16.5127					2.87242	-16.1452					3.07597	-15.7998
					2.22998	-16.6304					2.70997	-16.5154					2.87265	-16.1472					3.07618	-15.802
					2.23008	-16.633					2.71012	-16.5179					2.87288	-16.1492					3.07639	-15.8042
					2.23018	-16.6355					2.71027	-16.5206					2.87311	-16.1513					3.0766	-15.8064
					2.23028	-16.6381					2.71042	-16.5232					2.87334	-16.1533					3.07682	-15.8087
					2.23038	-16.6406					2.71057	-16.5258					2.87357	-16.1553					3.07703	-15.8109
					2.23048	-16.6432					2.71072	-16.5284					2.87379	-16.1574					3.07724	-15.8131
					2.23059	-16.6458					2.71086	-16.531					2.87402	-16.1594					3.07745	-15.8153
					2.23069	-16.6483					2.71101	-16.5336					2.87425	-16.1614					3.07767	-15.8175
					2.23079	-16.6509					2.71116	-16.5362					2.87448	-16.1635					3.07788	-15.8198
					2.23089	-16.6534					2.71131	-16.5388					2.87471	-16.1655					3.07809	-15.822
					2.23099	-16.656					2.71146	-16.5414					2.87494	-16.1676					3.0783	-15.8242
					2.23109	-16.6586					2.71161	-16.544					2.87517	-16.1696					3.07852	-15.8264
					2.23119	-16.6611					2.71176	-16.5466					2.8754	-16.1716					3.07873	-15.8286
					2.23129	-16.6637					2.71191	-16.5493					2.87563	-16.1737					3.07894	-15.8308
					2.23139	-16.6663					2.71206	-16.5519					2.87586	-16.1757					3.07915	-15.8331
					2.23149	-16.6688					2.71221	-16.5545					2.87609	-16.1777					3.07937	-15.8353
					2.23159	-16.6714					2.71236	-16.5571					2.87632	-16.1798					3.07958	-15.8375
					2.23169	-16.674					2.7125	-16.5597					2.87654	-16.1818					3.07979	-15.8397
					2.23179	-16.6765					2.71265	-16.5623					2.87677	-16.1838					3.08	-15.8419
					2.23189	-16.6791					2.7128	-16.5649					2.877	-16.1859					3.08022	-15.8441
					2.23199	-16.6816					2.71295	-16.5675					2.87723	-16.1879					3.08043	-15.8463
					2.23209	-16.6842					2.7131	-16.5701					2.87746	-16.1899					3.08064	-15.8486
					2.23219	-16.6868					2.71325	-16.5727					2.87769	-16.192					3.08085	-15.8508
					2.23229	-16.6893					2.7134	-16.5753					2.87792	-16.194					3.08106	-15.853
					2.23239	-16.6919					2.71355	-16.5779					2.87815	-16.1961					3.08128	-15.8552
					2.23249	-16.6944					2.7137	-16.5805					2.87838	-16.1981					3.08149	-15.8574
					2.2326	-16.697					2.71385	-16.5832					2.87861	-16.2001					3.0817	-15.8596
					2.2327	-16.6996					2.714	-16.5858					2.87884	-16.2022					3.08191	-15.8619
					2.2328	-16.7021					2.71414	-16.5884					2.87907	-16.2042					3.08213	-15.8641
					2.2329	-16.7047					2.71429	-16.591					2.87929	-16.2062					3.08234	-15.8663
					2.233	-16.7073					2.71444	-16.5936					2.87952	-16.2083					3.08255	-15.8685
					2.2331	-16.7098					2.71459	-16.5962					2.87975	-16.2103					3.08276	-15.8707
					2.2332	-16.7124					2.71474	-16.5988					2.87998	-16.2124					3.08298	-15.8729
					2.2333	-16.7149					2.71489	-16.6014					2.88021	-16.2144					3.08319	-15.8752
					2.2334	-16.7175					2.71504	-16.604					2.88044	-16.2164					3.0834	-15.8774
					2.2335	-16.7201					2.71519	-16.6066					2.88067	-16.2185					3.08361	-15.8796
					2.2336	-16.7226					2.71534	-16.6092					2.8809	-16.2205					3.08383	-15.8818
					2.2337	-16.7252					2.71549	-16.6119					2.88113	-16.2225					3.08404	-15.884
					2.2338	-16.7278					2.71564	-16.6145					2.88136	-16.2246					3.08425	-15.8862
					2.2339	-16.7303					2.71578	-16.6171					2.88159	-16.2266					3.08446	-15.8885
					2.234	-16.7329					2.71593	-16.6197					2.88182	-16.2286					3.08468	-15.8907
					2.2341	-16.7354					2.71608	-16.6223					2.88204	-16.2307					3.08489	-15.8929
					2.2342	-16.738					2.71623	-16.6249					2.88227	-16.2327					3.0851	-15.8951
					2.2343	-16.7406					2.71638	-16.6275					2.8825	-16.2347					3.08531	-15.8973
					2.2344	-16.7431					2.71653	-16.6301					2.88273	-16.2368					3.08553	-15.8995
					2.2345	-16.7457					2.71668	-16.6327					2.88296	-16.2388					3.08574	-15.9017
					2.23461	-16.7482					2.71683	-16.6353					2.88319	-16.2408					3.08595	-15.904
					2.23471	-16.7508					2.71698	-16.6379					2.88342	-16.2429					3.08616	-15.9062
					2.23481	-16.7534					2.71713	-16.6405					2.88365	-16.2449					3.08637	-15.9084
					2.23491	-16.7559					2.71728	-16.6431					2.88388	-16.2469					3.08659	-15.9106
					2.23501	-16.7585					2.71742	-16.6458					2.88411	-16.249					3.0868	-15.9128
					2.23511	-16.7611					2.71757	-16.6484					2.88434	-16.251					3.08701	-15.9151
					2.23521	-16.7636					2.71772	-16.651					2.88456	-16.2531					3.08722	-15.9173
					2.23531	-16.7662					2.71787	-16.6536					2.88479	-16.2551					3.08744	-15.9195
					2.23541	-16.7688					2.71802	-16.6562					2.88502	-16.2571					3.08765	-15.9217
					2.23551	-16.7713					2.71817	-16.6588					2.88525	-16.2592					3.08786	-15.9239
					2.23561	-16.7739					2.71832	-16.6614					2.88548	-16.2612					3.08807	-15.9261
					2.23571	-16.7764					2.71847	-16.664					2.88571	-16.2632					3.08829	-15.9283
					2.23581	-16.779					2.71862	-16.6666					2.88594	-16.2653					3.0885	-15.9306
					2.23591	-16.7816					2.71877	-16.6692					2.88617	-16.2673					3.08871	-15.9328
					2.23601	-16.7841					2.71892	-16.6718					2.8864	-16.2693					3.08892	-15.935
					2.23611	-16.7867					2.71906	-16.6745					2.88663	-16.2714					3.08914	-15.9372
					2.23621	-16.7892					2.71921	-16.6771					2.88686	-16.2734					3.08935	-15.9394
					2.23631	-16.7918					2.71936	-16.6797					2.88709	-16.2755					3.08956	-15.9416
					2.23641	-16.7944					2.71951	-16.6823					2.88731	-16.2775					3.08977	-15.9439
					2.23651	-16.7969					2.71966	-16.6849					2.88754	-16.2795					3.08999	-15.9461
					2.23662	-16.7995					2.71981	-16.6875					2.88777	-16.2816					3.0902	-15.9483
					2.23672	-16.8021					2.71996	-16.6901					2.888	-16.2836					3.09041	-15.9505
					2.23682	-16.8046					2.72011	-16.6927					2.88823	-16.2856					3.09062	-15.9527
					2.23692	-16.8072					2.72026	-16.6953					2.88846	-16.2877					3.09084	-15.9549
					2.23702	-16.8098					2.72041	-16.6979					2.88869	-16.2897					3.09105	-15.9572
					2.23712	-16.8123					2.72056	-16.7005					2.88892	-16.2917					3.09126	-15.9594
					2.23722	-16.8149					2.7207	-16.7031					2.88915	-16.2938					3.09147	-15.9616
					2.23732	-16.8174					2.72085	-16.7057					2.88938	-16.2958					3.09168	-15.9638
					2.23742	-16.82					2.721	-16.7084					2.88961	-16.2979					3.0919	-15.966
					2.23752	-16.8226					2.72115	-16.711					2.88984	-16.2999					3.09211	-15.9682
					2.23762	-16.8251					2.7213	-16.7136					2.89006	-16.3019					3.09232	-15.9704
					2.23772	-16.8277					2.72145	-16.7162					2.89029	-16.304					3.09253	-15.9727
					2.23782	-16.8302					2.7216	-16.7188					2.89052	-16.306					3.09275	-15.9749
					2.23792	-16.8328					2.72175	-16.7214					2.89075	-16.308					3.09296	-15.9771
					2.23802	-16.8354					2.7219	-16.724					2.89098	-16.3101					3.09317	-15.9793
					2.23812	-16.8379					2.72205	-16.7266					2.89121	-16.3121					3.09338	-15.9815
					2.23822	-16.8405					2.7222	-16.7292					2.89144	-16.3141					3.0936	-15.9838
					2.23832	-16.8431					2.72235	-16.7318					2.89167	-16.3162					3.09381	-15.986
					2.23842	-16.8456					2.72249	-16.7344					2.8919	-16.3182					3.09402	-15.9882
					2.23852	-16.8482					2.72264	-16.737					2.89213	-16.3202					3.09423	-15.9904
					2.23863	-16.8508					2.72279	-16.7397					2.89236	-16.3223					3.09445	-15.9926
					2.23873	-16.8533					2.72294	-16.7423					2.89258	-16.3243					3.09466	-15.9948
					2.23883	-16.8559					2.72309	-16.7449					2.89281	-16.3264					3.09487	-15.997
					2.23893	-16.8584					2.72324	-16.7475					2.89304	-16.3284					3.09508	-15.9993
					2.23903	-16.861					2.72339	-16.7501					2.89327	-16.3304					3.0953	-16.0015
					2.23913	-16.8636					2.72354	-16.7527					2.8935	-16.3325					3.09551	-16.0037
					2.23923	-16.8661					2.72369	-16.7553					2.89373	-16.3345					3.09572	-16.0059
					2.23933	-16.8687					2.72384	-16.7579					2.89396	-16.3365					3.09593	-16.0081
					2.23943	-16.8712					2.72399	-16.7605					2.89419	-16.3386					3.09615	-16.0103
					2.23953	-16.8738					2.72413	-16.7631					2.89442	-16.3406					3.09636	-16.0126
					2.23963	-16.8764					2.72428	-16.7657					2.89465	-16.3426					3.09657	-16.0148
					2.23973	-16.8789					2.72443	-16.7684					2.89488	-16.3447					3.09678	-16.017
					2.23983	-16.8815					2.72458	-16.771					2.89511	-16.3467					3.09699	-16.0192
					2.23993	-16.8841					2.72473	-16.7736					2.89533	-16.3487					3.09721	-16.0214
					2.24003	-16.8866					2.72488	-16.7762					2.89556	-16.3508					3.09742	-16.0236
					2.24013	-16.8892					2.72503	-16.7788					2.89579	-16.3528					3.09763	-16.0259
					2.24023	-16.8917					2.72518	-16.7814					2.89602	-16.3548					3.09784	-16.0281
					2.24033	-16.8943					2.72533	-16.784					2.89625	-16.3569					3.09806	-16.0303
					2.24043	-16.8969					2.72548	-16.7866					2.89648	-16.3589					3.09827	-16.0325
					2.24053	-16.8994					2.72563	-16.7892					2.89671	-16.361					3.09848	-16.0347
					2.24064	-16.902					2.72577	-16.7918					2.89694	-16.363					3.09869	-16.0369
					2.24074	-16.9046					2.72592	-16.7944					2.89717	-16.365					3.09891	-16.0392
					2.24084	-16.9071					2.72607	-16.797					2.8974	-16.3671					3.09912	-16.0414
					2.24094	-16.9097					2.72622	-16.7996					2.89763	-16.3691					3.09933	-16.0436
					2.24104	-16.9122					2.72637	-16.8023					2.89786	-16.3711					3.09954	-16.0458
					2.24114	-16.9148					2.72652	-16.8049					2.89808	-16.3732					3.09976	-16.048
					2.24124	-16.9174					2.72667	-16.8075					2.89831	-16.3752					3.09997	-16.0502
					2.24134	-16.9199					2.72682	-16.8101					2.89854	-16.3772					3.10018	-16.0525
					2.24144	-16.9225					2.72697	-16.8127					2.89877	-16.3793					3.10039	-16.0547
					2.24154	-16.925					2.72712	-16.8153					2.899	-16.3813					3.10061	-16.0569
					2.24164	-16.9276					2.72727	-16.8179					2.89923	-16.3834					3.10082	-16.0591
					2.24174	-16.9302					2.72741	-16.8205					2.89946	-16.3854					3.10103	-16.0613
					2.24184	-16.9327					2.72756	-16.8231					2.89969	-16.3874					3.10124	-16.0635
					2.24194	-16.9353					2.72771	-16.8257					2.89992	-16.3895					3.10146	-16.0658
					2.24204	-16.9379					2.72786	-16.8283					2.90015	-16.3915					3.10167	-16.068
					2.24214	-16.9404					2.72801	-16.831					2.90038	-16.3935					3.10188	-16.0702
					2.24224	-16.943					2.72816	-16.8336					2.9006	-16.3956					3.10209	-16.0724
					2.24234	-16.9456					2.72831	-16.8362					2.90083	-16.3976					3.1023	-16.0746
					2.24244	-16.9481					2.72846	-16.8388					2.90106	-16.3996					3.10252	-16.0768
					2.24254	-16.9507					2.72861	-16.8414					2.90129	-16.4017					3.10273	-16.079
					2.24265	-16.9532					2.72876	-16.844					2.90152	-16.4037					3.10294	-16.0813
					2.24275	-16.9558					2.72891	-16.8466					2.90175	-16.4058					3.10315	-16.0835
					2.24285	-16.9584					2.72905	-16.8492					2.90198	-16.4078					3.10337	-16.0857
					2.24295	-16.9609					2.7292	-16.8518					2.90221	-16.4098					3.10358	-16.0879
					2.24305	-16.9635					2.72935	-16.8544					2.90244	-16.4119					3.10379	-16.0901
					2.24315	-16.966					2.7295	-16.857					2.90267	-16.4139					3.104	-16.0923
					2.24325	-16.9686					2.72965	-16.8596					2.9029	-16.4159					3.10422	-16.0946
					2.24335	-16.9712					2.7298	-16.8622					2.90313	-16.418					3.10443	-16.0968
					2.24345	-16.9737					2.72995	-16.8649					2.90335	-16.42					3.10464	-16.099
					2.24355	-16.9763					2.7301	-16.8675					2.90358	-16.422					3.10485	-16.1012
					2.24365	-16.9789					2.73025	-16.8701					2.90381	-16.4241					3.10507	-16.1034
					2.24375	-16.9814					2.7304	-16.8727					2.90404	-16.4261					3.10528	-16.1056
					2.24385	-16.984					2.73055	-16.8753					2.90427	-16.4281					3.10549	-16.1079
					2.24395	-16.9866					2.73069	-16.8779					2.9045	-16.4302					3.1057	-16.1101
					2.24405	-16.9891					2.73084	-16.8805					2.90473	-16.4322					3.10592	-16.1123
					2.24415	-16.9917					2.73099	-16.8831					2.90496	-16.4342					3.10613	-16.1145
					2.24425	-16.9942					2.73114	-16.8857					2.90519	-16.4363					3.10634	-16.1167
					2.24435	-16.9968					2.73129	-16.8883					2.90542	-16.4383					3.10655	-16.1189
					2.24445	-16.9994					2.73144	-16.8909					2.90565	-16.4403					3.10677	-16.1212
					2.24455	-17.0019					2.73159	-16.8936					2.90588	-16.4424					3.10698	-16.1234
					2.24466	-17.0045					2.73174	-16.8962					2.9061	-16.4444					3.10719	-16.1256
					2.24476	-17.007					2.73189	-16.8988					2.90633	-16.4465					3.1074	-16.1278
					2.24486	-17.0096					2.73204	-16.9014					2.90656	-16.4485					3.10761	-16.13
					2.24496	-17.0122					2.73219	-16.904					2.90679	-16.4505					3.10783	-16.1322
					2.24506	-17.0147					2.73233	-16.9066					2.90702	-16.4526					3.10804	-16.1345
					2.24516	-17.0173					2.73248	-16.9092					2.90725	-16.4546					3.10825	-16.1367
					2.24526	-17.0199					2.73263	-16.9118					2.90748	-16.4566					3.10846	-16.1389
					2.24536	-17.0224					2.73278	-16.9144					2.90771	-16.4587					3.10868	-16.1411
					2.24546	-17.025					2.73293	-16.917					2.90794	-16.4607					3.10889	-16.1433
					2.24556	-17.0276					2.73308	-16.9196					2.90817	-16.4627					3.1091	-16.1455
					2.24566	-17.0301					2.73323	-16.9222					2.9084	-16.4648					3.10931	-16.1477
					2.24576	-17.0327					2.73338	-16.9248					2.90862	-16.4668					3.10953	-16.15
					2.24586	-17.0352					2.73353	-16.9275					2.90885	-16.4688					3.10974	-16.1522
					2.24596	-17.0378					2.73368	-16.9301					2.90908	-16.4709					3.10995	-16.1544
					2.24606	-17.0404					2.73383	-16.9327					2.90931	-16.4729					3.11016	-16.1566
					2.24616	-17.0429					2.73397	-16.9353					2.90954	-16.475					3.11038	-16.1588
					2.24626	-17.0455					2.73412	-16.9379					2.90977	-16.477					3.11059	-16.161
					2.24636	-17.048					2.73427	-16.9405					2.91	-16.479					3.1108	-16.1633
					2.24646	-17.0506					2.73442	-16.9431					2.91023	-16.4811					3.11101	-16.1655
					2.24656	-17.0532					2.73457	-16.9457					2.91046	-16.4831					3.11123	-16.1677
					2.24667	-17.0557					2.73472	-16.9483					2.91069	-16.4851					3.11144	-16.1699
					2.24677	-17.0583					2.73487	-16.9509					2.91092	-16.4872					3.11165	-16.1721
					2.24687	-17.0609					2.73502	-16.9535					2.91115	-16.4892					3.11186	-16.1744
					2.24697	-17.0634					2.73517	-16.9562					2.91137	-16.4913					3.11208	-16.1766
					2.24707	-17.066					2.73532	-16.9587					2.9116	-16.4933					3.11229	-16.1788
					2.24717	-17.0685					2.73547	-16.9614					2.91183	-16.4953					3.1125	-16.181
					2.24727	-17.0711					2.73561	-16.964					2.91206	-16.4974					3.11271	-16.1832
					2.24737	-17.0737					2.73576	-16.9666					2.91229	-16.4994					3.11292	-16.1854
					2.24747	-17.0762					2.73591	-16.9692					2.91252	-16.5014					3.11314	-16.1877
					2.24757	-17.0788					2.73606	-16.9718					2.91275	-16.5035					3.11335	-16.1899
					2.24767	-17.0814					2.73621	-16.9744					2.91298	-16.5055					3.11356	-16.1921
					2.24777	-17.0839					2.73636	-16.977					2.91321	-16.5075					3.11377	-16.1943
					2.24787	-17.0865					2.73651	-16.9796					2.91344	-16.5096					3.11399	-16.1965
					2.24797	-17.089					2.73666	-16.9822					2.91367	-16.5116					3.1142	-16.1987
					2.24807	-17.0916					2.73681	-16.9848					2.9139	-16.5136					3.11441	-16.2009
					2.24817	-17.0942					2.73696	-16.9874					2.91412	-16.5157					3.11462	-16.2032
					2.24827	-17.0967					2.73711	-16.9901					2.91435	-16.5177					3.11484	-16.2054
					2.24837	-17.0993					2.73726	-16.9927					2.91458	-16.5197					3.11505	-16.2076
					2.24847	-17.1018					2.7374	-16.9953					2.91481	-16.5218					3.11526	-16.2098
					2.24857	-17.1044					2.73755	-16.9979					2.91504	-16.5238					3.11547	-16.212
					2.24868	-17.107					2.7377	-17.0005					2.91527	-16.5259					3.11569	-16.2142
					2.24878	-17.1095					2.73785	-17.0031					2.9155	-16.5279					3.1159	-16.2165
					2.24888	-17.1121					2.738	-17.0057					2.91573	-16.5299					3.11611	-16.2187
					2.24898	-17.1147					2.73815	-17.0083					2.91596	-16.532					3.11632	-16.2209
					2.24908	-17.1172					2.7383	-17.0109					2.91619	-16.534					3.11654	-16.2231
					2.24918	-17.1198					2.73845	-17.0135					2.91642	-16.536					3.11675	-16.2253
					2.24928	-17.1224					2.7386	-17.0161					2.91664	-16.5381					3.11696	-16.2275
					2.24938	-17.1249					2.73875	-17.0188					2.91687	-16.5401					3.11717	-16.2297
					2.24948	-17.1275					2.7389	-17.0214					2.9171	-16.5421					3.11739	-16.232
					2.24958	-17.13					2.73904	-17.024					2.91733	-16.5442					3.1176	-16.2342
					2.24968	-17.1326					2.73919	-17.0266					2.91756	-16.5462					3.11781	-16.2364
					2.24978	-17.1352					2.73934	-17.0292					2.91779	-16.5482					3.11802	-16.2386
					2.24988	-17.1377					2.73949	-17.0318					2.91802	-16.5503					3.11823	-16.2408
					2.24998	-17.1403					2.73964	-17.0344					2.91825	-16.5523					3.11845	-16.2431
					2.25008	-17.1428					2.73979	-17.037					2.91848	-16.5544					3.11866	-16.2453
					2.25018	-17.1454					2.73994	-17.0396					2.91871	-16.5564					3.11887	-16.2475
					2.25028	-17.148					2.74009	-17.0422					2.91894	-16.5584					3.11908	-16.2497
					2.25038	-17.1505					2.74024	-17.0448					2.91917	-16.5605					3.1193	-16.2519
					2.25048	-17.1531					2.74039	-17.0474					2.91939	-16.5625					3.11951	-16.2541
					2.25058	-17.1557					2.74054	-17.05					2.91962	-16.5645					3.11972	-16.2564
					2.25069	-17.1582					2.74068	-17.0526					2.91985	-16.5666					3.11993	-16.2586
					2.25079	-17.1608					2.74083	-17.0553					2.92008	-16.5686					3.12015	-16.2608
					2.25089	-17.1634					2.74098	-17.0579					2.92031	-16.5706					3.12036	-16.263
					2.25099	-17.1659					2.74113	-17.0605					2.92054	-16.5727					3.12057	-16.2652
					2.25109	-17.1685					2.74128	-17.0631					2.92077	-16.5747					3.12078	-16.2674
					2.25119	-17.171					2.74143	-17.0657					2.921	-16.5768					3.121	-16.2696
					2.25129	-17.1736					2.74158	-17.0683					2.92123	-16.5788					3.12121	-16.2719
					2.25139	-17.1762					2.74173	-17.0709					2.92146	-16.5808					3.12142	-16.2741
					2.25149	-17.1787					2.74188	-17.0735					2.92169	-16.5829					3.12163	-16.2763
					2.25159	-17.1813					2.74203	-17.0761					2.92192	-16.5849					3.12185	-16.2785
					2.25169	-17.1838					2.74218	-17.0787					2.92214	-16.5869					3.12206	-16.2807
					2.25179	-17.1864					2.74232	-17.0813					2.92237	-16.589					3.12227	-16.2829
					2.25189	-17.189					2.74247	-17.084					2.9226	-16.591					3.12248	-16.2852
					2.25199	-17.1915					2.74262	-17.0866					2.92283	-16.593					3.1227	-16.2874
					2.25209	-17.1941					2.74277	-17.0892					2.92306	-16.5951					3.12291	-16.2896
					2.25219	-17.1967					2.74292	-17.0918					2.92329	-16.5971					3.12312	-16.2918
					2.25229	-17.1992					2.74307	-17.0944					2.92352	-16.5991					3.12333	-16.294
					2.25239	-17.2018					2.74322	-17.097					2.92375	-16.6012					3.12354	-16.2962
					2.25249	-17.2044					2.74337	-17.0996					2.92398	-16.6032					3.12376	-16.2985
					2.25259	-17.2069					2.74352	-17.1022					2.92421	-16.6053					3.12397	-16.3007
					2.2527	-17.2095					2.74367	-17.1048					2.92444	-16.6073					3.12418	-16.3029
					2.2528	-17.212					2.74382	-17.1074					2.92467	-16.6093					3.12439	-16.3051
					2.2529	-17.2146					2.74396	-17.11					2.92489	-16.6114					3.12461	-16.3073
					2.253	-17.2172					2.74411	-17.1126					2.92512	-16.6134					3.12482	-16.3095
					2.2531	-17.2197					2.74426	-17.1152					2.92535	-16.6154					3.12503	-16.3117
					2.2532	-17.2223					2.74441	-17.1179					2.92558	-16.6175					3.12524	-16.314
					2.2533	-17.2248					2.74456	-17.1205					2.92581	-16.6195					3.12546	-16.3162
					2.2534	-17.2274					2.74471	-17.1231					2.92604	-16.6215					3.12567	-16.3184
					2.2535	-17.23					2.74486	-17.1257					2.92627	-16.6236					3.12588	-16.3206
					2.2536	-17.2325					2.74501	-17.1283					2.9265	-16.6256					3.12609	-16.3228
					2.2537	-17.2351					2.74516	-17.1309					2.92673	-16.6276					3.12631	-16.3251
					2.2538	-17.2377					2.74531	-17.1335					2.92696	-16.6297					3.12652	-16.3273
					2.2539	-17.2402					2.74546	-17.1361					2.92719	-16.6317					3.12673	-16.3295
					2.254	-17.2428					2.7456	-17.1387					2.92741	-16.6337					3.12694	-16.3317
					2.2541	-17.2453					2.74575	-17.1413					2.92764	-16.6358					3.12716	-16.3339
					2.2542	-17.2479					2.7459	-17.1439					2.92787	-16.6378					3.12737	-16.3361
					2.2543	-17.2505					2.74605	-17.1466					2.9281	-16.6399					3.12758	-16.3383
					2.2544	-17.253					2.7462	-17.1492					2.92833	-16.6419					3.12779	-16.3406
					2.2545	-17.2556					2.74635	-17.1518					2.92856	-16.6439					3.12801	-16.3428
					2.2546	-17.2582					2.7465	-17.1544					2.92879	-16.646					3.12822	-16.345
					2.25471	-17.2607					2.74665	-17.157					2.92902	-16.648					3.12843	-16.3472
					2.25481	-17.2633					2.7468	-17.1596					2.92925	-16.65					3.12864	-16.3494
					2.25491	-17.2658					2.74695	-17.1622					2.92948	-16.6521					3.12885	-16.3516
					2.25501	-17.2684					2.7471	-17.1648					2.92971	-16.6541					3.12907	-16.3539
					2.25511	-17.271					2.74724	-17.1674					2.92994	-16.6562					3.12928	-16.3561
					2.25521	-17.2735					2.74739	-17.17					2.93016	-16.6582					3.12949	-16.3583
					2.25531	-17.2761					2.74754	-17.1726					2.93039	-16.6602					3.1297	-16.3605
					2.25541	-17.2786					2.74769	-17.1752					2.93062	-16.6623					3.12992	-16.3627
					2.25551	-17.2812					2.74784	-17.1778					2.93085	-16.6643					3.13013	-16.3649
					2.25561	-17.2838					2.74799	-17.1805					2.93108	-16.6663					3.13034	-16.3672
					2.25571	-17.2863					2.74814	-17.1831					2.93131	-16.6684					3.13055	-16.3694
					2.25581	-17.2889					2.74829	-17.1857					2.93154	-16.6704					3.13077	-16.3716
					2.25591	-17.2915					2.74844	-17.1883					2.93177	-16.6724					3.13098	-16.3738
					2.25601	-17.294					2.74859	-17.1909					2.932	-16.6745					3.13119	-16.376
					2.25611	-17.2966					2.74874	-17.1935					2.93223	-16.6765					3.1314	-16.3782
					2.25621	-17.2992					2.74888	-17.1961					2.93246	-16.6785					3.13162	-16.3805
					2.25631	-17.3017					2.74903	-17.1987					2.93269	-16.6806					3.13183	-16.3827
					2.25641	-17.3043					2.74918	-17.2013					2.93291	-16.6826					3.13204	-16.3849
					2.25651	-17.3068					2.74933	-17.2039					2.93314	-16.6847					3.13225	-16.3871
					2.25661	-17.3094					2.74948	-17.2065					2.93337	-16.6867					3.13247	-16.3893
					2.25672	-17.312					2.74963	-17.2092					2.9336	-16.6887					3.13268	-16.3915
					2.25682	-17.3145					2.74978	-17.2118					2.93383	-16.6908					3.13289	-16.3938
					2.25692	-17.3171					2.74993	-17.2144					2.93406	-16.6928					3.1331	-16.396
					2.25702	-17.3196					2.75008	-17.217					2.93429	-16.6948					3.13332	-16.3982
					2.25712	-17.3222					2.75023	-17.2196					2.93452	-16.6969					3.13353	-16.4004
					2.25722	-17.3248					2.75038	-17.2222					2.93475	-16.6989					3.13374	-16.4026
					2.25732	-17.3273					2.75053	-17.2248					2.93498	-16.7009					3.13395	-16.4048
					2.25742	-17.3299					2.75067	-17.2274					2.93521	-16.703					3.13416	-16.4071
					2.25752	-17.3325					2.75082	-17.23					2.93543	-16.705					3.13438	-16.4093
					2.25762	-17.335					2.75097	-17.2326					2.93566	-16.707					3.13459	-16.4115
					2.25772	-17.3376					2.75112	-17.2352					2.93589	-16.7091					3.1348	-16.4137
					2.25782	-17.3402					2.75127	-17.2378					2.93612	-16.7111					3.13501	-16.4159
					2.25792	-17.3427					2.75142	-17.2404					2.93635	-16.7131					3.13523	-16.4181
					2.25802	-17.3453					2.75157	-17.2431					2.93658	-16.7152					3.13544	-16.4203
					2.25812	-17.3478					2.75172	-17.2457					2.93681	-16.7172					3.13565	-16.4226
					2.25822	-17.3504					2.75187	-17.2483					2.93704	-16.7193					3.13586	-16.4248
					2.25832	-17.353					2.75202	-17.2509					2.93727	-16.7213					3.13608	-16.427
					2.25842	-17.3555					2.75217	-17.2535					2.9375	-16.7233					3.13629	-16.4292
					2.25852	-17.3581					2.75231	-17.2561					2.93773	-16.7254					3.1365	-16.4314
					2.25862	-17.3606					2.75246	-17.2587					2.93796	-16.7274					3.13671	-16.4337
					2.25873	-17.3632					2.75261	-17.2613					2.93818	-16.7294					3.13693	-16.4359
					2.25883	-17.3658					2.75276	-17.2639					2.93841	-16.7315					3.13714	-16.4381
					2.25893	-17.3683					2.75291	-17.2665					2.93864	-16.7335					3.13735	-16.4403
					2.25903	-17.3709					2.75306	-17.2691					2.93887	-16.7355					3.13756	-16.4425
					2.25913	-17.3735					2.75321	-17.2718					2.9391	-16.7376					3.13778	-16.4447
					2.25923	-17.376					2.75336	-17.2744					2.93933	-16.7396					3.13799	-16.447
					2.25933	-17.3786					2.75351	-17.277					2.93956	-16.7416					3.1382	-16.4492
					2.25943	-17.3812					2.75366	-17.2796					2.93979	-16.7437					3.13841	-16.4514
					2.25953	-17.3837					2.75381	-17.2822					2.94002	-16.7457					3.13863	-16.4536
					2.25963	-17.3863					2.75395	-17.2848					2.94025	-16.7478					3.13884	-16.4558
					2.25973	-17.3888					2.7541	-17.2874					2.94048	-16.7498					3.13905	-16.458
					2.25983	-17.3914					2.75425	-17.29					2.94071	-16.7518					3.13926	-16.4602
					2.25993	-17.394					2.7544	-17.2926					2.94093	-16.7539					3.13947	-16.4625
					2.26003	-17.3965					2.75455	-17.2952					2.94116	-16.7559					3.13969	-16.4647
					2.26013	-17.3991					2.7547	-17.2978					2.94139	-16.7579					3.1399	-16.4669
					2.26023	-17.4017					2.75485	-17.3004					2.94162	-16.76					3.14011	-16.4691
					2.26033	-17.4042					2.755	-17.303					2.94185	-16.762					3.14032	-16.4713
					2.26043	-17.4068					2.75515	-17.3057					2.94208	-16.764					3.14054	-16.4735
					2.26053	-17.4093					2.7553	-17.3083					2.94231	-16.7661					3.14075	-16.4758
					2.26063	-17.4119					2.75545	-17.3109					2.94254	-16.7681					3.14096	-16.478
					2.26074	-17.4145					2.75559	-17.3135					2.94277	-16.7702					3.14117	-16.4802
					2.26084	-17.417					2.75574	-17.3161					2.943	-16.7722					3.14139	-16.4824
					2.26094	-17.4196					2.75589	-17.3187					2.94323	-16.7742					3.1416	-16.4846
					2.26104	-17.4221					2.75604	-17.3213					2.94345	-16.7763					3.14181	-16.4868
					2.26114	-17.4247					2.75619	-17.3239					2.94368	-16.7783					3.14202	-16.489
					2.26124	-17.4273					2.75634	-17.3265					2.94391	-16.7803					3.14224	-16.4913
					2.26134	-17.4298					2.75649	-17.3291					2.94414	-16.7824					3.14245	-16.4935
					2.26144	-17.4324					2.75664	-17.3317					2.94437	-16.7844					3.14266	-16.4957
					2.26154	-17.435					2.75679	-17.3344					2.9446	-16.7864					3.14287	-16.4979
					2.26164	-17.4375					2.75694	-17.337					2.94483	-16.7885					3.14309	-16.5001
					2.26174	-17.4401					2.75709	-17.3396					2.94506	-16.7905					3.1433	-16.5023
					2.26184	-17.4426					2.75723	-17.3422					2.94529	-16.7925					3.14351	-16.5046
					2.26194	-17.4452					2.75738	-17.3448					2.94552	-16.7946					3.14372	-16.5068
					2.26204	-17.4478					2.75753	-17.3474					2.94575	-16.7966					3.14394	-16.509
					2.26214	-17.4503					2.75768	-17.35					2.94598	-16.7986					3.14415	-16.5112
					2.26224	-17.4529					2.75783	-17.3526					2.9462	-16.8007					3.14436	-16.5134
					2.26234	-17.4555					2.75798	-17.3552					2.94643	-16.8027					3.14457	-16.5157
					2.26244	-17.458					2.75813	-17.3578					2.94666	-16.8048					3.14478	-16.5179
					2.26254	-17.4606					2.75828	-17.3604					2.94689	-16.8068					3.145	-16.5201
					2.26264	-17.4631					2.75843	-17.363					2.94712	-16.8088					3.14521	-16.5223
					2.26275	-17.4657					2.75858	-17.3656					2.94735	-16.8109					3.14542	-16.5245
					2.26285	-17.4683					2.75873	-17.3683					2.94758	-16.8129					3.14563	-16.5267
					2.26295	-17.4708					2.75887	-17.3709					2.94781	-16.8149					3.14585	-16.5289
					2.26305	-17.4734					2.75902	-17.3735					2.94804	-16.817					3.14606	-16.5312
					2.26315	-17.476					2.75917	-17.3761					2.94827	-16.819					3.14627	-16.5334
					2.26325	-17.4785					2.75932	-17.3787					2.9485	-16.821					3.14648	-16.5356
					2.26335	-17.4811					2.75947	-17.3813					2.94873	-16.8231					3.1467	-16.5378
					2.26345	-17.4836					2.75962	-17.3839					2.94895	-16.8251					3.14691	-16.54
					2.26355	-17.4862					2.75977	-17.3865					2.94918	-16.8271					3.14712	-16.5422
					2.26365	-17.4888					2.75992	-17.3891					2.94941	-16.8292					3.14733	-16.5445
					2.26375	-17.4913					2.76007	-17.3917					2.94964	-16.8312					3.14755	-16.5467
					2.26385	-17.4939					2.76022	-17.3943					2.94987	-16.8333					3.14776	-16.5489
					2.26395	-17.4964					2.76037	-17.397					2.9501	-16.8353					3.14797	-16.5511
					2.26405	-17.499					2.76051	-17.3996					2.95033	-16.8373					3.14818	-16.5533
					2.26415	-17.5016					2.76066	-17.4022					2.95056	-16.8394					3.1484	-16.5555
					2.26425	-17.5041					2.76081	-17.4048					2.95079	-16.8414					3.14861	-16.5578
					2.26435	-17.5067					2.76096	-17.4074					2.95102	-16.8434					3.14882	-16.56
					2.26445	-17.5093					2.76111	-17.41					2.95125	-16.8455					3.14903	-16.5622
					2.26455	-17.5118					2.76126	-17.4126					2.95147	-16.8475					3.14925	-16.5644
					2.26465	-17.5144					2.76141	-17.4152					2.9517	-16.8496					3.14946	-16.5666
					2.26476	-17.517					2.76156	-17.4178					2.95193	-16.8516					3.14967	-16.5688
					2.26486	-17.5195					2.76171	-17.4204					2.95216	-16.8536					3.14988	-16.571
					2.26496	-17.5221					2.76186	-17.423					2.95239	-16.8557					3.15009	-16.5733
					2.26506	-17.5246					2.76201	-17.4256					2.95262	-16.8577					3.15031	-16.5755
					2.26516	-17.5272					2.76215	-17.4282					2.95285	-16.8597					3.15052	-16.5777
					2.26526	-17.5298					2.7623	-17.4309					2.95308	-16.8618					3.15073	-16.5799
					2.26536	-17.5323					2.76245	-17.4335					2.95331	-16.8638					3.15094	-16.5821
					2.26546	-17.5349					2.7626	-17.4361					2.95354	-16.8658					3.15116	-16.5844
					2.26556	-17.5374					2.76275	-17.4387					2.95377	-16.8679					3.15137	-16.5866
					2.26566	-17.54					2.7629	-17.4413					2.954	-16.8699					3.15158	-16.5888
					2.26576	-17.5426					2.76305	-17.4439					2.95422	-16.8719					3.15179	-16.591
					2.26586	-17.5451					2.7632	-17.4465					2.95445	-16.874					3.15201	-16.5932
					2.26596	-17.5477					2.76335	-17.4491					2.95468	-16.876					3.15222	-16.5954
					2.26606	-17.5503					2.7635	-17.4517					2.95491	-16.8781					3.15243	-16.5977
					2.26616	-17.5528					2.76365	-17.4543					2.95514	-16.8801					3.15264	-16.5999
					2.26626	-17.5554					2.76379	-17.4569					2.95537	-16.8821					3.15286	-16.6021
					2.26636	-17.558					2.76394	-17.4596					2.9556	-16.8842					3.15307	-16.6043
					2.26646	-17.5605					2.76409	-17.4622					2.95583	-16.8862					3.15328	-16.6065
					2.26656	-17.5631					2.76424	-17.4648					2.95606	-16.8882					3.15349	-16.6087
					2.26666	-17.5656					2.76439	-17.4674					2.95629	-16.8903					3.15371	-16.6109
					2.26677	-17.5682					2.76454	-17.47					2.95652	-16.8923					3.15392	-16.6132
					2.26687	-17.5708					2.76469	-17.4726					2.95675	-16.8943					3.15413	-16.6154
					2.26697	-17.5733					2.76484	-17.4752					2.95697	-16.8964					3.15434	-16.6176
					2.26707	-17.5759					2.76499	-17.4778					2.9572	-16.8984					3.15456	-16.6198
					2.26717	-17.5785					2.76514	-17.4804					2.95743	-16.9004					3.15477	-16.622
					2.26727	-17.581					2.76529	-17.483					2.95766	-16.9025					3.15498	-16.6242
					2.26737	-17.5836					2.76544	-17.4856					2.95789	-16.9045					3.15519	-16.6265
					2.26747	-17.5861					2.76558	-17.4882					2.95812	-16.9065					3.1554	-16.6287
					2.26757	-17.5887					2.76573	-17.4908					2.95835	-16.9086					3.15562	-16.6309
					2.26767	-17.5913					2.76588	-17.4934					2.95858	-16.9106					3.15583	-16.6331
					2.26777	-17.5938					2.76603	-17.4961					2.95881	-16.9127					3.15604	-16.6353
					2.26787	-17.5964					2.76618	-17.4987					2.95904	-16.9147					3.15625	-16.6375
					2.26797	-17.5989					2.76633	-17.5013					2.95927	-16.9167					3.15647	-16.6398
					2.26807	-17.6015					2.76648	-17.5039					2.9595	-16.9188					3.15668	-16.642
					2.26817	-17.6041					2.76663	-17.5065					2.95972	-16.9208					3.15689	-16.6442
					2.26827	-17.6066					2.76678	-17.5091					2.95995	-16.9228					3.1571	-16.6464
					2.26837	-17.6092					2.76693	-17.5117					2.96018	-16.9249					3.15732	-16.6486
					2.26847	-17.6118					2.76708	-17.5143					2.96041	-16.9269					3.15753	-16.6508
					2.26857	-17.6143					2.76722	-17.5169					2.96064	-16.9289					3.15774	-16.6531
					2.26867	-17.6169					2.76737	-17.5195					2.96087	-16.931					3.15795	-16.6553
					2.26878	-17.6194					2.76752	-17.5221					2.9611	-16.933					3.15817	-16.6575
					2.26888	-17.622					2.76767	-17.5248					2.96133	-16.9351					3.15838	-16.6597
					2.26898	-17.6246					2.76782	-17.5274					2.96156	-16.9371					3.15859	-16.6619
					2.26908	-17.6271					2.76797	-17.53					2.96179	-16.9391					3.1588	-16.6641
					2.26918	-17.6297					2.76812	-17.5326					2.96202	-16.9412					3.15902	-16.6664
					2.26928	-17.6323					2.76827	-17.5352					2.96224	-16.9432					3.15923	-16.6686
					2.26938	-17.6348					2.76842	-17.5378					2.96247	-16.9452					3.15944	-16.6708
					2.26948	-17.6374					2.76857	-17.5404					2.9627	-16.9473					3.15965	-16.673
					2.26958	-17.6399					2.76872	-17.543					2.96293	-16.9493					3.15987	-16.6752
					2.26968	-17.6425					2.76886	-17.5456					2.96316	-16.9513					3.16008	-16.6774
					2.26978	-17.6451					2.76901	-17.5482					2.96339	-16.9534					3.16029	-16.6796
					2.26988	-17.6476					2.76916	-17.5508					2.96362	-16.9554					3.1605	-16.6819
					2.26998	-17.6502					2.76931	-17.5535					2.96385	-16.9574					3.16071	-16.6841
					2.27008	-17.6528					2.76946	-17.556					2.96408	-16.9595					3.16093	-16.6863
					2.27018	-17.6553					2.76961	-17.5587					2.96431	-16.9615					3.16114	-16.6885
					2.27028	-17.6579					2.76976	-17.5613					2.96454	-16.9636					3.16135	-16.6907
					2.27038	-17.6604					2.76991	-17.5639					2.96477	-16.9656					3.16156	-16.6929
					2.27048	-17.663					2.77006	-17.5665					2.96499	-16.9676					3.16178	-16.6952
					2.27058	-17.6656					2.77021	-17.5691					2.96522	-16.9697					3.16199	-16.6974
					2.27068	-17.6681					2.77036	-17.5717					2.96545	-16.9717					3.1622	-16.6996
					2.27079	-17.6707					2.7705	-17.5743					2.96568	-16.9737					3.16241	-16.7018
					2.27089	-17.6732					2.77065	-17.5769					2.96591	-16.9758					3.16263	-16.704
					2.27099	-17.6758					2.7708	-17.5795					2.96614	-16.9778					3.16284	-16.7063
					2.27109	-17.6784					2.77095	-17.5821					2.96637	-16.9798					3.16305	-16.7085
					2.27119	-17.6809					2.7711	-17.5847					2.9666	-16.9819					3.16326	-16.7107
					2.27129	-17.6835					2.77125	-17.5874					2.96683	-16.9839					3.16348	-16.7129
					2.27139	-17.6861					2.7714	-17.59					2.96706	-16.9859					3.16369	-16.7151
					2.27149	-17.6886					2.77155	-17.5926					2.96729	-16.988					3.1639	-16.7173
					2.27159	-17.6912					2.7717	-17.5952					2.96752	-16.99					3.16411	-16.7195
					2.27169	-17.6938					2.77185	-17.5978					2.96774	-16.992					3.16433	-16.7218
					2.27179	-17.6963					2.772	-17.6004					2.96797	-16.9941					3.16454	-16.724
					2.27189	-17.6989					2.77214	-17.603					2.9682	-16.9961					3.16475	-16.7262
					2.27199	-17.7014					2.77229	-17.6056					2.96843	-16.9982					3.16496	-16.7284
					2.27209	-17.704					2.77244	-17.6082					2.96866	-17.0002					3.16518	-16.7306
					2.27219	-17.7066					2.77259	-17.6108					2.96889	-17.0022					3.16539	-16.7328
					2.27229	-17.7091					2.77274	-17.6134					2.96912	-17.0043					3.1656	-16.7351
					2.27239	-17.7117					2.77289	-17.616					2.96935	-17.0063					3.16581	-16.7373
					2.27249	-17.7142					2.77304	-17.6186					2.96958	-17.0083					3.16602	-16.7395
					2.27259	-17.7168					2.77319	-17.6213					2.96981	-17.0104					3.16624	-16.7417
					2.27269	-17.7194					2.77334	-17.6239					2.97004	-17.0124					3.16645	-16.7439
					2.2728	-17.7219					2.77349	-17.6265					2.97026	-17.0145					3.16666	-16.7461
					2.2729	-17.7245					2.77364	-17.6291					2.97049	-17.0165					3.16687	-16.7483
					2.273	-17.7271					2.77378	-17.6317					2.97072	-17.0185					3.16709	-16.7506
					2.2731	-17.7296					2.77393	-17.6343					2.97095	-17.0206					3.1673	-16.7528
					2.2732	-17.7322					2.77408	-17.6369					2.97118	-17.0226					3.16751	-16.755
					2.2733	-17.7347					2.77423	-17.6395					2.97141	-17.0246					3.16772	-16.7572
					2.2734	-17.7373					2.77438	-17.6421					2.97164	-17.0267					3.16794	-16.7594
					2.2735	-17.7399					2.77453	-17.6447					2.97187	-17.0287					3.16815	-16.7616
					2.2736	-17.7424					2.77468	-17.6473					2.9721	-17.0307					3.16836	-16.7639
					2.2737	-17.745					2.77483	-17.65					2.97233	-17.0328					3.16857	-16.7661
					2.2738	-17.7476					2.77498	-17.6526					2.97256	-17.0348					3.16879	-16.7683
					2.2739	-17.7501					2.77513	-17.6552					2.97279	-17.0368					3.169	-16.7705
					2.274	-17.7527					2.77528	-17.6578					2.97301	-17.0389					3.16921	-16.7727
					2.2741	-17.7553					2.77542	-17.6604					2.97324	-17.0409					3.16942	-16.775
					2.2742	-17.7578					2.77557	-17.663					2.97347	-17.043					3.16964	-16.7772
					2.2743	-17.7604					2.77572	-17.6656					2.9737	-17.045					3.16985	-16.7794
					2.2744	-17.7629					2.77587	-17.6682					2.97393	-17.047					3.17006	-16.7816
					2.2745	-17.7655					2.77602	-17.6708					2.97416	-17.0491					3.17027	-16.7838
					2.2746	-17.7681					2.77617	-17.6734					2.97439	-17.0511					3.17049	-16.786
					2.2747	-17.7706					2.77632	-17.676					2.97462	-17.0531					3.1707	-16.7883
					2.27481	-17.7732					2.77647	-17.6786					2.97485	-17.0552					3.17091	-16.7905
					2.27491	-17.7757					2.77662	-17.6812					2.97508	-17.0572					3.17112	-16.7927
					2.27501	-17.7783					2.77677	-17.6839					2.97531	-17.0592					3.17133	-16.7949
					2.27511	-17.7809					2.77692	-17.6865					2.97554	-17.0613					3.17155	-16.7971
					2.27521	-17.7834					2.77706	-17.6891					2.97576	-17.0633					3.17176	-16.7993
					2.27531	-17.786					2.77721	-17.6917					2.97599	-17.0653					3.17197	-16.8015
					2.27541	-17.7886					2.77736	-17.6943					2.97622	-17.0674					3.17218	-16.8038
					2.27551	-17.7911					2.77751	-17.6969					2.97645	-17.0694					3.1724	-16.806
					2.27561	-17.7937					2.77766	-17.6995					2.97668	-17.0714					3.17261	-16.8082
					2.27571	-17.7962					2.77781	-17.7021					2.97691	-17.0735					3.17282	-16.8104
					2.27581	-17.7988					2.77796	-17.7047					2.97714	-17.0755					3.17303	-16.8126
					2.27591	-17.8014					2.77811	-17.7073					2.97737	-17.0775					3.17325	-16.8148
					2.27601	-17.8039					2.77826	-17.7099					2.9776	-17.0796					3.17346	-16.8171
					2.27611	-17.8065					2.77841	-17.7126					2.97783	-17.0816					3.17367	-16.8193
					2.27621	-17.8091					2.77856	-17.7152					2.97806	-17.0837					3.17388	-16.8215
					2.27631	-17.8116					2.7787	-17.7178					2.97828	-17.0857					3.1741	-16.8237
					2.27641	-17.8142					2.77885	-17.7204					2.97851	-17.0877					3.17431	-16.8259
					2.27651	-17.8167					2.779	-17.723					2.97874	-17.0898					3.17452	-16.8281
					2.27661	-17.8193					2.77915	-17.7256					2.97897	-17.0918					3.17473	-16.8304
					2.27671	-17.8219					2.7793	-17.7282					2.9792	-17.0938					3.17495	-16.8326
					2.27682	-17.8244					2.77945	-17.7308					2.97943	-17.0959					3.17516	-16.8348
					2.27692	-17.827					2.7796	-17.7334					2.97966	-17.0979					3.17537	-16.837
					2.27702	-17.8296					2.77975	-17.736					2.97989	-17.0999					3.17558	-16.8392
					2.27712	-17.8321					2.7799	-17.7386					2.98012	-17.102					3.1758	-16.8414
					2.27722	-17.8347					2.78005	-17.7412					2.98035	-17.104					3.17601	-16.8437
					2.27732	-17.8372					2.7802	-17.7438					2.98058	-17.1061					3.17622	-16.8459
					2.27742	-17.8398					2.78035	-17.7465					2.98081	-17.1081					3.17643	-16.8481
					2.27752	-17.8424					2.78049	-17.7491					2.98103	-17.1101					3.17664	-16.8503
					2.27762	-17.8449					2.78064	-17.7517					2.98126	-17.1122					3.17686	-16.8525
					2.27772	-17.8475					2.78079	-17.7543					2.98149	-17.1142					3.17707	-16.8547
					2.27782	-17.85					2.78094	-17.7569					2.98172	-17.1162					3.17728	-16.857
					2.27792	-17.8526					2.78109	-17.7595					2.98195	-17.1183					3.17749	-16.8592
					2.27802	-17.8552					2.78124	-17.7621					2.98218	-17.1203					3.17771	-16.8614
					2.27812	-17.8577					2.78139	-17.7647					2.98241	-17.1223					3.17792	-16.8636
					2.27822	-17.8603					2.78154	-17.7673					2.98264	-17.1244					3.17813	-16.8658
					2.27832	-17.8629					2.78169	-17.7699					2.98287	-17.1264					3.17834	-16.868
					2.27842	-17.8654					2.78184	-17.7725					2.9831	-17.1285					3.17856	-16.8702
					2.27852	-17.868					2.78199	-17.7752					2.98333	-17.1305					3.17877	-16.8725
					2.27862	-17.8706					2.78213	-17.7778					2.98356	-17.1325					3.17898	-16.8747
					2.27872	-17.8731					2.78228	-17.7804					2.98378	-17.1346					3.17919	-16.8769
					2.27883	-17.8757					2.78243	-17.783					2.98401	-17.1366					3.17941	-16.8791
					2.27893	-17.8782					2.78258	-17.7856					2.98424	-17.1386					3.17962	-16.8813
					2.27903	-17.8808					2.78273	-17.7882					2.98447	-17.1407					3.17983	-16.8835
					2.27913	-17.8834					2.78288	-17.7908					2.9847	-17.1427					3.18004	-16.8858
					2.27923	-17.8859					2.78303	-17.7934					2.98493	-17.1447					3.18026	-16.888
					2.27933	-17.8885					2.78318	-17.796					2.98516	-17.1468					3.18047	-16.8902
					2.27943	-17.891					2.78333	-17.7986					2.98539	-17.1488					3.18068	-16.8924
					2.27953	-17.8936					2.78348	-17.8012					2.98562	-17.1508					3.18089	-16.8946
					2.27963	-17.8962					2.78363	-17.8038					2.98585	-17.1529					3.18111	-16.8968
					2.27973	-17.8987					2.78377	-17.8065					2.98608	-17.1549					3.18132	-16.8991
					2.27983	-17.9013					2.78392	-17.8091					2.9863	-17.1569					3.18153	-16.9013
					2.27993	-17.9039					2.78407	-17.8117					2.98653	-17.159					3.18174	-16.9035
					2.28003	-17.9064					2.78422	-17.8143					2.98676	-17.161					3.18195	-16.9057
					2.28013	-17.909					2.78437	-17.8169					2.98699	-17.1631					3.18217	-16.9079
					2.28023	-17.9115					2.78452	-17.8195					2.98722	-17.1651					3.18238	-16.9101
					2.28033	-17.9141					2.78467	-17.8221					2.98745	-17.1671					3.18259	-16.9124
					2.28043	-17.9167					2.78482	-17.8247					2.98768	-17.1692					3.1828	-16.9146
					2.28053	-17.9192					2.78497	-17.8273					2.98791	-17.1712					3.18302	-16.9168
					2.28063	-17.9218					2.78512	-17.8299					2.98814	-17.1732					3.18323	-16.919
					2.28073	-17.9244					2.78527	-17.8325					2.98837	-17.1753					3.18344	-16.9212
					2.28084	-17.9269					2.78541	-17.8351					2.9886	-17.1773					3.18365	-16.9234
					2.28094	-17.9295					2.78556	-17.8377					2.98883	-17.1793					3.18387	-16.9257
					2.28104	-17.9321					2.78571	-17.8404					2.98905	-17.1814					3.18408	-16.9279
					2.28114	-17.9346					2.78586	-17.843					2.98928	-17.1834					3.18429	-16.9301
					2.28124	-17.9372					2.78601	-17.8456					2.98951	-17.1854					3.1845	-16.9323
					2.28134	-17.9397					2.78616	-17.8482					2.98974	-17.1875					3.18472	-16.9345
					2.28144	-17.9423					2.78631	-17.8508					2.98997	-17.1895					3.18493	-16.9367
					2.28154	-17.9449					2.78646	-17.8534					2.9902	-17.1916					3.18514	-16.9389
					2.28164	-17.9474					2.78661	-17.856					2.99043	-17.1936					3.18535	-16.9412
					2.28174	-17.95					2.78676	-17.8586					2.99066	-17.1956					3.18557	-16.9434
					2.28184	-17.9525					2.78691	-17.8612					2.99089	-17.1977					3.18578	-16.9456
					2.28194	-17.9551					2.78705	-17.8638					2.99112	-17.1997					3.18599	-16.9478
					2.28204	-17.9577					2.7872	-17.8664					2.99135	-17.2017					3.1862	-16.95
					2.28214	-17.9602					2.78735	-17.8691					2.99158	-17.2038					3.18642	-16.9522
					2.28224	-17.9628					2.7875	-17.8717					2.9918	-17.2058					3.18663	-16.9545
					2.28234	-17.9654					2.78765	-17.8743					2.99203	-17.2078					3.18684	-16.9567
					2.28244	-17.9679					2.7878	-17.8769					2.99226	-17.2099					3.18705	-16.9589
					2.28254	-17.9705					2.78795	-17.8795					2.99249	-17.2119					3.18727	-16.9611
					2.28264	-17.9731					2.7881	-17.8821					2.99272	-17.214					3.18748	-16.9633
					2.28274	-17.9756					2.78825	-17.8847					2.99295	-17.216					3.18769	-16.9656
					2.28285	-17.9782					2.7884	-17.8873					2.99318	-17.218					3.1879	-16.9678
					2.28295	-17.9807					2.78855	-17.8899					2.99341	-17.2201					3.18811	-16.97
					2.28305	-17.9833					2.78869	-17.8925					2.99364	-17.2221					3.18833	-16.9722
					2.28315	-17.9859					2.78884	-17.8951					2.99387	-17.2241					3.18854	-16.9744
					2.28325	-17.9884					2.78899	-17.8977					2.9941	-17.2262					3.18875	-16.9766
					2.28335	-17.991					2.78914	-17.9003					2.99433	-17.2282					3.18896	-16.9788
					2.28345	-17.9935					2.78929	-17.903					2.99455	-17.2302					3.18918	-16.9811
					2.28355	-17.9961					2.78944	-17.9056					2.99478	-17.2323					3.18939	-16.9833
					2.28365	-17.9987					2.78959	-17.9082					2.99501	-17.2343					3.1896	-16.9855
					2.28375	-18.0012					2.78974	-17.9108					2.99524	-17.2364					3.18981	-16.9877
					2.28385	-18.0038					2.78989	-17.9134					2.99547	-17.2384					3.19003	-16.9899
					2.28395	-18.0064					2.79004	-17.916					2.9957	-17.2404					3.19024	-16.9921
					2.28405	-18.0089					2.79019	-17.9186					2.99593	-17.2425					3.19045	-16.9944
					2.28415	-18.0115					2.79033	-17.9212					2.99616	-17.2445					3.19066	-16.9966
					2.28425	-18.014					2.79048	-17.9238					2.99639	-17.2465					3.19088	-16.9988
					2.28435	-18.0166					2.79063	-17.9264					2.99662	-17.2486					3.19109	-17.001
					2.28445	-18.0192					2.79078	-17.929					2.99685	-17.2506					3.1913	-17.0032
					2.28455	-18.0217					2.79093	-17.9317					2.99707	-17.2526					3.19151	-17.0054
					2.28465	-18.0243					2.79108	-17.9343					2.9973	-17.2547					3.19173	-17.0077
					2.28475	-18.0268					2.79123	-17.9369					2.99753	-17.2567					3.19194	-17.0099
					2.28486	-18.0294					2.79138	-17.9395					2.99776	-17.2587					3.19215	-17.0121
					2.28496	-18.032					2.79153	-17.9421					2.99799	-17.2608					3.19236	-17.0143
					2.28506	-18.0345					2.79168	-17.9447					2.99822	-17.2628					3.19258	-17.0165
					2.28516	-18.0371					2.79183	-17.9473					2.99845	-17.2648					3.19279	-17.0187
					2.28526	-18.0397					2.79197	-17.9499					2.99868	-17.2669					3.193	-17.0209
					2.28536	-18.0422					2.79212	-17.9525					2.99891	-17.2689					3.19321	-17.0232
					2.28546	-18.0448					2.79227	-17.9551					2.99914	-17.2709					3.19342	-17.0254
					2.28556	-18.0474					2.79242	-17.9577					2.99937	-17.273					3.19364	-17.0276
					2.28566	-18.0499					2.79257	-17.9603					2.9996	-17.275					3.19385	-17.0298
					2.28576	-18.0525					2.79272	-17.9629					2.99982	-17.2771					3.19406	-17.032
					2.28586	-18.055					2.79287	-17.9656					3.00005	-17.2791					3.19427	-17.0343
					2.28596	-18.0576					2.79302	-17.9682					3.00028	-17.2811					3.19449	-17.0365
					2.28606	-18.0602					2.79317	-17.9708					3.00051	-17.2832					3.1947	-17.0387
					2.28616	-18.0627					2.79332	-17.9734					3.00074	-17.2852					3.19491	-17.0409
					2.28626	-18.0653					2.79347	-17.976					3.00097	-17.2872					3.19512	-17.0431
					2.28636	-18.0678					2.79361	-17.9786					3.0012	-17.2893					3.19534	-17.0453
					2.28646	-18.0704					2.79376	-17.9812					3.00143	-17.2913					3.19555	-17.0476
					2.28656	-18.073					2.79391	-17.9838					3.00166	-17.2934					3.19576	-17.0498
					2.28666	-18.0755					2.79406	-17.9864					3.00189	-17.2954					3.19597	-17.052
					2.28676	-18.0781					2.79421	-17.989					3.00212	-17.2974					3.19619	-17.0542
					2.28687	-18.0807					2.79436	-17.9916					3.00235	-17.2995					3.1964	-17.0564
					2.28697	-18.0832					2.79451	-17.9943					3.00257	-17.3015					3.19661	-17.0586
					2.28707	-18.0858					2.79466	-17.9969					3.0028	-17.3035					3.19682	-17.0608
					2.28717	-18.0883					2.79481	-17.9995					3.00303	-17.3056					3.19704	-17.0631
					2.28727	-18.0909					2.79496	-18.0021					3.00326	-17.3076					3.19725	-17.0653
					2.28737	-18.0935					2.79511	-18.0047					3.00349	-17.3096					3.19746	-17.0675
					2.28747	-18.096					2.79526	-18.0073					3.00372	-17.3117					3.19767	-17.0697
					2.28757	-18.0986					2.7954	-18.0099					3.00395	-17.3137					3.19789	-17.0719
					2.28767	-18.1012					2.79555	-18.0125					3.00418	-17.3157					3.1981	-17.0741
					2.28777	-18.1037					2.7957	-18.0151					3.00441	-17.3178					3.19831	-17.0764
					2.28787	-18.1063					2.79585	-18.0177					3.00464	-17.3198					3.19852	-17.0786
					2.28797	-18.1089					2.796	-18.0203					3.00487	-17.3219					3.19873	-17.0808
					2.28807	-18.1114					2.79615	-18.0229					3.00509	-17.3239					3.19895	-17.083
					2.28817	-18.114					2.7963	-18.0255					3.00532	-17.3259					3.19916	-17.0852
					2.28827	-18.1165					2.79645	-18.0282					3.00555	-17.328					3.19937	-17.0874
					2.28837	-18.1191					2.7966	-18.0308					3.00578	-17.33					3.19958	-17.0897
					2.28847	-18.1217					2.79675	-18.0334					3.00601	-17.332					3.1998	-17.0919
					2.28857	-18.1242					2.7969	-18.036					3.00624	-17.3341					3.20001	-17.0941
					2.28867	-18.1268					2.79704	-18.0386					3.00647	-17.3361					3.20022	-17.0963
					2.28877	-18.1293					2.79719	-18.0412					3.0067	-17.3381					3.20043	-17.0985
					2.28888	-18.1319					2.79734	-18.0438					3.00693	-17.3402					3.20065	-17.1007
					2.28898	-18.1345					2.79749	-18.0464					3.00716	-17.3422					3.20086	-17.1029
					2.28908	-18.137					2.79764	-18.049					3.00739	-17.3442					3.20107	-17.1052
					2.28918	-18.1396					2.79779	-18.0516					3.00762	-17.3463					3.20128	-17.1074
					2.28928	-18.1422					2.79794	-18.0542					3.00784	-17.3483					3.2015	-17.1096
					2.28938	-18.1447					2.79809	-18.0569					3.00807	-17.3503					3.20171	-17.1118
					2.28948	-18.1473					2.79824	-18.0594					3.0083	-17.3524					3.20192	-17.114
					2.28958	-18.1499					2.79839	-18.0621					3.00853	-17.3544					3.20213	-17.1163
					2.28968	-18.1524					2.79854	-18.0647					3.00876	-17.3565					3.20235	-17.1185
					2.28978	-18.155					2.79868	-18.0673					3.00899	-17.3585					3.20256	-17.1207
					2.28988	-18.1575					2.79883	-18.0699					3.00922	-17.3605					3.20277	-17.1229
					2.28998	-18.1601					2.79898	-18.0725					3.00945	-17.3626					3.20298	-17.1251
					2.29008	-18.1627					2.79913	-18.0751					3.00968	-17.3646					3.2032	-17.1273
					2.29018	-18.1652					2.79928	-18.0777					3.00991	-17.3666					3.20341	-17.1295
					2.29028	-18.1678					2.79943	-18.0803					3.01014	-17.3687					3.20362	-17.1318
					2.29038	-18.1703					2.79958	-18.0829					3.01037	-17.3707					3.20383	-17.134
					2.29048	-18.1729					2.79973	-18.0855					3.01059	-17.3727					3.20404	-17.1362
					2.29058	-18.1755					2.79988	-18.0881					3.01082	-17.3748					3.20426	-17.1384
					2.29068	-18.178					2.80003	-18.0907					3.01105	-17.3768					3.20447	-17.1406
					2.29078	-18.1806					2.80018	-18.0934					3.01128	-17.3788					3.20468	-17.1428
					2.29089	-18.1832					2.80032	-18.096					3.01151	-17.3809					3.20489	-17.1451
					2.29099	-18.1857					2.80047	-18.0986					3.01174	-17.3829					3.20511	-17.1473
					2.29109	-18.1883					2.80062	-18.1012					3.01197	-17.385					3.20532	-17.1495
					2.29119	-18.1908					2.80077	-18.1038					3.0122	-17.387					3.20553	-17.1517
					2.29129	-18.1934					2.80092	-18.1064					3.01243	-17.389					3.20574	-17.1539
					2.29139	-18.196					2.80107	-18.109					3.01266	-17.3911					3.20596	-17.1561
					2.29149	-18.1985					2.80122	-18.1116					3.01289	-17.3931					3.20617	-17.1584
					2.29159	-18.2011					2.80137	-18.1142					3.01311	-17.3951					3.20638	-17.1606
					2.29169	-18.2036					2.80152	-18.1168					3.01334	-17.3972					3.20659	-17.1628
					2.29179	-18.2062					2.80167	-18.1194					3.01357	-17.3992					3.20681	-17.165
					2.29189	-18.2088					2.80182	-18.1221					3.0138	-17.4012					3.20702	-17.1672
					2.29199	-18.2113					2.80196	-18.1247					3.01403	-17.4033					3.20723	-17.1694
					2.29209	-18.2139					2.80211	-18.1273					3.01426	-17.4053					3.20744	-17.1717
					2.29219	-18.2165					2.80226	-18.1299					3.01449	-17.4074					3.20766	-17.1739
					2.29229	-18.219					2.80241	-18.1325					3.01472	-17.4094					3.20787	-17.1761
					2.29239	-18.2216					2.80256	-18.1351					3.01495	-17.4114					3.20808	-17.1783
					2.29249	-18.2242					2.80271	-18.1377					3.01518	-17.4135					3.20829	-17.1805
					2.29259	-18.2267					2.80286	-18.1403					3.01541	-17.4155					3.20851	-17.1827
					2.29269	-18.2293					2.80301	-18.1429					3.01564	-17.4175					3.20872	-17.185
					2.29279	-18.2318					2.80316	-18.1455					3.01586	-17.4196					3.20893	-17.1872
					2.2929	-18.2344					2.80331	-18.1481					3.01609	-17.4216					3.20914	-17.1894
					2.293	-18.237					2.80346	-18.1507					3.01632	-17.4236					3.20935	-17.1916
					2.2931	-18.2395					2.8036	-18.1533					3.01655	-17.4257					3.20957	-17.1938
					2.2932	-18.2421					2.80375	-18.156					3.01678	-17.4277					3.20978	-17.196
					2.2933	-18.2447					2.8039	-18.1586					3.01701	-17.4297					3.20999	-17.1983
					2.2934	-18.2472					2.80405	-18.1612					3.01724	-17.4318					3.2102	-17.2005
					2.2935	-18.2498					2.8042	-18.1638					3.01747	-17.4338					3.21042	-17.2027
					2.2936	-18.2523					2.80435	-18.1664					3.0177	-17.4358					3.21063	-17.2049
					2.2937	-18.2549					2.8045	-18.169					3.01793	-17.4379					3.21084	-17.2071
					2.2938	-18.2575					2.80465	-18.1716					3.01816	-17.4399					3.21105	-17.2093
					2.2939	-18.26					2.8048	-18.1742					3.01839	-17.442					3.21127	-17.2115
					2.294	-18.2626					2.80495	-18.1768					3.01861	-17.444					3.21148	-17.2138
					2.2941	-18.2651					2.8051	-18.1794					3.01884	-17.446					3.21169	-17.216
					2.2942	-18.2677					2.80524	-18.182					3.01907	-17.4481					3.2119	-17.2182
					2.2943	-18.2703					2.80539	-18.1847					3.0193	-17.4501					3.21212	-17.2204
					2.2944	-18.2728					2.80554	-18.1873					3.01953	-17.4521					3.21233	-17.2226
					2.2945	-18.2754					2.80569	-18.1899					3.01976	-17.4542					3.21254	-17.2248
					2.2946	-18.278					2.80584	-18.1925					3.01999	-17.4562					3.21275	-17.2271
					2.2947	-18.2805					2.80599	-18.1951					3.02022	-17.4582					3.21297	-17.2293
					2.2948	-18.2831					2.80614	-18.1977					3.02045	-17.4603					3.21318	-17.2315
					2.29491	-18.2857					2.80629	-18.2003					3.02068	-17.4623					3.21339	-17.2337
					2.29501	-18.2882					2.80644	-18.2029					3.02091	-17.4643					3.2136	-17.2359
					2.29511	-18.2908					2.80659	-18.2055					3.02113	-17.4664					3.21382	-17.2381
					2.29521	-18.2933					2.80674	-18.2081					3.02136	-17.4684					3.21403	-17.2404
					2.29531	-18.2959					2.80688	-18.2107					3.02159	-17.4705					3.21424	-17.2426
					2.29541	-18.2985					2.80703	-18.2133					3.02182	-17.4725					3.21445	-17.2448
					2.29551	-18.301					2.80718	-18.2159					3.02205	-17.4745					3.21466	-17.247
					2.29561	-18.3036					2.80733	-18.2186					3.02228	-17.4766					3.21488	-17.2492
					2.29571	-18.3061					2.80748	-18.2212					3.02251	-17.4786					3.21509	-17.2514
					2.29581	-18.3087					2.80763	-18.2238					3.02274	-17.4806					3.2153	-17.2537
					2.29591	-18.3113					2.80778	-18.2264					3.02297	-17.4827					3.21551	-17.2559
					2.29601	-18.3138					2.80793	-18.229					3.0232	-17.4847					3.21573	-17.2581
					2.29611	-18.3164					2.80808	-18.2316					3.02343	-17.4868					3.21594	-17.2603
					2.29621	-18.319					2.80823	-18.2342					3.02366	-17.4888					3.21615	-17.2625
					2.29631	-18.3215					2.80838	-18.2368					3.02388	-17.4908					3.21636	-17.2647
					2.29641	-18.3241					2.80852	-18.2394					3.02411	-17.4929					3.21658	-17.267
					2.29651	-18.3267					2.80867	-18.242					3.02434	-17.4949					3.21679	-17.2692
					2.29661	-18.3292					2.80882	-18.2446					3.02457	-17.4969					3.217	-17.2714
					2.29671	-18.3318					2.80897	-18.2473					3.0248	-17.499					3.21721	-17.2736
					2.29681	-18.3343					2.80912	-18.2499					3.02503	-17.501					3.21743	-17.2758
					2.29692	-18.3369					2.80927	-18.2525					3.02526	-17.503					3.21764	-17.278
					2.29702	-18.3395					2.80942	-18.2551					3.02549	-17.5051					3.21785	-17.2802
					2.29712	-18.342					2.80957	-18.2577					3.02572	-17.5071					3.21806	-17.2825
					2.29722	-18.3446					2.80972	-18.2603					3.02595	-17.5091					3.21828	-17.2847
					2.29732	-18.3471					2.80987	-18.2629					3.02618	-17.5112					3.21849	-17.2869
					2.29742	-18.3497					2.81002	-18.2655					3.02641	-17.5132					3.2187	-17.2891
					2.29752	-18.3523					2.81017	-18.2681					3.02663	-17.5153					3.21891	-17.2913
					2.29762	-18.3548					2.81031	-18.2707					3.02686	-17.5173					3.21913	-17.2935
					2.29772	-18.3574					2.81046	-18.2733					3.02709	-17.5193					3.21934	-17.2958
					2.29782	-18.36					2.81061	-18.2759					3.02732	-17.5214					3.21955	-17.298
					2.29792	-18.3625					2.81076	-18.2785					3.02755	-17.5234					3.21976	-17.3002
					2.29802	-18.3651					2.81091	-18.2812					3.02778	-17.5254					3.21997	-17.3024
					2.29812	-18.3676					2.81106	-18.2838					3.02801	-17.5275					3.22019	-17.3046
					2.29822	-18.3702					2.81121	-18.2864					3.02824	-17.5295					3.2204	-17.3069
					2.29832	-18.3728					2.81136	-18.289					3.02847	-17.5315					3.22061	-17.3091

## Sheet: Figure 4c
Figure 4c		Chemisorbed CO at -50 °C			TOF
		μmol/g_sample			s^-1
	Ar-activated RuO2@MOF-808-P	11.062		Ar-activated RuO2@MOF-808-P	0.245
	O2-activated RuO2@MOF-808-P	33.43		O2-activated RuO2@MOF-808-P	0.315
	Ar-activated Ru/SiO2	9.66		Ar-activated Ru/SiO2	0.0174
	O2-activated RuO2/SiO2	11.96		O2-activated RuO2/SiO2	0.032

## Sheet: Figure 4d
Figure 4d	O2-activated RuO2@MOF-808-P	Time on stream	CO conversion	O2-activated RuO2/SiO2	Time on stream	CO conversion
		min	%		min	%
		10	99.6623		10	8.90783
		20	99.6224		20	0
		30	99.8513		30	0
		40	99.5525		40	0
		50	99.3322		50	0
		60	99.3924		60	0
		70	99.0908		70	0
		80	99.3222		80	0
		90	99.2318		90	0
		100	99.282		100	0
		110	99.2418		110	0
		120	99.2016		120	0
		130	99.1916		130	0
		140	99.1311		140	0
		150	99.1211		150	0
		160	99.0707		160	0
		170	99.0707		170	0
		180	99.1009		180	0
		190	99.1614		190	0
		200	99.1412		200	0
		210	99.0101		210	0
		220	99.0303		220	0
		230	99.0505		230	0
		240	98.9191		240	0
		250	98.757		250	0
		260	98.9596		260	0
		270	98.7468		270	0
		280	98.7265		280	0
		290	98.7468		290	0
		300	98.6452		300	0
		310	98.8584		310	0
		320	98.7265		320	0
		330	98.7265		330	0
		340	98.5332		340	0
		350	98.7062		350	0
		360	98.5638		360	0
		370	98.4924		370	0
		380	98.4618		380	0
		390	98.4618		390	0
		400	98.2161		400	0
		410	98.3698		410	0
		420	98.2366		420	0
		430	98.2469		430	0
		440	98.1648		440	0
		450	98.1648		450	0
		460	98.1648		460	0
		470	98.0723		470	0
		480	97.9899		480	0
		490	97.9899		490	0
		500	97.8557		500	0
		510	97.9383		510	0
		520	97.928		520	0
		530	98.0002		530	0
		540	97.8661		540	0
		550	98.0826		550	0
		560	97.8764		560	0
		570	97.9177		570	0
		580	97.8041		580	0
		590	97.9487		590	0
		600	97.5864		600	0
		610	97.7626		610	0
		620	97.9074		620	0
		630	97.8144		630	0
		640	97.6901		640	0
		650	98.0311		650	0
		660	97.7834		660	0
		670	97.6901		670	0
		680	97.773		680	0
		690	97.6901		690	0
		700	97.3886		700	0
		710	97.2424		710	0
		720	97.3469		720	0
