# Supplementary material for: Rational approach to guest confinement inside MOF cavities for low-temperature catalysis
Source: Nat Commun. 2019 Mar 22;10:1340. doi: 10.1038/s41467-019-08972-x (PMC6430784; doi:10.1038/s41467-019-08972-x)
Supplement: Supplementary file 5 — Supplementary Data 2 [file 41467_2019_8972_MOESM5_ESM.xlsx]

## Sheet: Supplementary Figure 3
Supplementary Figure 3	top	Dried MOF-808-P	Temperature	Normalised weight	DE@MOF-808-P	Temperature	Normalised weight	excess tBMP/DE@MOF-808-P	Temperature	Normalised weight	excess tBMP/DE@MOF-808-P treated at 120 °C	Temperature	Normalised weight		bottom	Dried MOF-808-P	Temperature	Deriv. Weight	DE@MOF-808-P	Temperature	Deriv. Weight	excess tBMP/DE@MOF-808-P	Temperature	Deriv. Weight	excess tBMP/DE@MOF-808-P treated at 120 °C	Temperature	Deriv. Weight
			°C	%		°C	%		°C	%		°C	%				°C	%/°C		°C	%/°C		°C	%/°C		°C	%/°C
			25.4873	100		24.9624	100		26.0394	100		23.8795	100				25.4873	-0.01234		24.9624	0.08962		26.0394	0.0132		23.8795	-0.00918
			25.4906	100.009		24.9596	100.003		26.0459	99.9954		23.8774	99.9974				25.4906	-0.01234		24.9596	0.08961		26.0459	0.0132		23.8774	-0.00918
			25.4912	100.023		24.9598	100.003		26.0528	99.9934		23.8751	99.9948				25.4912	-0.01234		24.9598	0.08961		26.0528	0.0132		23.8751	-0.00918
			25.4994	100.011		24.9603	99.9891		26.0575	99.9945		23.8779	99.9985				25.4994	-0.01233		24.9603	0.08961		26.0575	0.0132		23.8779	-0.00918
			25.5042	99.9963		24.9656	99.9798		26.0672	99.9924		23.8788	100.001				25.5042	-0.01232		24.9656	0.08962		26.0672	0.0132		23.8788	-0.00918
			25.5158	100.006		24.9686	99.9827		26.0794	99.9875		23.8835	99.9979				25.5158	-0.01231		24.9686	0.08962		26.0794	0.01322		23.8835	-0.00918
			25.5268	100.02		24.9745	99.981		26.0953	99.9863		23.8918	99.996				25.5268	-0.0123		24.9745	0.08963		26.0953	0.01322		23.8918	-0.00918
			25.5402	100.009		24.9838	99.9674		26.1101	99.9882		23.8996	100				25.5402	-0.01228		24.9838	0.08976		26.1101	0.01322		23.8996	-0.00917
			25.5589	99.9974		24.9932	99.9611		26.1269	99.9865		23.9132	100.003				25.5589	-0.01226		24.9932	0.08976		26.1269	0.01322		23.9132	-0.00917
			25.5783	100.01		25.0044	99.9658		26.1485	99.9827		23.9301	100.001				25.5783	-0.01224		25.0044	0.08976		26.1485	0.01322		23.9301	-0.00916
			25.6025	100.023		25.0178	99.9639		26.1719	99.9829		23.9469	99.9993				25.6025	-0.01182		25.0178	0.08976		26.1719	0.01322		23.9469	-0.00897
			25.6275	100.012		25.0312	99.951		26.1986	99.9853		23.9685	100.004				25.6275	-0.01181		25.0312	0.08976		26.1986	0.01322		23.9685	-0.00896
			25.6536	100.004		25.0489	99.9458		26.2266	99.9833		23.9917	100.007				25.6536	-0.0118		25.0489	0.08977		26.2266	0.01324		23.9917	-0.00895
			25.6859	100.017		25.0674	99.9498		26.2605	99.9796		24.0212	100.004				25.6859	-0.01179		25.0674	0.08977		26.2605	0.01325		24.0212	-0.00893
			25.7191	100.029		25.0882	99.9446		26.2951	99.9801		24.05	100.003				25.7191	-0.01178		25.0882	0.08987		26.2951	0.01325		24.05	-0.00892
			25.7582	100.018		25.112	99.9307		26.3311	99.9819		24.0855	100.007				25.7582	-0.0114		25.112	0.08984		26.3311	0.01325		24.0855	-0.0087
			25.7965	100.011		25.1381	99.9268		26.3707	99.9794		24.121	100.01				25.7965	-0.01141		25.1381	0.08982		26.3707	0.01328		24.121	-0.0087
			25.8422	100.026		25.1634	99.9305		26.415	99.976		24.1597	100.008				25.8422	-0.01142		25.1634	0.08981		26.415	0.01329		24.1597	-0.00871
			25.884	100.035		25.1928	99.9248		26.4618	99.9767		24.2002	100.007				25.884	-0.01113		25.1928	0.08975		26.4618	0.0133		24.2002	-0.00871
			25.9337	100.025		25.2243	99.9131		26.5091	99.9779		24.2492	100.011				25.9337	-0.01111		25.2243	0.08967		26.5091	0.01334		24.2492	-0.00854
			25.9863	100.021		25.2561	99.9113		26.5617	99.9749		24.2974	100.014				25.9863	-0.01108		25.2561	0.0895		26.5617	0.01334		24.2974	-0.00855
			26.0417	100.035		25.2934	99.9142		26.6157	99.9722		24.347	100.012				26.0417	-0.01073		25.2934	0.08959		26.6157	0.01338		24.347	-0.00842
			26.0984	100.042		25.3328	99.9065		26.6726	99.9737		24.4004	100.012				26.0984	-0.01068		25.3328	0.08969		26.6726	0.01339		24.4004	-0.0084
			26.1583	100.031		25.3706	99.8951		26.7296	99.9745		24.4589	100.015				26.1583	-0.01028		25.3706	0.0898		26.7296	0.01339		24.4589	-0.00838
			26.2196	100.029		25.4111	99.8935		26.7919	99.9715		24.5195	100.017				26.2196	-0.01027		25.4111	0.08986		26.7919	0.01344		24.5195	-0.00819
			26.2862	100.043		25.4599	99.8946		26.8575	99.9692		24.5817	100.016				26.2862	-0.00993		25.4599	0.09005		26.8575	0.01345		24.5817	-0.00817
			26.3538	100.048		25.5061	99.8861		26.9239	99.9709		24.6468	100.016				26.3538	-0.00993		25.5061	0.09006		26.9239	0.01352		24.6468	-0.00797
			26.4261	100.037		25.5532	99.8761		26.9952	99.9718		24.7178	100.019				26.4261	-0.00965		25.5532	0.09026		26.9952	0.01353		24.7178	-0.00798
			26.4988	100.037		25.6032	99.8757		27.0676	99.969		24.7864	100.021				26.4988	-0.00961		25.6032	0.09052		27.0676	0.0136		24.7864	-0.00783
			26.5715	100.051		25.6589	99.876		27.1417	99.9673		24.8595	100.02				26.5715	-0.00927		25.6589	0.09058		27.1417	0.01361		24.8595	-0.00783
			26.6501	100.053		25.7134	99.8668		27.2184	99.9691		24.9369	100.02				26.6501	-0.00923		25.7134	0.09087		27.2184	0.01369		24.9369	-0.00768
			26.7285	100.043		25.7686	99.8578		27.297	99.9692		25.014	100.023				26.7285	-0.00887		25.7686	0.09113		27.297	0.0137		25.014	-0.00766
			26.8111	100.044		25.8251	99.8575		27.3799	99.9658		25.0952	100.025				26.8111	-0.00887		25.8251	0.09112		27.3799	0.01378		25.0952	-0.00747
			26.8962	100.057		25.8862	99.8556		27.4635	99.9638		25.1787	100.025				26.8962	-0.00858		25.8862	0.09137		27.4635	0.01387		25.1787	-0.00745
			26.9826	100.058		25.9471	99.8446		27.55	99.9651		25.2632	100.025				26.9826	-0.00832		25.9471	0.0917		27.55	0.01388		25.2632	-0.00728
			27.0708	100.049		26.0112	99.8364		27.6416	99.9647		25.3505	100.027				27.0708	-0.00827		26.0112	0.09208		27.6416	0.01396		25.3505	-0.00713
			27.1624	100.051		26.0764	99.8362		27.7291	99.9613		25.441	100.028				27.1624	-0.00794		26.0764	0.09208		27.7291	0.01406		25.441	-0.00713
			27.2536	100.062		26.1438	99.8332		27.8206	99.9597		25.5349	100.028				27.2536	-0.0076		26.1438	0.09238		27.8206	0.01408		25.5349	-0.00698
			27.3494	100.061		26.2124	99.8221		27.9173	99.9608		25.6278	100.029				27.3494	-0.0076		26.2124	0.09269		27.9173	0.01418		25.6278	-0.00681
			27.446	100.053		26.2826	99.8161		28.013	99.9599		25.7264	100.029				27.446	-0.00733		26.2826	0.0931		28.013	0.01429		25.7264	-0.00679
			27.5423	100.056		26.3542	99.8168		28.1116	99.9565		25.8238	100.031				27.5423	-0.00708		26.3542	0.09361		28.1116	0.0143		25.8238	-0.00663
			27.6433	100.066		26.4281	99.8116		28.2143	99.9553		25.9243	100.032				27.6433	-0.00703		26.4281	0.09404		28.2143	0.01442		25.9243	-0.0065
			27.7443	100.064		26.5019	99.7857		28.3152	99.9564		26.0242	100.032				27.7443	-0.00673		26.5019	0.09439		28.3152	0.01455		26.0242	-0.00649
			27.848	100.056		26.5814	99.786		28.4175	99.9552		26.1315	100.032				27.848	-0.00644		26.5814	0.09483		28.4175	0.01457		26.1315	-0.00635
			27.9532	100.06		26.6567	99.7911		28.5248	99.9519		26.234	100.033				27.9532	-0.00645		26.6567	0.09526		28.5248	0.01471		26.234	-0.00618
			28.0614	100.068		26.7346	99.7858		28.631	99.9507		26.3443	100.034				28.0614	-0.00621		26.7346	0.09563		28.631	0.01485		26.3443	-0.00601
			28.1672	100.065		26.8136	99.7746		28.741	99.9514		26.4513	100.034				28.1672	-0.00596		26.8136	0.09605		28.741	0.01499		26.4513	-0.00602
			28.2759	100.058		26.8963	99.7703		28.8522	99.9501		26.5631	100.034				28.2759	-0.00565		26.8963	0.09654		28.8522	0.01501		26.5631	-0.00589
			28.3875	100.063		26.9785	99.7697		28.9623	99.9472		26.676	100.035				28.3875	-0.00563		26.9785	0.09695		28.9623	0.01517		26.676	-0.00575
			28.5009	100.071		27.0601	99.7618		29.0776	99.9465		26.7915	100.038				28.5009	-0.00539		27.0601	0.09746		29.0776	0.01534		26.7915	-0.00558
			28.6157	100.066		27.1435	99.7717		29.1922	99.9466		26.9049	100.038				28.6157	-0.00516		27.1435	0.098		29.1922	0.0155		26.9049	-0.00557
			28.7316	100.061		27.2305	99.7631		29.3084	99.9448		27.0227	100.037				28.7316	-0.00491		27.2305	0.09854		29.3084	0.01567		27.0227	-0.00543
			28.8483	100.066		27.3153	99.7479		29.4276	99.9417		27.1419	100.038				28.8483	-0.00463		27.3153	0.09949		29.4276	0.0157		27.1419	-0.00531
			28.9668	100.071		27.4025	99.7321		29.546	99.9404		27.2622	100.04				28.9668	-0.00462		27.4025	0.10008		29.546	0.01589		27.2622	-0.00518
			29.0847	100.066		27.4901	99.7197		29.6684	99.9401		27.3843	100.04				29.0847	-0.00439		27.4901	0.1011		29.6684	0.01608		27.3843	-0.00515
			29.2059	100.062		27.5779	99.7171		29.7892	99.9382		27.5071	100.038				29.2059	-0.00418		27.5779	0.10166		29.7892	0.01627		27.5071	-0.00501
			29.3261	100.068		27.6698	99.7144		29.9123	99.9354		27.6299	100.04				29.3261	-0.00394		27.6698	0.10277		29.9123	0.01647		27.6299	-0.00487
			29.4497	100.071		27.7586	99.7027		30.0365	99.9341		27.7564	100.042				29.4497	-0.00366		27.7586	0.10332		30.0365	0.01669		27.7564	-0.00475
			29.5745	100.066		27.849	99.6919		30.1659	99.9332		27.8829	100.041				29.5745	-0.00345		27.849	0.10447		30.1659	0.01693		27.8829	-0.00462
			29.7006	100.064		27.9426	99.6899		30.2887	99.931		28.0098	100.039				29.7006	-0.00345		27.9426	0.10559		30.2887	0.01694		28.0098	-0.00447
			29.8229	100.068		28.0335	99.6863		30.4178	99.9285		28.1403	100.041				29.8229	-0.00324		28.0335	0.1068		30.4178	0.01717		28.1403	-0.00446
			29.9535	100.07		28.1276	99.6733		30.5442	99.9269		28.2697	100.044				29.9535	-0.003		28.1276	0.10741		30.5442	0.0174		28.2697	-0.00434
			30.0812	100.064		28.2225	99.6485		30.6758	99.9254		28.4	100.042				30.0812	-0.00277		28.2225	0.10863		30.6758	0.01766		28.4	-0.00422
			30.2128	100.063		28.3156	99.6518		30.8053	99.9229		28.5309	100.04				30.2128	-0.00258		28.3156	0.11042		30.8053	0.01792		28.5309	-0.00409
			30.3415	100.067		28.4078	99.6512		30.9349	99.9204		28.6659	100.042				30.3415	-0.00242		28.4078	0.11171		30.9349	0.01818		28.6659	-0.00395
			30.4711	100.068		28.5014	99.6389		31.0692	99.9185		28.7988	100.045				30.4711	-0.0022		28.5014	0.11297		31.0692	0.01843		28.7988	-0.00383
			30.6022	100.062		28.5935	99.6297		31.2031	99.9166		28.9325	100.043				30.6022	-0.0008724		28.5935	0.11429		31.2031	0.019		28.9325	-0.00308
			30.7366	100.062		28.6873	99.6281		31.3378	99.9142		29.0687	100.041				30.7366	7.95634e-05		28.6873	0.11622		31.3378	0.01958		29.0687	-0.00253
			30.8697	100.066		28.7811	99.6216		31.4723	99.9115		29.2047	100.043				30.8697	0.000809729		28.7811	0.11757		31.4723	0.02016		29.2047	-0.00217
			31.0047	100.065		28.8743	99.607		31.609	99.9093		29.3445	100.046				31.0047	0.0014		28.8743	0.11959		31.609	0.02069		29.3445	-0.00189
			31.1405	100.06		28.9682	99.599		31.7463	99.9067		29.481	100.044				31.1405	0.00187		28.9682	0.12162		31.7463	0.02144		29.481	-0.00153
			31.2756	100.061		29.0595	99.619		31.8819	99.9037		29.6188	100.042				31.2756	0.00245		29.0595	0.12367		31.8819	0.0221		29.6188	-0.00128
			31.412	100.064		29.1546	99.6022		32.0205	99.9008		29.7626	100.044				31.412	0.00277		29.1546	0.12578		32.0205	0.02277		29.7626	-0.0009783
			31.5485	100.061		29.2464	99.5743		32.1577	99.8979		29.9003	100.046				31.5485	0.00326		29.2464	0.12791		32.1577	0.02348		29.9003	-0.00072325
			31.6915	100.057		29.3396	99.5604		32.2985	99.895		30.0437	100.044				31.6915	0.00363		29.3396	0.13074		32.2985	0.02425		30.0437	-0.00046465
			31.828	100.059		29.4326	99.5572		32.4376	99.8922		30.1836	100.042				31.828	0.00399		29.4326	0.13292		32.4376	0.02487		30.1836	-0.00023584
			31.9693	100.061		29.5252	99.5477		32.5803	99.8896		30.3281	100.044				31.9693	0.00427		29.5252	0.13581		32.5803	0.02571		30.3281	-4.2016e-05
			32.1074	100.057		29.6174	99.5226		32.7208	99.8863		30.4709	100.045				32.1074	0.00454		29.6174	0.1395		32.7208	0.02635		30.4709	0.000216434
			32.2484	100.054		29.7091	99.5142		32.8623	99.8827		30.6133	100.043				32.2484	0.00488		29.7091	0.14243		32.8623	0.0273		30.6133	0.000363332
			32.3888	100.056		29.7991	99.5177		33.0036	99.8795		30.7561	100.042				32.3888	0.00516		29.7991	0.14603		33.0036	0.02805		30.7561	0.000528585
			32.5321	100.057		29.8905	99.5098		33.1465	99.8765		30.9058	100.044				32.5321	0.0054		29.8905	0.14903		33.1465	0.02903		30.9058	0.000709215
			32.6734	100.053		29.9819	99.4941		33.2892	99.8722		31.0511	100.045				32.6734	0.00572		29.9819	0.15423		33.2892	0.02985		31.0511	0.000949784
			32.8177	100.051		30.0712	99.4854		33.4329	99.8677		31.1975	100.042				32.8177	0.00584		30.0712	0.16104		33.4329	0.03094		31.1975	0.00112
			32.9611	100.054		30.1591	99.4837		33.5747	99.8639		31.344	100.041				32.9611	0.00626		30.1591	0.16678		33.5747	0.03179		31.344	0.00129
			33.1066	100.054		30.2452	99.4902		33.7191	99.8605		31.4895	100.043				33.1066	0.00647		30.2452	0.17291		33.7191	0.03318		31.4895	0.00153
			33.2496	100.048		30.3352	99.4656		33.8607	99.8558		31.6396	100.043				33.2496	0.00654		30.3352	0.17952		33.8607	0.03443		31.6396	0.00172
			33.3955	100.047		30.4236	99.4478		34.0067	99.8509		31.7862	100.041				33.3955	0.00689		30.4236	0.18565		34.0067	0.03539		31.7862	0.00191
			33.542	100.05		30.511	99.4391		34.1527	99.8471		31.9374	100.04				33.542	0.00714		30.511	0.192		34.1527	0.03637		31.9374	0.00211
			33.6866	100.048		30.5944	99.426		34.2956	99.8432		32.0873	100.042				33.6866	0.00729		30.5944	0.19668		34.2956	0.03738		32.0873	0.00227
			33.8345	100.043		30.6792	99.4109		34.4398	99.8378		32.2357	100.041				33.8345	0.0074		30.6792	0.20348		34.4398	0.03935		32.2357	0.00247
			33.9794	100.042		30.7627	99.4033		34.5857	99.8318		32.3856	100.039				33.9794	0.00764		30.7627	0.20927		34.5857	0.04043		32.3856	0.00266
			34.1278	100.045		30.8457	99.3972		34.7302	99.8276		32.5349	100.038				34.1278	0.00779		30.8457	0.21564		34.7302	0.04155		32.5349	0.00278
			34.2761	100.042		30.9282	99.3828		34.8746	99.8232		32.6837	100.04				34.2761	0.00802		30.9282	0.22172		34.8746	0.0433		32.6837	0.00294
			34.4245	100.036		31.0097	99.3679		35.0183	99.8166		32.8357	100.039				34.4245	0.00819		31.0097	0.22791		35.0183	0.04448		32.8357	0.00311
			34.5712	100.037		31.0909	99.3604		35.1651	99.81		32.9889	100.037				34.5712	0.00825		31.0909	0.23494		35.1651	0.04571		32.9889	0.00324
			34.7213	100.039		31.1709	99.3531		35.3097	99.8053		33.1428	100.037				34.7213	0.00852		31.1709	0.24145		35.3097	0.04807		33.1428	0.00346
			34.8706	100.035		31.2488	99.3382		35.4511	99.8001		33.2929	100.038				34.8706	0.00872		31.2488	0.24712		35.4511	0.04936		33.2929	0.0036
			35.0198	100.03		31.3273	99.3172		35.5968	99.7925		33.4464	100.036				35.0198	0.0088		31.3273	0.25294		35.5968	0.05137		33.4464	0.00376
			35.1706	100.032		31.4042	99.3063		35.7404	99.7848		33.5981	100.034				35.1706	0.0089		31.4042	0.25979		35.7404	0.05273		33.5981	0.00392
			35.3213	100.035		31.481	99.3032		35.8834	99.7794		33.7528	100.035				35.3213	0.00912		31.481	0.26574		35.8834	0.05481		33.7528	0.00407
			35.471	100.03		31.553	99.2902		36.0264	99.7731		33.9024	100.035				35.471	0.00929		31.553	0.2719		36.0264	0.05697		33.9024	0.00419
			35.6212	100.025		31.6274	99.2773		36.1687	99.7646		34.0581	100.034				35.6212	0.00942		31.6274	0.27819		36.1687	0.05845		34.0581	0.00427
			35.7722	100.028		31.702	99.2708		36.3096	99.7563		34.2141	100.032				35.7722	0.00954		31.702	0.28554		36.3096	0.06069		34.2141	0.00452
			35.9235	100.03		31.7719	99.2619		36.4509	99.7505		34.3671	100.033				35.9235	0.0097		31.7719	0.29197		36.4509	0.06295		34.3671	0.00466
			36.0747	100.024		31.8404	99.2453		36.5942	99.7439		34.5187	100.033				36.0747	0.00984		31.8404	0.29853		36.5942	0.06529		34.5187	0.00477
			36.2281	100.02		31.9098	99.2322		36.7321	99.7346		34.6758	100.031				36.2281	0.00996		31.9098	0.30521		36.7321	0.06766		34.6758	0.00492
			36.3799	100.023		31.9794	99.2296		36.8731	99.7261		34.8316	100.029				36.3799	0.01009		31.9794	0.31198		36.8731	0.07008		34.8316	0.00508
			36.5304	100.024		32.0463	99.2404		37.0106	99.7197		34.9827	100.03				36.5304	0.01022		32.0463	0.31619		37.0106	0.07252		34.9827	0.00519
			36.6829	100.017		32.1116	99.2119		37.1474	99.7122		35.1375	100.03				36.6829	0.01037		32.1116	0.32312		37.1474	0.07502		35.1375	0.00531
			36.8385	100.013		32.1778	99.1891		37.2831	99.7018		35.2944	100.028				36.8385	0.01056		32.1778	0.33008		37.2831	0.07754		35.2944	0.00548
			36.99	100.017		32.2412	99.1788		37.421	99.6924		35.4509	100.026				36.99	0.01063		32.2412	0.33711		37.421	0.08087		35.4509	0.00564
			37.1432	100.017		32.3024	99.167		37.5544	99.6853		35.6069	100.027				37.1432	0.01075		32.3024	0.34136		37.5544	0.08347		35.6069	0.00575
			37.2968	100.01		32.3664	99.1492		37.6881	99.6766		35.7592	100.027				37.2968	0.01093		32.3664	0.34853		37.6881	0.08685		35.7592	0.00595
			37.4506	100.007		32.4258	99.1361		37.8213	99.6651		35.9178	100.023				37.4506	0.01103		32.4258	0.35584		37.8213	0.09027		35.9178	0.00611
			37.6045	100.012		32.4856	99.1291		37.9551	99.6548		36.0747	100.021				37.6045	0.01108		32.4856	0.36013		37.9551	0.09297		36.0747	0.00624
			37.7589	100.011		32.5466	99.1176		38.0825	99.6469		36.2292	100.022				37.7589	0.01122		32.5466	0.36761		38.0825	0.09643		36.2292	0.00636
			37.9112	100.003		32.6034	99.1008		38.2122	99.6373		36.384	100.022				37.9112	0.01141		32.6034	0.37515		38.2122	0.09991		36.384	0.0065
			38.0623	100.001		32.6619	99.0896		38.3398	99.6251		36.5409	100.018				38.0623	0.01148		32.6619	0.3795		38.3398	0.10413		36.5409	0.00666
			38.2177	100.005		32.7191	99.0822		38.4692	99.6144		36.6975	100.016				38.2177	0.0115		32.7191	0.38712		38.4692	0.10764		36.6975	0.00678
			38.374	100.003		32.7704	99.0696		38.5917	99.606		36.8551	100.018				38.374	0.01165		32.7704	0.39483		38.5917	0.11184		36.8551	0.00691
			38.5277	99.9948		32.8247	99.0522		38.7164	99.5954		37.0139	100.017				38.5277	0.01184		32.8247	0.39812		38.7164	0.1148		37.0139	0.00706
			38.6844	99.9928		32.879	99.0406		38.8391	99.5824		37.1698	100.014				38.6844	0.01189		32.879	0.40596		38.8391	0.11891		37.1698	0.00721
			38.8373	99.9967		32.9318	99.033		38.9575	99.5715		37.326	100.013				38.8373	0.01199		32.9318	0.41033		38.9575	0.12299		37.326	0.00733
			38.9913	99.9945		32.9813	99.0195		39.0775	99.5623		37.4843	100.015				38.9913	0.01216		32.9813	0.41824		39.0775	0.12704		37.4843	0.00747
			39.147	99.9868		33.0321	99.0024		39.1947	99.5509		37.6411	100.014				39.147	0.0123		33.0321	0.42261		39.1947	0.13163		37.6411	0.00762
			39.3016	99.9862		33.0807	98.9916		39.3102	99.5377		37.7989	100.01				39.3016	0.01234		33.0807	0.42951		39.3102	0.13496		37.7989	0.00776
			39.4568	99.9899		33.1318	98.9841		39.4241	99.5263		37.957	100.009				39.4568	0.01242		33.1318	0.43757		39.4241	0.13735		37.957	0.00788
			39.6108	99.9861		33.1764	98.9705		39.5367	99.5163		38.1132	100.01				39.6108	0.0126		33.1764	0.4419		39.5367	0.14055		38.1132	0.00803
			39.765	99.9788		33.2231	98.954		39.6498	99.5042		38.271	100.008				39.765	0.01271		33.2231	0.449		39.6498	0.14422		38.271	0.00819
			39.9201	99.9789		33.2698	98.9432		39.7574	99.4903		38.4271	100.005				39.9201	0.01275		33.2698	0.45339		39.7574	0.1473		38.4271	0.00832
			40.0757	99.9823		33.3151	98.9345		39.8643	99.4782		38.5853	100.003				40.0757	0.01287		33.3151	0.45777		39.8643	0.14835		38.5853	0.00845
			40.2303	99.9782		33.3604	98.9194		39.9693	99.4675		38.7456	100.004				40.2303	0.01306		33.3604	0.46495		39.9693	0.15131		38.7456	0.00861
			40.3857	99.9707		33.4033	98.9032		40.0715	99.4549		38.9011	100.002				40.3857	0.01315		33.4033	0.46932		40.0715	0.1538		38.9011	0.00876
			40.5396	99.9712		33.4457	98.8928		40.173	99.4406		39.0586	99.9989				40.5396	0.01319		33.4457	0.47652		40.173	0.15665		39.0586	0.00895
			40.6959	99.9743		33.4864	98.8839		40.2737	99.4285		39.2163	99.998				40.6959	0.01332		33.4864	0.48087		40.2737	0.15748		39.2163	0.00909
			40.8488	99.9697		33.5286	98.869		40.3703	99.4172		39.3763	99.9988				40.8488	0.01348		33.5286	0.48814		40.3703	0.15985		39.3763	0.00923
			41.0069	99.962		33.5666	98.8537		40.4684	99.404		39.5323	99.9969				41.0069	0.01353		33.5666	0.49143		40.4684	0.16217		39.5323	0.00937
			41.1601	99.9623		33.6066	98.8439		40.5611	99.3899		39.6873	99.9938				41.1601	0.01357		33.6066	0.49981		40.5611	0.16285		39.6873	0.00949
			41.3131	99.9652		33.6451	98.8341		40.6537	99.3775		39.8471	99.9929				41.3131	0.0137		33.6451	0.50312		40.6537	0.16507		39.8471	0.00963
			41.467	99.9595		33.6836	98.8192		40.7465	99.3659		40.0061	99.9929				41.467	0.01385		33.6836	0.50748		40.7465	0.16725		40.0061	0.00978
			41.6249	99.9526		33.7194	98.8041		40.8333	99.352		40.1611	99.9907				41.6249	0.01388		33.7194	0.51376		40.8333	0.16757		40.1611	0.0099
			41.7788	99.9543		33.7567	98.7937		40.9201	99.3377		40.3183	99.9872				41.7788	0.01393		33.7567	0.51811		40.9201	0.16966		40.3183	0.01002
			41.9337	99.9566		33.7935	98.783		41.0083	99.3249		40.4776	99.9859				41.9337	0.01408		33.7935	0.52549		41.0083	0.16994		40.4776	0.01016
			42.0895	99.9511		33.8271	98.7676		41.0879	99.3128		40.6328	99.9856				42.0895	0.0142		33.8271	0.52876		41.0879	0.17191		40.6328	0.01031
			42.2427	99.9449		33.8612	98.7539		41.1702	99.299		40.7947	99.9835				42.2427	0.01422		33.8612	0.53203		41.1702	0.17368		40.7947	0.01043
			42.3966	99.9466		33.8948	98.7442		41.253	99.2849		40.9501	99.9807				42.3966	0.01428		33.8948	0.53946		41.253	0.17401		40.9501	0.01055
			42.5527	99.9482		33.9297	98.7328		41.3311	99.2725		41.1095	99.9796				42.5527	0.01448		33.9297	0.54274		41.3311	0.17571		41.1095	0.0107
			42.7067	99.9416		33.9615	98.7177		41.4094	99.2603		41.2648	99.979				42.7067	0.01467		33.9615	0.546		41.4094	0.17597		41.2648	0.01085
			42.8578	99.9357		33.9946	98.7046		41.4837	99.2464		41.4233	99.9767				42.8578	0.01474		33.9946	0.55348		41.4837	0.17759		41.4233	0.01105
			43.0134	99.9376		34.0242	98.6943		41.5592	99.2321		41.5815	99.9741				43.0134	0.01485		34.0242	0.55677		41.5592	0.17771		41.5815	0.01119
			43.1667	99.9391		34.0557	98.6818		41.6321	99.2195		41.7355	99.9728				43.1667	0.01502		34.0557	0.56005		41.6321	0.17926		41.7355	0.01149
			43.3222	99.9323		34.0842	98.6667		41.7019	99.2071		41.8947	99.972				43.3222	0.01511		34.0842	0.56639		41.7019	0.17936		41.8947	0.01165
			43.4735	99.9267		34.1149	98.6537		41.7715	99.1936		42.0536	99.9698				43.4735	0.01511		34.1149	0.56963		41.7715	0.18082		42.0536	0.01177
			43.6296	99.9289		34.1444	98.6434		41.8413	99.1797		42.2099	99.9671				43.6296	0.01518		34.1444	0.57287		41.8413	0.18086		42.2099	0.0119
			43.7818	99.9293		34.1727	98.6309		41.9098	99.1674		42.3666	99.9655				43.7818	0.01522		34.1727	0.58028		41.9098	0.18226		42.3666	0.01206
			43.9355	99.9222		34.1996	98.6164		41.9751	99.1553		42.5249	99.9642				43.9355	0.01515		34.1996	0.58246		41.9751	0.18227		42.5249	0.01221
			44.0882	99.9182		34.2296	98.6045		42.0392	99.1419		42.6821	99.962				44.0882	0.01503		34.2296	0.58569		42.0392	0.18358		42.6821	0.01232
			44.2422	99.9203		34.2542	98.5939		42.1021	99.1285		42.838	99.9598				44.2422	0.01504		34.2542	0.5921		42.1021	0.18357		42.838	0.01244
			44.3967	99.9197		34.2814	98.5807		42.1657	99.1164		42.9927	99.9582				44.3967	0.01512		34.2814	0.59534		42.1657	0.18479		42.9927	0.01252
			44.5491	99.9127		34.3077	98.5663		42.2242	99.1043		43.1508	99.9563				44.5491	0.01515		34.3077	0.59752		42.2242	0.18473		43.1508	0.01251
			44.7032	99.9096		34.3336	98.5547		42.2845	99.0916		43.3067	99.9542				44.7032	0.01515		34.3336	0.60074		42.2845	0.18588		43.3067	0.01263
			44.8554	99.9117		34.3583	98.5437		42.3448	99.0784		43.4669	99.952				44.8554	0.01524		34.3583	0.6072		42.3448	0.1858		43.4669	0.0128
			45.0079	99.9101		34.3854	98.5302		42.4001	99.0664		43.6187	99.9501				45.0079	0.01536		34.3854	0.61043		42.4001	0.18571		43.6187	0.01298
			45.1615	99.9024		34.4104	98.5159		42.4549	99.0543		43.7766	99.9481				45.1615	0.01539		34.4104	0.61261		42.4549	0.18675		43.7766	0.01313
			45.3133	99.8994		34.433	98.5047		42.5107	99.0417		43.9346	99.946				45.3133	0.01539		34.433	0.62009		42.5107	0.18664		43.9346	0.01327
			45.4687	99.9009		34.4587	98.4942		42.5639	99.0293		44.0904	99.9441				45.4687	0.01548		34.4587	0.62226		42.5639	0.1876		44.0904	0.01342
			45.6185	99.8995		34.4799	98.4808		42.6175	99.0175		44.2462	99.9422				45.6185	0.01559		34.4799	0.62442		42.6175	0.18764		44.2462	0.01358
			45.7725	99.8935		34.5022	98.4669		42.6707	99.0056		44.4047	99.94				45.7725	0.01561		34.5022	0.62762		42.6707	0.18749		44.4047	0.01373
			45.922	99.8907		34.5266	98.4558		42.7211	98.9931		44.5591	99.9381				45.922	0.01561		34.5266	0.63406		42.7211	0.18835		44.5591	0.01386
			46.0761	99.8921		34.5496	98.4442		42.77	98.9812		44.7159	99.9358				46.0761	0.01569		34.5496	0.63621		42.77	0.18818		44.7159	0.014
			46.2271	99.8897		34.5709	98.4292		42.8198	98.9694		44.8701	99.9334				46.2271	0.01579		34.5709	0.63835		42.8198	0.18801		44.8701	0.01415
			46.3797	99.8833		34.5926	98.402		42.8655	98.9576		45.0256	99.9309				46.3797	0.01581		34.5926	0.64153		42.8655	0.189		45.0256	0.01429
			46.5306	99.8814		34.6122	98.3984		42.9128	98.9457		45.183	99.9289				46.5306	0.01582		34.6122	0.64367		42.9128	0.18882		45.183	0.01441
			46.684	99.8824		34.6364	98.3922		42.9594	98.9343		45.3369	99.9269				46.684	0.0159		34.6364	0.65014		42.9594	0.18954		45.3369	0.01455
			46.8352	99.8789		34.6563	98.38		43.0048	98.9233		45.4921	99.9245				46.8352	0.01599		34.6563	0.65228		43.0048	0.18936		45.4921	0.0147
			46.9861	99.873		34.6776	98.367		43.0475	98.9122		45.6476	99.9218				46.9861	0.01601		34.6776	0.65442		43.0475	0.1894		45.6476	0.01484
			47.138	99.8718		34.6968	98.3563		43.0905	98.9009		45.8021	99.92				47.138	0.01603		34.6968	0.65656		43.0905	0.19004		45.8021	0.01497
			47.2883	99.8728		34.7181	98.3482		43.1326	98.8899		45.9599	99.918				47.2883	0.01609		34.7181	0.66302		43.1326	0.18985		45.9599	0.01511
			47.4396	99.8676		34.738	98.355		43.1742	98.8791		46.1131	99.9152				47.4396	0.01615		34.738	0.66516		43.1742	0.18965		46.1131	0.01526
			47.5906	99.8556		34.7573	98.3311		43.2153	98.868		46.2681	99.9127				47.5906	0.01616		34.7573	0.6673		43.2153	0.19043		46.2681	0.01539
			47.7433	99.8528		34.7777	98.3098		43.2545	98.857		46.421	99.9104				47.7433	0.01617		34.7777	0.66943		43.2545	0.19022		46.421	0.01547
			47.8926	99.8541		34.7976	98.2941		43.2929	98.8467		46.5775	99.9074				47.8926	0.01622		34.7976	0.6726		43.2929	0.19001		46.5775	0.0156
			48.0416	99.852		34.8168	98.2797		43.3293	98.8361		46.7306	99.8973				48.0416	0.01628		34.8168	0.679		43.3293	0.19002		46.7306	0.01575
			48.195	99.8494		34.836	98.2677		43.367	98.8255		46.8848	99.8981				48.195	0.01631		34.836	0.6801		43.367	0.1905		46.8848	0.0159
			48.3443	99.8492		34.8542	98.2577		43.403	98.8153		47.0387	99.899				48.3443	0.01632		34.8542	0.68221		43.403	0.19052		47.0387	0.01603
			48.4949	99.8499		34.8754	98.2451		43.4399	98.8054		47.1946	99.8979				48.4949	0.01637		34.8754	0.68537		43.4399	0.19029		47.1946	0.01622
			48.6442	99.8478		34.8923	98.231		43.4753	98.7956		47.3489	99.8954				48.6442	0.01643		34.8923	0.6907		43.4753	0.19069		47.3489	0.01636
			48.794	99.8542		34.9102	98.2197		43.5077	98.7855		47.5013	99.8925				48.794	0.01646		34.9102	0.69282		43.5077	0.1907		47.5013	0.0165
			48.9468	99.8581		34.9319	98.2095		43.5423	98.7759		47.6547	99.8905				48.9468	0.01648		34.9319	0.69596		43.5423	0.19044		47.6547	0.01665
			49.0936	99.8546		34.9508	98.1958		43.5756	98.7663		47.8073	99.8881				49.0936	0.01653		34.9508	0.69807		43.5756	0.19046		47.8073	0.01679
			49.2444	99.8464		34.9686	98.182		43.6069	98.7566		47.9602	99.8886				49.2444	0.01658		34.9686	0.69915		43.6069	0.19076		47.9602	0.01692
			49.3926	99.8397		34.9888	98.1706		43.6404	98.747		48.1184	99.8949				49.3926	0.01661		34.9888	0.70551		43.6404	0.19078		48.1184	0.01706
			49.5435	99.8364		35.0053	98.16		43.671	98.7375		48.2706	99.8863				49.5435	0.01659		35.0053	0.70761		43.671	0.19052		48.2706	0.0172
			49.6913	99.8331		35.0248	98.1465		43.7006	98.7286		48.4189	99.8783				49.6913	0.01661		35.0248	0.70972		43.7006	0.19028		48.4189	0.01734
			49.8436	99.8287		35.0434	98.1328		43.7306	98.7193		48.5717	99.8737				49.8436	0.01669		35.0434	0.71182		43.7306	0.19079		48.5717	0.01747
			49.9912	99.8251		35.0604	98.1222		43.7614	98.7103		48.7225	99.8708				49.9912	0.01673		35.0604	0.71392		43.7614	0.19054		48.7225	0.01761
			50.1406	99.8233		35.0785	98.1113		43.7903	98.7015		48.8758	99.8683				50.1406	0.01671		35.0785	0.72025		43.7903	0.19056		48.8758	0.01776
			50.2882	99.8214		35.0999	98.0977		43.8198	98.6929		49.031	99.8655				50.2882	0.01674		35.0999	0.72235		43.8198	0.19032		49.031	0.01791
			50.4391	99.8177		35.1142	98.0838		43.8487	98.6838		49.1831	99.8628				50.4391	0.01682		35.1142	0.72444		43.8487	0.19077		49.1831	0.01805
			50.5881	99.8145		35.1325	98.0738		43.8781	98.6751		49.3333	99.8603				50.5881	0.01688		35.1325	0.72654		43.8781	0.19054		49.3333	0.0182
			50.7373	99.8133		35.1514	98.063		43.9065	98.6668		49.4834	99.8579				50.7373	0.01688		35.1514	0.72863		43.9065	0.19055		49.4834	0.01834
			50.8845	99.8108		35.1709	98.0485		43.9357	98.6582		49.6394	99.8551				50.8845	0.01691		35.1709	0.73491		43.9357	0.19033		49.6394	0.01848
			51.0354	99.8072		35.1876	98.0348		43.9648	98.6496		49.7906	99.8521				51.0354	0.01699		35.1876	0.73701		43.9648	0.19073		49.7906	0.01861
			51.1839	99.8048		35.2069	98.0247		43.9928	98.6412		49.9389	99.8498				51.1839	0.01703		35.2069	0.7391		43.9928	0.1905		49.9389	0.01876
			51.3316	99.8036		35.2232	98.0136		44.0225	98.6336		50.092	99.8476				51.3316	0.01704		35.2232	0.74119		44.0225	0.19052		50.092	0.01891
			51.483	99.8007		35.2437	97.9995		44.0484	98.6258		50.2434	99.8442				51.483	0.01708		35.2437	0.74329		44.0484	0.19031		50.2434	0.01905
			51.628	99.7975		35.2596	97.986		44.0782	98.6176		50.3947	99.841				51.628	0.01714		35.2596	0.74947		44.0782	0.19064		50.3947	0.01919
			51.7783	99.7957		35.2778	97.9757		44.108	98.6094		50.5431	99.8384				51.7783	0.01717		35.2778	0.75154		44.108	0.19043		50.5431	0.01933
			51.9266	99.7933		35.2962	97.9641		44.135	98.602		50.6958	99.836				51.9266	0.01717		35.2962	0.75361		44.135	0.19023		50.6958	0.01947
			52.0744	99.79		35.3136	97.9494		44.1611	98.5942		50.8446	99.8326				52.0744	0.0172		35.3136	0.75568		44.1611	0.19024		50.8446	0.01961
			52.2241	99.7874		35.3327	97.9364		44.1902	98.586		50.9976	99.8299				52.2241	0.01727		35.3327	0.75775		44.1902	0.19005		50.9976	0.01974
			52.3708	99.786		35.3492	97.9268		44.2212	98.5783		51.1462	99.8275				52.3708	0.01731		35.3492	0.76392		44.2212	0.19032		51.1462	0.01994
			52.5184	99.7841		35.3679	97.9153		44.2521	98.5713		51.2943	99.8243				52.5184	0.0173		35.3679	0.76599		44.2521	0.19013		51.2943	0.02006
			52.666	99.7807		35.385	97.9005		44.2821	98.5638		51.4471	99.8205				52.666	0.0174		35.385	0.76805		44.2821	0.19014		51.4471	0.02019
			52.8152	99.7779		35.4032	97.8878		44.3122	98.5563		51.5942	99.8175				52.8152	0.01757		35.4032	0.77011		44.3122	0.19018		51.5942	0.02033
			52.9638	99.776		35.4206	97.8783		44.3426	98.5494		51.7449	99.815				52.9638	0.01771		35.4206	0.77217		44.3426	0.19		51.7449	0.02049
			53.112	99.7732		35.4387	97.8664		44.3765	98.5427		51.8929	99.8122				53.112	0.01779		35.4387	0.77731		44.3765	0.19002		51.8929	0.02069
			53.2606	99.7691		35.4557	97.8515		44.4052	98.5357		52.0437	99.8085				53.2606	0.01788		35.4557	0.78037		44.4052	0.18985		52.0437	0.02087
			53.4076	99.7669		35.4758	97.8391		44.4366	98.5284		52.1909	99.8053				53.4076	0.01801		35.4758	0.78242		44.4366	0.19003		52.1909	0.02096
			53.5561	99.7654		35.4904	97.8295		44.4723	98.5218		52.3402	99.8029				53.5561	0.01811		35.4904	0.78347		44.4723	0.18988		52.3402	0.02111
			53.7014	99.7622		35.5095	97.8173		44.5034	98.5156		52.4896	99.7997				53.7014	0.01818		35.5095	0.78552		44.5034	0.18973		52.4896	0.02125
			53.8485	99.7585		35.5266	97.8026		44.5367	98.5085		52.6374	99.7957				53.8485	0.01822		35.5266	0.79161		44.5367	0.18987		52.6374	0.0214
			53.9966	99.7563		35.5459	97.7906		44.5732	98.5014		52.7872	99.7927				53.9966	0.01821		35.5459	0.79465		44.5732	0.18973		52.7872	0.02156
			54.1444	99.7548		35.5614	97.7805		44.6076	98.4951		52.9329	99.7904				54.1444	0.01814		35.5614	0.79569		44.6076	0.18959		52.9329	0.02173
			54.2912	99.7525		35.5807	97.7678		44.6431	98.4888		53.079	99.7873				54.2912	0.01806		35.5807	0.79773		44.6431	0.18947		53.079	0.0219
			54.4391	99.7487		35.5956	97.7536		44.6806	98.4818		53.2284	99.7834				54.4391	0.01804		35.5956	0.80377		44.6806	0.18956		53.2284	0.02193
			54.5867	99.7471		35.6148	97.7421		44.716	98.4748		53.3758	99.7803				54.5867	0.01809		35.6148	0.80581		44.716	0.18944		53.3758	0.02199
			54.7316	99.7455		35.6312	97.7321		44.7558	98.4683		53.5237	99.7777				54.7316	0.01812		35.6312	0.80784		44.7558	0.18933		53.5237	0.0221
			54.8792	99.7414		35.6501	97.7188		44.7921	98.4619		53.6702	99.7742				54.8792	0.01812		35.6501	0.81086		44.7921	0.18928		53.6702	0.02225
			55.0274	99.7372		35.6693	97.704		44.8311	98.4548		53.8182	99.7698				55.0274	0.01816		35.6693	0.81288		44.8311	0.18919		53.8182	0.02241
			55.1734	99.7351		35.6851	97.6922		44.8723	98.4477		53.9649	99.7667				55.1734	0.01823		35.6851	0.81789		44.8723	0.18912		53.9649	0.02257
			55.3209	99.7343		35.705	97.682		44.9125	98.4414		54.1093	99.7639				55.3209	0.01826		35.705	0.8209		44.9125	0.18914		54.1093	0.02272
			55.4671	99.7303		35.7214	97.6691		44.9504	98.4353		54.2561	99.76				55.4671	0.01826		35.7214	0.82193		44.9504	0.18906		54.2561	0.02294
			55.6148	99.7261		35.7399	97.655		44.9927	98.4286		54.4027	99.756				55.6148	0.0183		35.7399	0.82493		44.9927	0.18898		54.4027	0.0231
			55.7629	99.7245		35.7556	97.6438		45.0352	98.4222		54.5485	99.7532				55.7629	0.01836		35.7556	0.82596		45.0352	0.18892		54.5485	0.02325
			55.9084	99.7234		35.7747	97.6337		45.0803	98.4161		54.6955	99.7506				55.9084	0.01839		35.7747	0.83289		45.0803	0.18882		54.6955	0.02339
			56.0538	99.7193		35.7915	97.6205		45.1256	98.4095		54.8416	99.7464				56.0538	0.01841		35.7915	0.83391		45.1256	0.18878		54.8416	0.02354
			56.2019	99.7147		35.8102	97.6059		45.1679	98.4024		54.9855	99.7422				56.2019	0.01845		35.8102	0.8369		45.1679	0.18875		54.9855	0.02369
			56.348	99.7135		35.8294	97.5942		45.2136	98.3957		55.1305	99.7395				56.348	0.01851		35.8294	0.8389		45.2136	0.18866		55.1305	0.02384
			56.4935	99.7126		35.8476	97.5833		45.2581	98.3894		55.2767	99.737				56.4935	0.01853		35.8476	0.84477		45.2581	0.18864		55.2767	0.02397
			56.6408	99.7091		35.8646	97.5698		45.3045	98.3826		55.4213	99.7332				56.6408	0.01855		35.8646	0.84676		45.3045	0.18855		55.4213	0.02413
			56.789	99.7057		35.8818	97.5561		45.3488	98.3755		55.5659	99.729				56.789	0.0186		35.8818	0.84875		45.3488	0.18855		55.5659	0.02428
			56.9334	99.7049		35.8998	97.5454		45.3968	98.3685		55.7114	99.7262				56.9334	0.01864		35.8998	0.85073		45.3968	0.18845		55.7114	0.02443
			57.0795	99.7029		35.9181	97.5348		45.4466	98.3622		55.8546	99.7234				57.0795	0.01866		35.9181	0.85272		45.4466	0.18848		55.8546	0.02457
			57.2263	99.6979		35.9344	97.5211		45.4952	98.3554		55.9998	99.7194				57.2263	0.01867		35.9344	0.85852		45.4952	0.18837		55.9998	0.02473
			57.3716	99.6933		35.951	97.5074		45.5429	98.3477		56.1419	99.7156				57.3716	0.0187		35.951	0.86049		45.5429	0.18841		56.1419	0.02482
			57.5191	99.6924		35.97	97.4964		45.5935	98.3406		56.2853	99.7128				57.5191	0.01873		35.97	0.86247		45.5935	0.18835		56.2853	0.02496
			57.6644	99.6901		35.9861	97.4851		45.6426	98.3338		56.4303	99.7097				57.6644	0.01872		35.9861	0.86443		45.6426	0.18841		56.4303	0.0251
			57.8118	99.6851		36.0076	97.4716		45.6931	98.3264		56.5695	99.7053				57.8118	0.01873		36.0076	0.86641		45.6931	0.18832		56.5695	0.02525
			57.9573	99.6817		36.0223	97.458		45.7448	98.3184		56.7134	99.7009				57.9573	0.01877		36.0223	0.87215		45.7448	0.18839		56.7134	0.0254
			58.1009	99.6815		36.0423	97.4465		45.7983	98.3113		56.8579	99.6979				58.1009	0.0188		36.0423	0.87412		45.7983	0.18835		56.8579	0.02561
			58.2488	99.6798		36.0603	97.4353		45.8499	98.3043		56.9996	99.6948				58.2488	0.0188		36.0603	0.87608		45.8499	0.18826		56.9996	0.02575
			58.3957	99.6745		36.0774	97.4214		45.9039	98.2967		57.1404	99.6906				58.3957	0.01883		36.0774	0.87803		45.9039	0.18834		57.1404	0.0259
			58.5414	99.671		36.0967	97.4083		45.9575	98.2886		57.2828	99.6864				58.5414	0.01888		36.0967	0.88467		45.9575	0.18834		57.2828	0.02606
			58.685	99.6703		36.1136	97.3968		46.0123	98.2812		57.4255	99.6833				58.685	0.01891		36.1136	0.88566		46.0123	0.18825		57.4255	0.0262
			58.8311	99.6679		36.132	97.3846		46.0658	98.2742		57.5651	99.6797				58.8311	0.01892		36.132	0.88855		46.0658	0.18846		57.5651	0.02635
			58.9769	99.6626		36.1493	97.3709		46.1226	98.2662		57.7082	99.6752				58.9769	0.01894		36.1493	0.88954		46.1226	0.18838		57.7082	0.0265
			59.1215	99.6596		36.1684	97.358		46.1785	98.258		57.8491	99.6712				59.1215	0.01899		36.1684	0.89242		46.1785	0.18841		57.8491	0.02666
			59.2661	99.6591		36.1852	97.3465		46.2337	98.2506		57.9905	99.6681				59.2661	0.01901		36.1852	0.89802		46.2337	0.18853		57.9905	0.0268
			59.414	99.6566		36.2061	97.3344		46.2901	98.2428		58.1323	99.6646				59.414	0.01901		36.2061	0.89995		46.2901	0.18858		58.1323	0.02695
			59.5596	99.6513		36.2243	97.3207		46.3449	98.2344		58.2722	99.6598				59.5596	0.01904		36.2243	0.90187		46.3449	0.18851		58.2722	0.02709
			59.7041	99.6482		36.2413	97.308		46.4051	98.226		58.4115	99.6558				59.7041	0.01907		36.2413	0.90378		46.4051	0.18878		58.4115	0.02724
			59.8491	99.6478		36.2571	97.2966		46.4624	98.2183		58.552	99.6527				59.8491	0.01907		36.2571	0.9093		46.4624	0.18871		58.552	0.02738
			59.9971	99.6449		36.2758	97.2841		46.5219	98.2103		58.6906	99.6488				59.9971	0.01907		36.2758	0.91121		46.5219	0.18877		58.6906	0.02752
			60.1404	99.6404		36.2939	97.2707		46.58	98.2011		58.8315	99.6445				60.1404	0.0191		36.2939	0.91311		46.58	0.18871		58.8315	0.02767
			60.2864	99.6385		36.3101	97.2584		46.6389	98.1922		58.9705	99.6408				60.2864	0.01914		36.3101	0.91499		46.6389	0.18878		58.9705	0.02782
			60.4319	99.6385		36.3273	97.2469		46.6995	98.1839		59.1096	99.6375				60.4319	0.01915		36.3273	0.92046		46.6995	0.18893		59.1096	0.02797
			60.5755	99.6352		36.3502	97.2339		46.7587	98.1756		59.2499	99.6337				60.5755	0.01915		36.3502	0.92236		46.7587	0.18901		59.2499	0.02811
			60.7208	99.6307		36.364	97.2199		46.821	98.1663		59.3892	99.6295				60.7208	0.01919		36.364	0.92424		46.821	0.18895		59.3892	0.02826
			60.8667	99.6281		36.3819	97.2073		46.8796	98.1569		59.5291	99.6258				60.8667	0.01922		36.3819	0.92612		46.8796	0.18903		59.5291	0.02842
			61.0081	99.6271		36.4033	97.1956		46.9413	98.1481		59.6651	99.6223				61.0081	0.01923		36.4033	0.928		46.9413	0.18897		59.6651	0.02858
			61.1553	99.6236		36.419	97.1826		47.0036	98.1395		59.8037	99.6182				61.1553	0.01923		36.419	0.93339		47.0036	0.18905		59.8037	0.02872
			61.2992	99.6191		36.4368	97.1693		47.0627	98.13		59.9428	99.614				61.2992	0.01927		36.4368	0.93526		47.0627	0.18899		59.9428	0.02886
			61.4449	99.617		36.4553	97.1569		47.1242	98.1203		60.0792	99.61				61.4449	0.01932		36.4553	0.93712		47.1242	0.18907		60.0792	0.02903
			61.5904	99.6158		36.4731	97.1451		47.1852	98.1113		60.2172	99.6064				61.5904	0.01932		36.4731	0.93898		47.1852	0.18901		60.2172	0.02918
			61.7349	99.612		36.4922	97.132		47.2491	98.1024		60.3549	99.602				61.7349	0.01933		36.4922	0.94428		47.2491	0.1891		60.3549	0.02933
			61.8805	99.6075		36.509	97.1189		47.311	98.0927		60.4916	99.5976				61.8805	0.01936		36.509	0.94612		47.311	0.18904		60.4916	0.02948
			62.0243	99.606		36.5245	97.1069		47.3709	98.0832		60.6284	99.5938				62.0243	0.01937		36.5245	0.94795		47.3709	0.18912		60.6284	0.02963
			62.1682	99.6051		36.5431	97.0949		47.4331	98.0736		60.7647	99.5899				62.1682	0.01936		36.5431	0.94979		47.4331	0.18906		60.7647	0.02978
			62.3152	99.6016		36.5619	97.0813		47.4984	98.064		60.9009	99.5854				62.3152	0.01937		36.5619	0.95502		47.4984	0.18914		60.9009	0.02992
			62.459	99.5973		36.5782	97.068		47.5601	98.0537		61.0371	99.5808				62.459	0.01941		36.5782	0.95683		47.5601	0.18908		61.0371	0.03007
			62.6024	99.5956		36.5958	97.0557		47.6202	98.0439		61.1745	99.5769				62.6024	0.01943		36.5958	0.95865		47.6202	0.18898		61.1745	0.03021
			62.7459	99.5941		36.6128	97.0435		47.6827	98.0344		61.3093	99.5733				62.7459	0.01944		36.6128	0.96045		47.6827	0.18893		61.3093	0.03035
			62.8914	99.5897		36.6323	97.0301		47.7467	98.0249		61.4473	99.5691				62.8914	0.01947		36.6323	0.96561		47.7467	0.189		61.4473	0.03055
			63.0359	99.5857		36.647	97.0166		47.8061	98.0145		61.5823	99.565				63.0359	0.01952		36.647	0.9674		47.8061	0.18895		61.5823	0.03069
			63.1815	99.5835		36.6659	97.0045		47.868	98.0038		61.7173	99.5611				63.1815	0.01956		36.6659	0.9692		47.868	0.18874		61.7173	0.03083
			63.3283	99.5813		36.6827	96.9923		47.929	97.9935		61.8508	99.5573				63.3283	0.01957		36.6827	0.97098		47.929	0.1888		61.8508	0.03091
			63.4712	99.5776		36.7002	96.9789		47.988	97.9802		61.9848	99.5529				63.4712	0.01959		36.7002	0.97276		47.988	0.18876		61.9848	0.03106
			63.617	99.5733		36.7174	96.9653		48.0499	97.968		62.1211	99.548				63.617	0.01964		36.7174	0.97781		48.0499	0.18857		62.1211	0.03119
			63.7589	99.5719		36.7356	96.9527		48.1099	97.9577		62.2547	99.5442				63.7589	0.01968		36.7356	0.97958		48.1099	0.18864		62.2547	0.03133
			63.9065	99.5702		36.752	96.9402		48.1711	97.948		62.3898	99.5401				63.9065	0.01969		36.752	0.98048		48.1711	0.1886		62.3898	0.03147
			64.0488	99.5665		36.769	96.9271		48.2335	97.9383		62.5234	99.5354				64.0488	0.01972		36.769	0.98224		48.2335	0.18845		62.5234	0.03162
			64.1944	99.5631		36.7864	96.9146		48.2901	97.9279		62.6547	99.531				64.1944	0.01978		36.7864	0.9872		48.2901	0.18842		62.6547	0.03175
			64.3369	99.5611		36.8039	96.9023		48.3487	97.918		62.7907	99.5273				64.3369	0.01981		36.8039	0.98894		48.3487	0.18839		62.7907	0.0319
			64.4814	99.5588		36.8217	96.8893		48.4097	97.9086		62.9231	99.523				64.4814	0.01982		36.8217	0.99068		48.4097	0.18829		62.9231	0.03205
			64.6276	99.555		36.8371	96.8758		48.467	97.8993		63.0572	99.5186				64.6276	0.01985		36.8371	0.9924		48.467	0.18828		63.0572	0.0322
			64.7717	99.5516		36.854	96.863		48.5258	97.8934		63.1896	99.5143				64.7717	0.01991		36.854	0.99645		48.5258	0.18821		63.1896	0.03234
			64.9142	99.5495		36.8706	96.8506		48.5838	97.8849		63.3224	99.5106				64.9142	0.01994		36.8706	0.99817		48.5838	0.18824		63.3224	0.03248
			65.0586	99.5471		36.8862	96.8374		48.6416	97.8739		63.4544	99.5064				65.0586	0.01997		36.8862	0.99987		48.6416	0.18821		63.4544	0.03263
			65.2057	99.5435		36.9041	96.8239		48.6968	97.862		63.5862	99.5016				65.2057	0.02002		36.9041	1.00158		48.6968	0.18823		63.5862	0.03284
			65.3479	99.5403		36.9229	96.8117		48.7525	97.8503		63.7173	99.4972				65.3479	0.02009		36.9229	1.00639		48.7525	0.18824		63.7173	0.03299
			65.4925	99.5378		36.9398	96.7995		48.8088	97.8393		63.8497	99.493				65.4925	0.02012		36.9398	1.00809		48.8088	0.18828		63.8497	0.03314
			65.6367	99.5355		36.9554	96.7862		48.8642	97.8285		63.9828	99.4886				65.6367	0.02015		36.9554	1.00895		48.8642	0.18835		63.9828	0.03329
			65.7779	99.5322		36.9678	96.7727		48.916	97.8176		64.1127	99.484				65.7779	0.0202		36.9678	1.01061		48.916	0.18849		64.1127	0.03344
			65.9242	99.5287		36.9886	96.7602		48.9725	97.8065		64.246	99.4797				65.9242	0.02024		36.9886	1.01535		48.9725	0.18861		64.246	0.03352
			66.0688	99.5269		37.0059	96.748		49.0258	97.7956		64.3759	99.4755				66.0688	0.02027		37.0059	1.01702		49.0258	0.18877		64.3759	0.03366
			66.2119	99.5243		37.022	96.7337		49.0799	97.7849		64.5067	99.4711				66.2119	0.0203		37.022	1.01868		49.0799	0.18895		64.5067	0.03381
			66.3568	99.5199		37.0381	96.7198		49.1335	97.774		64.6359	99.4663				66.3568	0.02034		37.0381	1.02034		49.1335	0.18905		64.6359	0.03395
			66.5007	99.5175		37.0538	96.7074		49.1858	97.7634		64.7666	99.462				66.5007	0.02038		37.0538	1.02413		49.1858	0.18927		64.7666	0.03409
			66.6448	99.5157		37.0708	96.6951		49.2353	97.7526		64.8989	99.4577				66.6448	0.02041		37.0708	1.02576		49.2353	0.18953		64.8989	0.03423
			66.7873	99.5121		37.0865	96.6815		49.2873	97.7419		65.0259	99.4533				66.7873	0.02043		37.0865	1.02737		49.2873	0.18981		65.0259	0.03436
			66.9331	99.5089		37.1029	96.6679		49.3409	97.7311		65.157	99.4488				66.9331	0.02048		37.1029	1.02899		49.3409	0.18994		65.157	0.0345
			67.0751	99.5061		37.1194	96.6556		49.391	97.7206		65.2856	99.4442				67.0751	0.02054		37.1194	1.03274		49.391	0.19026		65.2856	0.03463
			67.2197	99.5029		37.1347	96.6431		49.4423	97.7102		65.4153	99.4398				67.2197	0.02057		37.1347	1.03434		49.4423	0.19059		65.4153	0.03476
			67.3636	99.4999		37.1502	96.6297		49.4903	97.6993		65.5447	99.4353				67.3636	0.0206		37.1502	1.03593		49.4903	0.19075		65.5447	0.03488
			67.5074	99.4972		37.1647	96.6166		49.5405	97.6887		65.6718	99.4307				67.5074	0.02064		37.1647	1.03674		49.5405	0.1911		65.6718	0.03501
			67.6486	99.4941		37.1835	96.6044		49.5875	97.6782		65.8008	99.4263				67.6486	0.02068		37.1835	1.04121		49.5875	0.19126		65.8008	0.03517
			67.794	99.4908		37.1972	96.5914		49.6359	97.6677		65.9315	99.4219				67.794	0.0207		37.1972	1.04278		49.6359	0.19141		65.9315	0.03529
			67.9394	99.488		37.2135	96.5773		49.6839	97.657		66.058	99.4172				67.9394	0.02072		37.2135	1.04358		49.6839	0.19178		66.058	0.03541
			68.081	99.4849		37.2296	96.5636		49.7323	97.6465		66.1879	99.4129				68.081	0.02077		37.2296	1.04515		49.7323	0.19193		66.1879	0.03554
			68.2247	99.4815		37.2455	96.5515		49.7804	97.6364		66.3165	99.4086				68.2247	0.02082		37.2455	1.04953		49.7804	0.19208		66.3165	0.03568
			68.3699	99.4793		37.2632	96.5387		49.8262	97.626		66.4446	99.4039				68.3699	0.02088		37.2632	1.05107		49.8262	0.19231		66.4446	0.03574
			68.5129	99.476		37.2781	96.5244		49.8719	97.6156		66.571	99.3991				68.5129	0.02095		37.2781	1.05185		49.8719	0.19246		66.571	0.03586
			68.6536	99.4725		37.2935	96.5114		49.9177	97.6055		66.6967	99.3945				68.6536	0.021		37.2935	1.05338		49.9177	0.19284		66.6967	0.03599
			68.7977	99.4697		37.3104	96.4991		49.9616	97.5955		66.8245	99.3898				68.7977	0.02104		37.3104	1.05768		49.9616	0.19298		66.8245	0.03612
			68.9444	99.4679		37.3252	96.4855		50.0058	97.5853		66.9515	99.3852				68.9444	0.02108		37.3252	1.05845		50.0058	0.19311		66.9515	0.03625
			69.0856	99.4646		37.3395	96.4716		50.0516	97.5747		67.0781	99.3807				69.0856	0.02113		37.3395	1.05995		50.0516	0.19323		67.0781	0.03636
			69.228	99.4608		37.3563	96.4586		50.0939	97.5647		67.2081	99.3764				69.228	0.02116		37.3563	1.06072		50.0939	0.19334		67.2081	0.03649
			69.3754	99.4587		37.3722	96.4463		50.1371	97.5548		67.3309	99.3717				69.3754	0.02121		37.3722	1.06494		50.1371	0.19359		67.3309	0.03662
			69.5147	99.4565		37.389	96.4328		50.1799	97.5445		67.4563	99.3668				69.5147	0.02125		37.389	1.06642		50.1799	0.19368		67.4563	0.03674
			69.6565	99.4525		37.4017	96.4185		50.2229	97.5337		67.5854	99.3621				69.6565	0.02127		37.4017	1.06717		50.2229	0.19377		67.5854	0.03687
			69.8037	99.4498		37.4164	96.4058		50.2654	97.5237		67.7103	99.3574				69.8037	0.0213		37.4164	1.06863		50.2654	0.19386		67.7103	0.037
			69.9494	99.4471		37.4317	96.3936		50.307	97.5138		67.8351	99.3522				69.9494	0.02135		37.4317	1.07206		50.307	0.19392		67.8351	0.03713
			70.0874	99.4429		37.4473	96.38		50.3492	97.5036		67.9599	99.3473				70.0874	0.02139		37.4473	1.07351		50.3492	0.19416		67.9599	0.0373
			70.2323	99.4387		37.4618	96.3661		50.3894	97.4934		68.0864	99.3431				70.2323	0.02143		37.4618	1.07425		50.3894	0.19398		68.0864	0.03742
			70.3768	99.4361		37.4793	96.3532		50.4299	97.4838		68.212	99.3384				70.3768	0.02147		37.4793	1.07569		50.4299	0.19402		68.212	0.03756
			70.5172	99.4336		37.4938	96.3406		50.4727	97.4741		68.3355	99.3336				70.5172	0.02149		37.4938	1.07904		50.4727	0.19405		68.3355	0.03768
			70.6599	99.4291		37.51	96.3271		50.5124	97.464		68.4611	99.3288				70.6599	0.02152		37.51	1.08047		50.5124	0.19428		68.4611	0.03779
			70.8046	99.4263		37.5219	96.313		50.5529	97.454		68.5858	99.3244				70.8046	0.02156		37.5219	1.08118		50.5529	0.19429		68.5858	0.03785
			70.9512	99.4245		37.5377	96.3002		50.5913	97.4444		68.7085	99.3196				70.9512	0.0216		37.5377	1.08258		50.5913	0.19408		68.7085	0.03796
			71.0889	99.4212		37.5524	96.2875		50.6316	97.435		68.8312	99.3142				71.0889	0.02164		37.5524	1.08655		50.6316	0.19407		68.8312	0.03805
			71.2332	99.4176		37.5662	96.2737		50.6715	97.4251		68.9564	99.3094				71.2332	0.02167		37.5662	1.08725		50.6715	0.19428		68.9564	0.03816
			71.3779	99.415		37.5827	96.2604		50.71	97.4156		69.0802	99.3048				71.3779	0.0217		37.5827	1.08862		50.71	0.19426		69.0802	0.03828
			71.5179	99.4126		37.5977	96.2476		50.7491	97.4064		69.2043	99.3002				71.5179	0.02173		37.5977	1.08932		50.7491	0.19422		69.2043	0.0384
			71.6607	99.4092		37.6103	96.2347		50.7881	97.3971		69.3297	99.295				71.6607	0.02177		37.6103	1.09254		50.7881	0.19422		69.3297	0.03852
			71.807	99.4064		37.6255	96.2212		50.8263	97.3872		69.4497	99.2899				71.807	0.02181		37.6255	1.09389		50.8263	0.19417		69.4497	0.03863
			71.9463	99.4028		37.6421	96.2069		50.8659	97.3772		69.5734	99.2856				71.9463	0.02184		37.6421	1.09524		50.8659	0.1941		69.5734	0.03875
			72.0852	99.3991		37.6543	96.194		50.9045	97.368		69.6948	99.281				72.0852	0.02187		37.6543	1.09591		50.9045	0.19401		69.6948	0.03886
			72.2305	99.3959		37.6679	96.1808		50.9429	97.3589		69.8208	99.276				72.2305	0.02189		37.6679	1.09907		50.9429	0.19401		69.8208	0.03897
			72.3749	99.3932		37.6828	96.1671		50.9809	97.3495		69.9412	99.2714				72.3749	0.02191		37.6828	1.10039		50.9809	0.19391		69.9412	0.03909
			72.5155	99.3899		37.6971	96.153		51.0188	97.34		70.0657	99.2671				72.5155	0.02194		37.6971	1.10106		51.0188	0.19379		70.0657	0.03919
			72.6572	99.3868		37.7129	96.14		51.0553	97.3308		70.1875	99.2626				72.6572	0.02198		37.7129	1.10236		51.0553	0.19379		70.1875	0.03934
			72.8017	99.3849		37.7253	96.1277		51.095	97.3218		70.3099	99.2576				72.8017	0.02203		37.7253	1.10543		51.095	0.19366		70.3099	0.03944
			72.9433	99.3811		37.7406	96.114		51.1345	97.3122		70.4305	99.2528				72.9433	0.02208		37.7406	1.10609		51.1345	0.19351		70.4305	0.03955
			73.083	99.3765		37.7565	96.1003		51.1717	97.3029		70.5521	99.2486				73.083	0.02212		37.7565	1.10736		51.1717	0.19351		70.5521	0.03965
			73.2282	99.3738		37.7692	96.0875		51.2086	97.2939		70.6733	99.2444				73.2282	0.02214		37.7692	1.10801		51.2086	0.19334		70.6733	0.03975
			73.3684	99.3707		37.7836	96.0744		51.2478	97.2849		70.7962	99.2399				73.3684	0.02218		37.7836	1.11164		51.2478	0.19316		70.7962	0.0398
			73.5069	99.3659		37.7968	96.0601		51.2832	97.2756		70.9186	99.2354				73.5069	0.02223		37.7968	1.11227		51.2832	0.19316		70.9186	0.03991
			73.6534	99.3634		37.8123	96.046		51.3219	97.2661		71.0382	99.2303				73.6534	0.02226		37.8123	1.11291		51.3219	0.19295		71.0382	0.04001
			73.7927	99.362		37.8289	96.0332		51.3627	97.2571		71.1595	99.2248				73.7927	0.02229		37.8289	1.11648		51.3627	0.19274		71.1595	0.0401
			73.9332	99.3586		37.8391	96.0202		51.3985	97.2484		71.2795	99.2195				73.9332	0.02234		37.8391	1.11709		51.3985	0.19274		71.2795	0.0402
			74.0746	99.3548		37.8537	96.0063		51.4373	97.2393		71.3982	99.2146				74.0746	0.02236		37.8537	1.11771		51.4373	0.1925		71.3982	0.04029
			74.2176	99.3521		37.866	95.993		51.4746	97.2304		71.5196	99.2101				74.2176	0.02237		37.866	1.11832		51.4746	0.19225		71.5196	0.04039
			74.3559	99.349		37.8805	95.9806		51.5117	97.2217		71.6388	99.2049				74.3559	0.02241		37.8805	1.12181		51.5117	0.19225		71.6388	0.04048
			74.5011	99.3456		37.8939	95.9673		51.5508	97.2131		71.7616	99.1994				74.5011	0.02244		37.8939	1.12242		51.5508	0.19197		71.7616	0.04058
			74.6451	99.3432		37.9073	95.9527		51.59	97.2041		71.8792	99.1945				74.6451	0.02246		37.9073	1.12302		51.59	0.19169		71.8792	0.04068
			74.7812	99.3404		37.9219	95.9393		51.6293	97.1951		71.9999	99.19				74.7812	0.02248		37.9219	1.12419		51.6293	0.19168		71.9999	0.04078
			74.9236	99.3366		37.9355	95.9263		51.6675	97.1865		72.1192	99.1853				74.9236	0.02249		37.9355	1.12702		51.6675	0.19138		72.1192	0.04087
			75.0672	99.3332		37.9489	95.9129		51.7084	97.1779		72.2371	99.1799				75.0672	0.02251		37.9489	1.12761		51.7084	0.19106		72.2371	0.04097
			75.2045	99.3298		37.9629	95.8985		51.7457	97.1692		72.3589	99.1749				75.2045	0.02253		37.9629	1.12819		51.7457	0.19071		72.3589	0.04106
			75.3444	99.3262		37.9784	95.8844		51.785	97.1607		72.4783	99.1701				75.3444	0.02255		37.9784	1.12932		51.785	0.19072		72.4783	0.04115
			75.4901	99.325		37.9883	95.8719		51.8247	97.1526		72.5974	99.1648				75.4901	0.02259		37.9883	1.13209		51.8247	0.19037		72.5974	0.04125
			75.6297	99.3218		38.0016	95.8587		51.8659	97.1441		72.7175	99.1597				75.6297	0.02262		38.0016	1.13265		51.8659	0.19001		72.7175	0.04137
			75.7698	99.3179		38.0164	95.8448		51.9061	97.1354		72.8372	99.1549				75.7698	0.02268		38.0164	1.13322		51.9061	0.19		72.8372	0.04146
			75.9108	99.3143		38.0282	95.8312		51.9458	97.1268		72.9549	99.1503				75.9108	0.02274		38.0282	1.13377		51.9458	0.18961		72.9549	0.04151
			76.0506	99.3113		38.0408	95.8184		51.9858	97.1185		73.074	99.1452				76.0506	0.02277		38.0408	1.13649		51.9858	0.18925		73.074	0.0416
			76.191	99.3071		38.0571	95.8045		52.0272	97.11		73.1897	99.1395				76.191	0.02281		38.0571	1.13757		52.0272	0.18921		73.1897	0.04169
			76.335	99.3042		38.0687	95.7907		52.0649	97.1015		73.3098	99.1349				76.335	0.02287		38.0687	1.13812		52.0649	0.18879		73.3098	0.04177
			76.4742	99.3023		38.0834	95.7776		52.1084	97.0928		73.4296	99.1305				76.4742	0.0229		38.0834	1.1413		52.1084	0.18841		73.4296	0.04186
			76.6124	99.2983		38.0955	95.7646		52.1487	97.0846		73.5485	99.1254				76.6124	0.02292		38.0955	1.14183		52.1487	0.18835		73.5485	0.04195
			76.7541	99.2942		38.1085	95.7505		52.1907	97.0765		73.6632	99.1196				76.7541	0.02296		38.1085	1.14236		52.1907	0.1879		73.6632	0.04203
			76.895	99.2916		38.1234	95.7362		52.2302	97.0681		73.7836	99.1182				76.895	0.02301		38.1234	1.14288		52.2302	0.18752		73.7836	0.04211
			77.0341	99.2882		38.1354	95.7231		52.275	97.0599		73.8995	99.1124				77.0341	0.02306		38.1354	1.14548		52.275	0.18706		73.8995	0.0422
			77.1772	99.2857		38.1481	95.71		52.3149	97.0516		74.0184	99.1057				77.1772	0.0231		38.1481	1.14599		52.3149	0.18695		74.0184	0.04229
			77.3188	99.284		38.1594	95.6964		52.3587	97.0435		74.1355	99.1				77.3188	0.02314		38.1594	1.1465		52.3587	0.18656		74.1355	0.04241
			77.4548	99.2797		38.1738	95.6825		52.4005	97.0351		74.2516	99.0953				77.4548	0.02319		38.1738	1.14701		52.4005	0.18607		74.2516	0.04254
			77.5967	99.2754		38.1868	95.6685		52.4419	97.0271		74.3671	99.0905				77.5967	0.02323		38.1868	1.15003		52.4419	0.18594		74.3671	0.04263
			77.7364	99.2718		38.1981	95.6554		52.4841	97.0191		74.4851	99.0853				77.7364	0.02326		38.1981	1.15052		52.4841	0.18555		74.4851	0.04271
			77.8755	99.2673		38.2116	95.6418		52.5298	97.0109		74.6036	99.0801				77.8755	0.02329		38.2116	1.15101		52.5298	0.18502		74.6036	0.04279
			78.0179	99.2644		38.2246	95.628		52.5714	97.0029		74.7194	99.0752				78.0179	0.02332		38.2246	1.1535		52.5714	0.18448		74.7194	0.04287
			78.1592	99.263		38.2382	95.6147		52.6162	96.9952		74.8363	99.0704				78.1592	0.02336		38.2382	1.15398		52.6162	0.18447		74.8363	0.04294
			78.2947	99.2588		38.2485	95.6017		52.6573	96.9874		74.9519	99.0654				78.2947	0.0234		38.2485	1.15446		52.6573	0.18392		74.9519	0.04301
			78.4353	99.2537		38.2638	95.5879		52.7024	96.9796		75.0705	99.0606				78.4353	0.02343		38.2638	1.15493		52.7024	0.18336		75.0705	0.04308
			78.5781	99.2517		38.275	95.5738		52.7456	96.9715		75.1846	99.0562				78.5781	0.02346		38.275	1.15737		52.7456	0.18297		75.1846	0.04311
			78.716	99.2498		38.2888	95.5602		52.7898	96.9638		75.3024	99.0513				78.716	0.02352		38.2888	1.15783		52.7898	0.18277		75.3024	0.04311
			78.855	99.2457		38.2999	95.5464		52.8368	96.9563		75.4173	99.0457				78.855	0.02355		38.2999	1.15829		52.8368	0.18219		75.4173	0.04312
			79.0028	99.243		38.3137	95.5328		52.8804	96.9486		75.5332	99.0406				79.0028	0.02357		38.3137	1.15918		52.8804	0.18159		75.5332	0.04319
			79.1366	99.2402		38.3257	95.5189		52.9266	96.9412		75.65	99.0358				79.1366	0.02361		38.3257	1.16155		52.9266	0.18121		75.65	0.04327
			79.2746	99.2372		38.3375	95.5054		52.9714	96.9336		75.7647	99.0307				79.2746	0.02364		38.3375	1.16199		52.9714	0.18097		75.7647	0.04334
			79.4169	99.2337		38.3521	95.4921		53.0171	96.9259		75.8809	99.0255				79.4169	0.0237		38.3521	1.16243		53.0171	0.18037		75.8809	0.04344
			79.5546	99.2292		38.3627	95.4785		53.0617	96.9181		75.9958	99.0206				79.5546	0.02375		38.3627	1.16475		53.0617	0.17976		75.9958	0.0435
			79.6943	99.2264		38.3758	95.4648		53.1071	96.9101		76.1133	99.0159				79.6943	0.02376		38.3758	1.16517		53.1071	0.17937		76.1133	0.04355
			79.8386	99.2251		38.3881	95.4511		53.1514	96.9025		76.2273	99.011				79.8386	0.02378		38.3881	1.16559		53.1514	0.17914		76.2273	0.0436
			79.974	99.2206		38.4	95.4374		53.2015	96.8947		76.3426	99.0055				79.974	0.02382		38.4	1.16601		53.2015	0.17852		76.3426	0.04365
			80.1156	99.2159		38.4109	95.4236		53.2449	96.8867		76.4585	99.0004				80.1156	0.02386		38.4109	1.16828		53.2449	0.17788		76.4585	0.04371
			80.2593	99.2142		38.4241	95.4099		53.2938	96.8789		76.5741	98.9953				80.2593	0.02391		38.4241	1.16868		53.2938	0.17725		76.5741	0.04377
			80.3926	99.2114		38.4351	95.3963		53.34	96.8714		76.6876	98.9902				80.3926	0.02394		38.4351	1.16908		53.34	0.17686		76.6876	0.04382
			80.533	99.2069		38.4468	95.3831		53.3865	96.8636		76.8022	98.9849				80.533	0.02394		38.4468	1.17131		53.3865	0.17659		76.8022	0.04387
			80.6713	99.2019		38.4603	95.3695		53.4338	96.8559		76.9153	98.9795				80.6713	0.02396		38.4603	1.1717		53.4338	0.17594		76.9153	0.04393
			80.8105	99.1975		38.4725	95.3556		53.4811	96.8485		77.0321	98.9745				80.8105	0.02398		38.4725	1.17209		53.4811	0.17528		77.0321	0.04398
			80.9525	99.1958		38.4855	95.3424		53.5291	96.841		77.1451	98.9695				80.9525	0.02399		38.4855	1.17247		53.5291	0.17461		77.1451	0.04403
			81.0924	99.1934		38.4952	95.3282		53.5748	96.8337		77.2607	98.9641				81.0924	0.02402		38.4952	1.17464		53.5748	0.1746		77.2607	0.04408
			81.2261	99.1877		38.5075	95.3142		53.6243	96.8262		77.375	98.9591				81.2261	0.02405		38.5075	1.17501		53.6243	0.17391		77.375	0.04413
			81.3695	99.1845		38.5186	95.3008		53.6722	96.8189		77.4894	98.9542				81.3695	0.02406		38.5186	1.17502		53.6722	0.17322		77.4894	0.04419
			81.5109	99.1836		38.531	95.2871		53.7213	96.8116		77.602	98.9493				81.5109	0.02408		38.531	1.17715		53.7213	0.17252		77.602	0.04423
			81.646	99.1797		38.5435	95.2731		53.77	96.8037		77.7171	98.9443				81.646	0.02411		38.5435	1.17785		53.77	0.17184		77.7171	0.04425
			81.7854	99.1744		38.5579	95.259		53.8159	96.7959		77.8309	98.9393				81.7854	0.02415		38.5579	1.1782		53.8159	0.17149		77.8309	0.0443
			81.9238	99.1706		38.5684	95.2455		53.8669	96.7882		77.9445	98.9342				81.9238	0.02419		38.5684	1.18028		53.8669	0.1708		77.9445	0.04435
			82.0612	99.167		38.5783	95.2321		53.9147	96.781		78.0598	98.9291				82.0612	0.02418		38.5783	1.18029		53.9147	0.17045		78.0598	0.04439
			82.2065	99.1652		38.5908	95.2184		53.9645	96.7734		78.1721	98.9242				82.2065	0.0242		38.5908	1.18064		53.9645	0.16976		78.1721	0.04443
			82.3411	99.1616		38.6043	95.2043		54.0141	96.7658		78.2861	98.919				82.3411	0.02421		38.6043	1.18097		54.0141	0.16908		78.2861	0.04448
			82.4777	99.1573		38.6151	95.1911		54.0639	96.7584		78.399	98.914				82.4777	0.02421		38.6151	1.183		54.0639	0.16839		78.399	0.04453
			82.6197	99.1554		38.6255	95.1774		54.1134	96.7509		78.511	98.9089				82.6197	0.02423		38.6255	1.18332		54.1134	0.16803		78.511	0.04457
			82.7623	99.1526		38.6362	95.163		54.1631	96.7437		78.6253	98.904				82.7623	0.02425		38.6362	1.18364		54.1631	0.16735		78.6253	0.04461
			82.893	99.1481		38.6496	95.1491		54.2117	96.7363		78.7406	98.8988				82.893	0.02425		38.6496	1.18563		54.2117	0.16666		78.7406	0.04467
			83.0354	99.1451		38.6605	95.1359		54.261	96.7289		78.8511	98.8936				83.0354	0.02427		38.6605	1.18593		54.261	0.16598		78.8511	0.0447
			83.1708	99.142		38.672	95.1224		54.3124	96.7217		78.9635	98.888				83.1708	0.0243		38.672	1.18623		54.3124	0.1653		78.9635	0.04471
			83.3107	99.1382		38.6819	95.1083		54.3643	96.7142		79.0786	98.8826				83.3107	0.02432		38.6819	1.18624		54.3643	0.16494		79.0786	0.04474
			83.4526	99.1361		38.6969	95.0945		54.4145	96.7067		79.1858	98.8722				83.4526	0.02435		38.6969	1.18818		54.4145	0.16426		79.1858	0.04478
			83.587	99.133		38.7084	95.0811		54.4652	96.6994		79.3005	98.869				83.587	0.02437		38.7084	1.18847		54.4652	0.16359		79.3005	0.04482
			83.7248	99.1289		38.7207	95.0673		54.5164	96.6922		79.4168	98.8669				83.7248	0.02439		38.7207	1.19038		54.5164	0.16292		79.4168	0.04485
			83.8661	99.1262		38.7311	95.0532		54.5686	96.6849		79.5278	98.8629				83.8661	0.02441		38.7311	1.19065		54.5686	0.16225		79.5278	0.04488
			84.0015	99.1228		38.7424	95.0396		54.6193	96.6776		79.6423	98.8585				84.0015	0.02441		38.7424	1.19092		54.6193	0.16159		79.6423	0.04491
			84.1379	99.1183		38.7527	95.026		54.671	96.6702		79.7566	98.8537				84.1379	0.02442		38.7527	1.19119		54.671	0.16122		79.7566	0.04494
			84.2795	99.1151		38.7646	95.012		54.7207	96.6627		79.8674	98.8489				84.2795	0.02443		38.7646	1.19304		54.7207	0.16056		79.8674	0.04498
			84.4137	99.1114		38.7768	94.9978		54.7737	96.6552		79.9784	98.8436				84.4137	0.02444		38.7768	1.1933		54.7737	0.15991		79.9784	0.04501
			84.5524	99.1069		38.7882	94.984		54.8284	96.6475		80.0922	98.8384				84.5524	0.02445		38.7882	1.19331		54.8284	0.15891		80.0922	0.04504
			84.6955	99.1057		38.8001	94.9705		54.8804	96.6398		80.2029	98.8339				84.6955	0.02448		38.8001	1.19512		54.8804	0.15827		80.2029	0.04506
			84.8314	99.1026		38.8091	94.9565		54.9329	96.6324		80.3244	98.8392				84.8314	0.02449		38.8091	1.19535		54.9329	0.15763		80.3244	0.04508
			84.9645	99.0978		38.8225	94.9424		54.9846	96.625		80.4324	98.8299				84.9645	0.02446		38.8225	1.19559		54.9846	0.15726		80.4324	0.0451
			85.105	99.0936		38.8345	94.9287		55.0369	96.6175		80.5385	98.818				85.105	0.02445		38.8345	1.19736		55.0369	0.15664		80.5385	0.04512
			85.2397	99.0894		38.8425	94.9151		55.0886	96.6098		80.6526	98.8109				85.2397	0.02449		38.8425	1.19737		55.0886	0.15601		80.6526	0.04515
			85.3814	99.0877		38.8567	94.9012		55.142	96.6022		80.7656	98.8061				85.3814	0.02452		38.8567	1.19759		55.142	0.15505		80.7656	0.04517
			85.521	99.0861		38.8668	94.8876		55.1959	96.5947		80.8789	98.8014				85.521	0.0245		38.8668	1.19934		55.1959	0.15445		80.8789	0.04518
			85.6542	99.0817		38.8789	94.8736		55.2477	96.5871		80.9884	98.7963				85.6542	0.02449		38.8789	1.19955		55.2477	0.15385		80.9884	0.0452
			85.7936	99.078		38.8897	94.8599		55.3019	96.5796		81.1021	98.7915				85.7936	0.0245		38.8897	1.19975		55.3019	0.15326		81.1021	0.04523
			85.9322	99.0759		38.8996	94.846		55.3573	96.5724		81.2152	98.7867				85.9322	0.02455		38.8996	1.20126		55.3573	0.15256		81.2152	0.04524
			86.0637	99.0713		38.911	94.832		55.4118	96.5652		81.3255	98.7818				86.0637	0.02458		38.911	1.20145		55.4118	0.15199		81.3255	0.04526
			86.2037	99.067		38.923	94.8179		55.4659	96.5577		81.4373	98.7766				86.2037	0.02458		38.923	1.20164		55.4659	0.15142		81.4373	0.04528
			86.3467	99.0654		38.9329	94.8042		55.5195	96.5501		81.5514	98.7715				86.3467	0.0246		38.9329	1.2033		55.5195	0.15053		81.5514	0.04529
			86.4778	99.062		38.9434	94.7901		55.5737	96.5425		81.6644	98.7666				86.4778	0.02462		38.9434	1.20347		55.5737	0.14998		81.6644	0.04531
			86.6158	99.0575		38.9557	94.7764		55.6284	96.535		81.7752	98.7615				86.6158	0.02463		38.9557	1.20348		55.6284	0.14943		81.7752	0.04532
			86.7534	99.0532		38.9677	94.7624		55.6824	96.5274		81.8868	98.7565				86.7534	0.02463		38.9677	1.2051		55.6824	0.14858		81.8868	0.04533
			86.8905	99.049		38.9788	94.7488		55.7357	96.5198		81.9982	98.7514				86.8905	0.02467		38.9788	1.20526		55.7357	0.14825		81.9982	0.04534
			87.0365	99.0485		38.988	94.7347		55.792	96.5124		82.1123	98.7464				87.0365	0.02469		38.988	1.20541		55.792	0.14743		82.1123	0.04536
			87.1665	99.0454		38.9999	94.721		55.8473	96.505		82.2233	98.7411				87.1665	0.02472		38.9999	1.20686		55.8473	0.14691		82.2233	0.04537
			87.303	99.0412		39.0125	94.7075		55.9012	96.4973		82.3331	98.7357				87.303	0.02475		39.0125	1.207		55.9012	0.14641		82.3331	0.04539
			87.4449	99.0374		39.0194	94.6938		55.9566	96.4899		82.4449	98.7307				87.4449	0.02476		39.0194	1.20714		55.9566	0.14563		82.4449	0.04541
			87.5782	99.0339		39.0314	94.6794		56.0117	96.4824		82.5568	98.7258				87.5782	0.02478		39.0314	1.20869		56.0117	0.14515		82.5568	0.04542
			87.7162	99.0296		39.0438	94.6653		56.0686	96.4749		82.6684	98.7207				87.7162	0.0248		39.0438	1.2087		56.0686	0.1444		82.6684	0.04543
			87.8588	99.0285		39.0541	94.6518		56.1257	96.4671		82.7812	98.7158				87.8588	0.02482		39.0541	1.20882		56.1257	0.14394		82.7812	0.04545
			87.993	99.0251		39.0642	94.638		56.1807	96.4593		82.8919	98.7109				87.993	0.02486		39.0642	1.21033		56.1807	0.14338		82.8919	0.04546
			88.1287	99.0212		39.0752	94.624		56.2348	96.4516		83.0044	98.7057				88.1287	0.02488		39.0752	1.21044		56.2348	0.14294		83.0044	0.04547
			88.2658	99.0168		39.0857	94.6097		56.2928	96.4442		83.1157	98.7005				88.2658	0.02488		39.0857	1.21183		56.2928	0.14225		83.1157	0.04548
			88.3997	99.0122		39.0964	94.5959		56.3503	96.4365		83.2258	98.6954				88.3997	0.02491		39.0964	1.21193		56.3503	0.14183		83.2258	0.04549
			88.5423	99.0103		39.1081	94.582		56.404	96.4288		83.3364	98.6905				88.5423	0.02493		39.1081	1.21202		56.404	0.14118		83.3364	0.0455
			88.6789	99.0075		39.1198	94.5681		56.4618	96.4213		83.4493	98.6854				88.6789	0.02491		39.1198	1.21347		56.4618	0.14078		83.4493	0.0455
			88.8124	99.0029		39.1291	94.5542		56.5217	96.4139		83.5598	98.6803				88.8124	0.02493		39.1291	1.21348		56.5217	0.14016		83.5598	0.04551
			88.9539	99.0002		39.1403	94.5406		56.5764	96.406		83.671	98.675				88.9539	0.02495		39.1403	1.21356		56.5764	0.13978		83.671	0.04551
			89.0922	98.9978		39.1503	94.5269		56.6319	96.3982		83.7808	98.6697				89.0922	0.02497		39.1503	1.21497		56.6319	0.13919		83.7808	0.04552
			89.2215	98.9934		39.1614	94.5127		56.6904	96.3905		83.8934	98.665				89.2215	0.02499		39.1614	1.21498		56.6904	0.13895		83.8934	0.04552
			89.3624	98.9892		39.172	94.4985		56.7455	96.3829		84.0052	98.6601				89.3624	0.02498		39.172	1.21504		56.7455	0.1386		84.0052	0.04552
			89.501	98.9857		39.181	94.4849		56.8047	96.3752		84.1162	98.6547				89.501	0.025		39.181	1.21642		56.8047	0.13805		84.1162	0.04551
			89.6327	98.9815		39.1939	94.4708		56.8616	96.3672		84.2262	98.6496				89.6327	0.02504		39.1939	1.21643		56.8616	0.13771		84.2262	0.04554
			89.7771	98.9798		39.2038	94.4566		56.92	96.3594		84.3404	98.6447				89.7771	0.02507		39.2038	1.21779		56.92	0.13719		84.3404	0.04558
			89.9123	98.9781		39.2136	94.4427		56.9764	96.3516		84.4513	98.6399				89.9123	0.02507		39.2136	1.21783		56.9764	0.13687		84.4513	0.04561
			90.0451	98.9733		39.2239	94.4291		57.0354	96.3437		84.5602	98.6349				90.0451	0.02507		39.2239	1.21783		57.0354	0.13638		84.5602	0.04562
			90.1828	98.9687		39.234	94.415		57.0935	96.336		84.6727	98.6297				90.1828	0.02508		39.234	1.21916		57.0935	0.13607		84.6727	0.04562
			90.3171	98.9637		39.2474	94.4008		57.1514	96.3288		84.7825	98.6245				90.3171	0.02512		39.2474	1.21918		57.1514	0.13561		84.7825	0.04562
			90.4582	98.9611		39.2577	94.3865		57.2106	96.3212		84.8925	98.6194				90.4582	0.02516		39.2577	1.22048		57.2106	0.13532		84.8925	0.04562
			90.5968	98.9598		39.2673	94.373		57.2688	96.3135		85.0041	98.6143				90.5968	0.02516		39.2673	1.22049		57.2688	0.13505		85.0041	0.04561
			90.7265	98.9553		39.2775	94.359		57.3268	96.3058		85.1161	98.6094				90.7265	0.02515		39.2775	1.22049		57.3268	0.13472		85.1161	0.04562
			90.8685	98.951		39.2874	94.3444		57.3853	96.2982		85.2274	98.6044				90.8685	0.02515		39.2874	1.22177		57.3853	0.13445		85.2274	0.04563
			91.005	98.9477		39.297	94.331		57.4434	96.2906		85.3371	98.5994				91.005	0.02516		39.297	1.22176		57.4434	0.13405		85.3371	0.0456
			91.1382	98.9432		39.3081	94.3178		57.5029	96.2834		85.45	98.5943				91.1382	0.02519		39.3081	1.223		57.5029	0.1338		85.45	0.04552
			91.283	98.9412		39.3156	94.3035		57.5626	96.2758		85.56	98.5888				91.283	0.02521		39.3156	1.22301		57.5626	0.13356		85.56	0.04546
			91.4173	98.9394		39.3261	94.289		57.6206	96.2681		85.6727	98.5834				91.4173	0.0252		39.3261	1.22298		57.6206	0.13318		85.6727	0.04545
			91.5492	98.9353		39.3386	94.275		57.6794	96.2605		85.783	98.5786				91.5492	0.02519		39.3386	1.2242		57.6794	0.13295		85.783	0.04545
			91.6885	98.931		39.3485	94.2615		57.7397	96.2527		85.8953	98.5735				91.6885	0.0252		39.3485	1.22421		57.7397	0.13273		85.8953	0.04545
			91.8223	98.9264		39.3619	94.2473		57.798	96.2449		86.0056	98.5685				91.8223	0.02523		39.3619	1.2254		57.798	0.13238		86.0056	0.04546
			91.9599	98.9229		39.3698	94.2327		57.8564	96.237		86.1155	98.5633				91.9599	0.02526		39.3698	1.22535		57.8564	0.13217		86.1155	0.04546
			92.0999	98.9218		39.3794	94.2188		57.9162	96.2291		86.2277	98.5582				92.0999	0.02526		39.3794	1.22535		57.9162	0.13196		86.2277	0.04544
			92.2319	98.9174		39.3905	94.205		57.9765	96.2215		86.3365	98.553				92.2319	0.02525		39.3905	1.22651		57.9765	0.13164		86.3365	0.04543
			92.3702	98.9129		39.4012	94.191		58.0376	96.2138		86.4488	98.5481				92.3702	0.02526		39.4012	1.22651		58.0376	0.13151		86.4488	0.04543
			92.5127	98.9114		39.4108	94.1768		58.0951	96.2062		86.5611	98.5434				92.5127	0.02528		39.4108	1.22765		58.0951	0.13131		86.5611	0.04542
			92.6404	98.9078		39.4215	94.163		58.1549	96.1985		86.6714	98.5385				92.6404	0.02529		39.4215	1.22757		58.1549	0.131		86.6714	0.04541
			92.7791	98.9033		39.4307	94.1496		58.2165	96.1908		86.7806	98.5334				92.7791	0.02529		39.4307	1.22758		58.2165	0.13081		86.7806	0.0454
			92.9124	98.8984		39.4413	94.1358		58.2769	96.1831		86.8915	98.5285				92.9124	0.02529		39.4413	1.22869		58.2769	0.13063		86.8915	0.04539
			93.0492	98.8949		39.4503	94.1212		58.3363	96.1755		87.002	98.5236				93.0492	0.02529		39.4503	1.22869		58.3363	0.13045		87.002	0.04538
			93.1934	98.8937		39.4619	94.1068		58.3951	96.1682		87.1147	98.5185				93.1934	0.0253		39.4619	1.22978		58.3951	0.13017		87.1147	0.04537
			93.3243	98.8904		39.4719	94.0929		58.457	96.1606		87.2246	98.5133				93.3243	0.0253		39.4719	1.22967		58.457	0.13		87.2246	0.04536
			93.4613	98.8851		39.4821	94.0789		58.517	96.1529		87.335	98.5079				93.4613	0.0253		39.4821	1.23085		58.517	0.12983		87.335	0.04535
			93.6046	98.8839		39.4943	94.0651		58.5759	96.1453		87.4453	98.5028				93.6046	0.02531		39.4943	1.23073		58.5759	0.12957		87.4453	0.04534
			93.7342	98.8806		39.501	94.0507		58.6377	96.1375		87.5568	98.4981				93.7342	0.02531		39.501	1.2306		58.6377	0.12941		87.5568	0.04533
			93.8696	98.8753		39.513	94.0365		58.6978	96.1296		87.6676	98.4932				93.8696	0.02533		39.513	1.23178		58.6978	0.12925		87.6676	0.04532
			94.0058	98.8707		39.5228	94.0221		58.7588	96.1215		87.7762	98.4878				94.0058	0.02534		39.5228	1.23164		58.7588	0.12909		87.7762	0.04531
			94.1388	98.8667		39.5335	94.0075		58.8193	96.1135		87.8871	98.4827				94.1388	0.02531		39.5335	1.2328		58.8193	0.12885		87.8871	0.04531
			94.2855	98.8664		39.5439	93.9939		58.8799	96.1056		87.9996	98.4777				94.2855	0.02528		39.5439	1.23265		58.8799	0.12875		87.9996	0.04529
			94.4113	98.8631		39.5522	93.9803		58.9419	96.098		88.1099	98.4729				94.4113	0.02529		39.5522	1.23364		58.9419	0.12861		88.1099	0.04527
			94.5454	98.8582		39.561	93.966		59.0003	96.0903		88.2211	98.4678				94.5454	0.02531		39.561	1.23364		59.0003	0.12846		88.2211	0.04526
			94.683	98.8536		39.5733	93.9519		59.0633	96.0825		88.3311	98.4627				94.683	0.02531		39.5733	1.23461		59.0633	0.12832		88.3311	0.04525
			94.8169	98.8499		39.5825	93.9377		59.1232	96.0751		88.4434	98.4578				94.8169	0.0253		39.5825	1.23461		59.1232	0.12811		88.4434	0.04524
			94.9612	98.849		39.5924	93.9236		59.1849	96.0674		88.5531	98.4528				94.9612	0.02528		39.5924	1.23442		59.1849	0.12797		88.5531	0.04522
			95.0889	98.8464		39.6033	93.9094		59.2466	96.06		88.6641	98.4477				95.0889	0.02528		39.6033	1.23558		59.2466	0.12784		88.6641	0.04521
			95.222	98.8416		39.6105	93.8954		59.3078	96.0524		88.7761	98.4427				95.222	0.02528		39.6105	1.23539		59.3078	0.12771		88.7761	0.04519
			95.3594	98.8373		39.6216	93.8812		59.369	96.0444		88.8861	98.4379				95.3594	0.02529		39.6216	1.23632		59.369	0.12751		88.8861	0.04518
			95.4922	98.8329		39.6333	93.867		59.4318	96.0366		88.9975	98.4332				95.4922	0.02527		39.6333	1.23633		59.4318	0.12739		88.9975	0.04516
			95.6391	98.832		39.6432	93.8532		59.4949	96.0285		89.106	98.4281				95.6391	0.02526		39.6432	1.23723		59.4949	0.12727		89.106	0.04514
			95.7707	98.8301		39.6516	93.8396		59.5544	96.0208		89.2187	98.423				95.7707	0.02526		39.6516	1.23724		59.5544	0.12715		89.2187	0.04512
			95.9022	98.8252		39.6607	93.8256		59.6165	96.013		89.3293	98.4181				95.9022	0.02527		39.6607	1.23812		59.6165	0.12704		89.3293	0.0451
			96.0389	98.8196		39.6723	93.8114		59.679	96.0054		89.4405	98.413				96.0389	0.02526		39.6723	1.23789		59.679	0.12685		89.4405	0.04509
			96.1735	98.8144		39.6809	93.7968		59.7406	95.9977		89.5519	98.4078				96.1735	0.02524		39.6809	1.23899		59.7406	0.12675		89.5519	0.04506
			96.3174	98.8145		39.691	93.7826		59.8032	95.9902		89.6623	98.4028				96.3174	0.02523		39.691	1.23874		59.8032	0.12664		89.6623	0.04504
			96.4486	98.8126		39.6997	93.7687		59.8642	95.9827		89.7737	98.3978				96.4486	0.02522		39.6997	1.23984		59.8642	0.12654		89.7737	0.04502
			96.5815	98.8075		39.7104	93.7548		59.9281	95.975		89.8836	98.3928				96.5815	0.02522		39.7104	1.23959		59.9281	0.12643		89.8836	0.04499
			96.7195	98.8029		39.7192	93.7408		59.9873	95.9672		89.9947	98.3875				96.7195	0.0252		39.7192	1.24068		59.9873	0.1263		89.9947	0.04497
			96.8531	98.7984		39.7309	93.7265		60.0516	95.9594		90.1056	98.382				96.8531	0.02517		39.7309	1.24041		60.0516	0.1262		90.1056	0.04495
			96.9978	98.7972		39.7394	93.7121		60.1143	95.9516		90.2175	98.377				96.9978	0.02517		39.7394	1.24148		60.1143	0.12611		90.2175	0.04493
			97.1284	98.7948		39.7486	93.6982		60.1763	95.944		90.3269	98.3726				97.1284	0.02517		39.7486	1.24119		60.1763	0.12602		90.3269	0.04491
			97.2622	98.7896		39.7595	93.684		60.2384	95.9364		90.4401	98.3679				97.2622	0.02518		39.7595	1.24225		60.2384	0.12593		90.4401	0.04488
			97.4003	98.7853		39.7704	93.6701		60.3015	95.9284		90.5495	98.3631				97.4003	0.02517		39.7704	1.24195		60.3015	0.12585		90.5495	0.04486
			97.5327	98.7809		39.7799	93.6559		60.3641	95.9208		90.6626	98.3588				97.5327	0.02514		39.7799	1.24271		60.3641	0.12571		90.6626	0.04484
			97.6782	98.7798		39.7888	93.6415		60.4289	95.913		90.7725	98.3535				97.6782	0.02512		39.7888	1.24271		60.4289	0.12563		90.7725	0.04482
			97.8118	98.7773		39.797	93.6275		60.4888	95.9053		90.8824	98.3479				97.8118	0.02512		39.797	1.24271		60.4888	0.12555		90.8824	0.0448
			97.9429	98.7727		39.808	93.6136		60.5525	95.8977		90.9934	98.3425				97.9429	0.02513		39.808	1.24345		60.5525	0.12547		90.9934	0.04477
			98.0782	98.768		39.8166	93.5992		60.615	95.8901		91.1065	98.3376				98.0782	0.02514		39.8166	1.24312		60.615	0.1254		91.1065	0.04475
			98.214	98.7635		39.8254	93.5853		60.6794	95.8825		91.2186	98.3334				98.214	0.02511		39.8254	1.24418		60.6794	0.12533		91.2186	0.04473
			98.3596	98.7625		39.8365	93.5715		60.741	95.8749		91.3285	98.3285				98.3596	0.02508		39.8365	1.24488		60.741	0.12521		91.3285	0.04471
			98.4898	98.7602		39.8466	93.5577		60.8029	95.8671		91.4388	98.3233				98.4898	0.02508		39.8466	1.24489		60.8029	0.12515		91.4388	0.04469
			98.6234	98.7557		39.8552	93.5431		60.8671	95.8592		91.5507	98.318				98.6234	0.02509		39.8552	1.24558		60.8671	0.12509		91.5507	0.04467
			98.7616	98.7506		39.8648	93.529		60.9277	95.8513		91.662	98.313				98.7616	0.02506		39.8648	1.24558		60.9277	0.12503		91.662	0.04464
			98.8951	98.7462		39.875	93.515		60.9941	95.8435		91.7731	98.3081				98.8951	0.02501		39.875	1.24521		60.9941	0.12497		91.7731	0.04461
			99.0399	98.7459		39.8853	93.5007		61.0541	95.8354		91.8846	98.3029				99.0399	0.025		39.8853	1.24624		61.0541	0.12491		91.8846	0.04459
			99.1731	98.7441		39.8941	93.4861		61.1207	95.8274		91.9957	98.2979				99.1731	0.02502		39.8941	1.2469		61.1207	0.12486		91.9957	0.04456
			99.3047	98.7391		39.903	93.4718		61.1823	95.8197		92.1076	98.2931				99.3047	0.02503		39.903	1.2469		61.1823	0.12476		92.1076	0.04454
			99.4423	98.7341		39.9128	93.458		61.2469	95.8118		92.2182	98.2881				99.4423	0.025		39.9128	1.24753		61.2469	0.12472		92.2182	0.04451
			99.575	98.7295		39.922	93.444		61.3089	95.804		92.3292	98.2828				99.575	0.02496		39.922	1.24753		61.3089	0.12467		92.3292	0.04448
			99.7227	98.729		39.9313	93.4299		61.3725	95.7963		92.4399	98.278				99.7227	0.02495		39.9313	1.24713		61.3725	0.12463		92.4399	0.04446
			99.8521	98.7263		39.9415	93.4153		61.4345	95.7884		92.5534	98.2735				99.8521	0.02497		39.9415	1.24814		61.4345	0.12459		92.5534	0.04444
			99.9864	98.7213		39.9507	93.4011		61.4979	95.7805		92.6643	98.2685				99.9864	0.02498		39.9507	1.24772		61.4979	0.12456		92.6643	0.04441
			100.122	98.7165		39.9605	93.3872		61.5615	95.7726		92.7754	98.2631				100.122	0.02494		39.9605	1.24873		61.5615	0.12452		92.7754	0.04438
			100.255	98.7122		39.9697	93.3724		61.6281	95.7647		92.888	98.258				100.255	0.0249		39.9697	1.24931		61.6281	0.12449		92.888	0.04435
			100.403	98.7123		39.9803	93.3582		61.6922	95.7567		92.9984	98.2533				100.403	0.02489		39.9803	1.24931		61.6922	0.12443		92.9984	0.04434
			100.533	98.7096		39.989	93.3439		61.7551	95.7489		93.1098	98.2485				100.533	0.02491		39.989	1.24986		61.7551	0.12441		93.1098	0.04432
			100.668	98.7049		39.9985	93.3295		61.8178	95.741		93.2232	98.2433				100.668	0.02491		39.9985	1.24986		61.8178	0.12439		93.2232	0.04429
			100.802	98.7		40.0074	93.3155		61.8817	95.7333		93.3325	98.2381				100.802	0.02486		40.0074	1.25039		61.8817	0.12438		93.3325	0.04426
			100.939	98.6956		40.0172	93.3019		61.9441	95.7254		93.4444	98.2333				100.939	0.0248		40.0172	1.25039		61.9441	0.12437		93.4444	0.04424
			101.086	98.6959		40.027	93.2877		62.0107	95.7176		93.5577	98.2286				101.086	0.02478		40.027	1.25091		62.0107	0.12436		93.5577	0.04421
			101.213	98.6932		40.0358	93.2732		62.0747	95.7098		93.6684	98.2238				101.213	0.02479		40.0358	1.25091		62.0747	0.12435		93.6684	0.04419
			101.35	98.6883		40.0457	93.2588		62.138	95.7019		93.7814	98.2187				101.35	0.02479		40.0457	1.2514		62.138	0.12436		93.7814	0.04416
			101.485	98.6835		40.0546	93.2445		62.2012	95.6941		93.8933	98.2139				101.485	0.02474		40.0546	1.2514		62.2012	0.12436		93.8933	0.04414
			101.618	98.6792		40.0623	93.2302		62.2659	95.6862		94.0054	98.209				101.618	0.02469		40.0623	1.25239		62.2659	0.12437		94.0054	0.04411
			101.766	98.6793		40.0722	93.2164		62.3311	95.6783		94.115	98.2041				101.766	0.02468		40.0722	1.25188		62.3311	0.12436		94.115	0.04408
			101.893	98.6762		40.0813	93.2023		62.3942	95.6701		94.2267	98.1991				101.893	0.02469		40.0813	1.25286		62.3942	0.12438		94.2267	0.04405
			102.029	98.6706		40.0926	93.1881		62.4604	95.6622		94.3407	98.1944				102.029	0.02468		40.0926	1.25234		62.4604	0.1244		94.3407	0.04402
			102.166	98.6657		40.1018	93.174		62.5244	95.6542		94.4507	98.1895				102.166	0.02462		40.1018	1.2533		62.5244	0.12442		94.4507	0.04399
			102.298	98.6615		40.111	93.1602		62.5867	95.6462		94.5624	98.1844				102.298	0.02456		40.111	1.25276		62.5867	0.12444		94.5624	0.04396
			102.448	98.6618		40.1206	93.1457		62.6522	95.6386		94.6759	98.1795				102.448	0.02454		40.1206	1.25373		62.6522	0.12447		94.6759	0.04394
			102.573	98.6585		40.1287	93.1309		62.7184	95.6305		94.788	98.1748				102.573	0.02455		40.1287	1.25318		62.7184	0.1245		94.788	0.04391
			102.709	98.6535		40.1375	93.1168		62.7814	95.6225		94.8995	98.17				102.709	0.02456		40.1375	1.25414		62.7814	0.12453		94.8995	0.04389
			102.844	98.6483		40.1477	93.1029		62.8455	95.6145		95.0129	98.165				102.844	0.02454		40.1477	1.25357		62.8455	0.12456		95.0129	0.04386
			102.98	98.6446		40.1574	93.0885		62.9124	95.6065		95.1245	98.1599				102.98	0.02451		40.1574	1.25452		62.9124	0.1246		95.1245	0.04384
			103.126	98.6456		40.1657	93.0739		62.9732	95.5988		95.2364	98.1548				103.126	0.0245		40.1657	1.25394		62.9732	0.12464		95.2364	0.04382
			103.252	98.6423		40.1752	93.0598		63.0389	95.5912		95.3482	98.15				103.252	0.02449		40.1752	1.25489		63.0389	0.12468		95.3482	0.04381
			103.391	98.6372		40.1847	93.0452		63.1017	95.5835		95.4592	98.145				103.391	0.02447		40.1847	1.25429		63.1017	0.12473		95.4592	0.04378
			103.525	98.632		40.1939	93.031		63.1679	95.5757		95.5721	98.1399				103.525	0.02445		40.1939	1.25523		63.1679	0.12478		95.5721	0.04376
			103.662	98.6286		40.2026	93.0169		63.2324	95.5679		95.6838	98.1352				103.662	0.02444		40.2026	1.25463		63.2324	0.12483		95.6838	0.04373
			103.81	98.6293		40.2132	93.003		63.2984	95.5599		95.7965	98.1304				103.81	0.02445		40.2132	1.25556		63.2984	0.12494		95.7965	0.0437
			103.934	98.6251		40.2217	92.9891		63.3603	95.552		95.909	98.1255				103.934	0.02447		40.2217	1.25555		63.3603	0.125		95.909	0.04367
			104.074	98.6201		40.2288	92.9747		63.4273	95.5442		96.0214	98.1206				104.074	0.02446		40.2288	1.25585		63.4273	0.12507		96.0214	0.04364
			104.205	98.6153		40.2392	92.9602		63.4921	95.5363		96.1313	98.1157				104.205	0.02441		40.2392	1.25585		63.4921	0.12514		96.1313	0.04362
			104.345	98.6124		40.2482	92.946		63.5561	95.5288		96.2457	98.111				104.345	0.02436		40.2482	1.25613		63.5561	0.1252		96.2457	0.0436
			104.489	98.6125		40.257	92.9317		63.6214	95.521		96.3573	98.1061				104.489	0.0243		40.257	1.25613		63.6214	0.12528		96.3573	0.04357
			104.615	98.6079		40.2677	92.9173		63.686	95.5131		96.4706	98.1011				104.615	0.02427		40.2677	1.25639		63.686	0.12535		96.4706	0.04354
			104.757	98.6032		40.2752	92.9033		63.7499	95.5051		96.5833	98.0962				104.757	0.02425		40.2752	1.25639		63.7499	0.12543		96.5833	0.04352
			104.885	98.5986		40.2867	92.8893		63.8168	95.4971		96.6954	98.0915				104.885	0.02421		40.2867	1.25663		63.8168	0.12551		96.6954	0.0435
			105.028	98.5956		40.2945	92.8749		63.8816	95.4891		96.8077	98.0866				105.028	0.02418		40.2945	1.25663		63.8816	0.12562		96.8077	0.04348
			105.171	98.5958		40.3024	92.8603		63.945	95.481		96.9201	98.0816				105.171	0.02416		40.3024	1.25753		63.945	0.12572		96.9201	0.04346
			105.295	98.5911		40.3126	92.8459		64.0118	95.4731		97.0347	98.0767				105.295	0.02416		40.3126	1.25684		64.0118	0.12582		97.0347	0.04344
			105.435	98.5861		40.3207	92.8319		64.0753	95.4652		97.1469	98.0715				105.435	0.02416		40.3207	1.25774		64.0753	0.12592		97.1469	0.04342
			105.569	98.5816		40.3293	92.8177		64.1417	95.4572		97.2576	98.0666				105.569	0.02412		40.3293	1.25703		64.1417	0.12603		97.2576	0.0434
			105.711	98.5802		40.3403	92.8032		64.2056	95.4491		97.3706	98.0619				105.711	0.02405		40.3403	1.25792		64.2056	0.12622		97.3706	0.04338
			105.85	98.5799		40.3479	92.789		64.272	95.4408		97.4841	98.0571				105.85	0.024		40.3479	1.2572		64.272	0.12634		97.4841	0.04336
			105.98	98.5753		40.3562	92.7749		64.3375	95.4327		97.5962	98.0523				105.98	0.02398		40.3562	1.25809		64.3375	0.12646		97.5962	0.04334
			106.12	98.571		40.3671	92.7612		64.4004	95.4245		97.7087	98.0473				106.12	0.02394		40.3671	1.25735		64.4004	0.12657		97.7087	0.04332
			106.25	98.5663		40.3752	92.747		64.4663	95.4163		97.8226	98.0423				106.25	0.02388		40.3752	1.25822		64.4663	0.1267		97.8226	0.04329
			106.393	98.5644		40.3839	92.7323		64.5322	95.408		97.9353	98.0374				106.393	0.02384		40.3839	1.25822		64.5322	0.12682		97.9353	0.04328
			106.53	98.5639		40.3928	92.7181		64.5962	95.4		98.0467	98.0323				106.53	0.02383		40.3928	1.25834		64.5962	0.12695		98.0467	0.04326
			106.659	98.5585		40.4031	92.704		64.6625	95.3916		98.1613	98.0274				106.659	0.02383		40.4031	1.25834		64.6625	0.12708		98.1613	0.04324
			106.801	98.5535		40.4095	92.6893		64.7281	95.3833		98.2735	98.0228				106.801	0.02379		40.4095	1.2592		64.7281	0.12722		98.2735	0.04322
			106.934	98.5492		40.4188	92.6749		64.7926	95.3752		98.3862	98.018				106.934	0.02373		40.4188	1.25843		64.7926	0.12736		98.3862	0.0432
			107.08	98.5493		40.4304	92.6612		64.8569	95.3671		98.5005	98.0131				107.08	0.02369		40.4304	1.2585		64.8569	0.1275		98.5005	0.04318
			107.213	98.5482		40.4389	92.6473		64.9224	95.3591		98.6132	98.0082				107.213	0.02364		40.4389	1.25935		64.9224	0.12774		98.6132	0.04317
			107.347	98.5435		40.4477	92.6326		64.9885	95.3511		98.7249	98.0032				107.347	0.02362		40.4477	1.25935		64.9885	0.12793		98.7249	0.04315
			107.485	98.5382		40.4555	92.6178		65.0521	95.343		98.8402	97.9983				107.485	0.02361		40.4555	1.25854		65.0521	0.12808		98.8402	0.04313
			107.615	98.5332		40.4654	92.6037		65.116	95.3351		98.9526	97.9934				107.615	0.02357		40.4654	1.25938		65.116	0.12824		98.9526	0.04312
			107.757	98.5305		40.4757	92.59		65.1824	95.3269		99.0655	97.9891				107.757	0.02352		40.4757	1.25857		65.1824	0.1284		99.0655	0.0431
			107.894	98.5282		40.484	92.576		65.2466	95.3187		99.1765	97.9844				107.894	0.02345		40.484	1.2594		65.2466	0.12856		99.1765	0.04309
			108.025	98.5234		40.4917	92.5615		65.313	95.3103		99.2918	97.9794				108.025	0.02341		40.4917	1.26023		65.313	0.12873		99.2918	0.04307
			108.174	98.5219		40.5011	92.5469		65.3781	95.302		99.4041	97.9746				108.174	0.02338		40.5011	1.25938		65.3781	0.1289		99.4041	0.04305
			108.305	98.5203		40.5111	92.5327		65.4429	95.2939		99.5184	97.9696				108.305	0.02334		40.5111	1.2602		65.4429	0.12918		99.5184	0.04302
			108.44	98.5154		40.5202	92.5187		65.5075	95.2856		99.6323	97.9646				108.44	0.02331		40.5202	1.25934		65.5075	0.12936		99.6323	0.043
			108.578	98.5115		40.5292	92.5046		65.5719	95.2775		99.7447	97.9597				108.578	0.02328		40.5292	1.26016		65.5719	0.12954		99.7447	0.04298
			108.709	98.5064		40.5368	92.4905		65.6357	95.2695		99.8587	97.9547				108.709	0.02327		40.5368	1.26016		65.6357	0.12972		99.8587	0.04296
			108.844	98.5024		40.5443	92.4765		65.7012	95.2611		99.9698	97.9498				108.844	0.02323		40.5443	1.25928		65.7012	0.1299		99.9698	0.04294
			108.986	98.5009		40.5553	92.4622		65.7641	95.2529		100.085	97.9449				108.986	0.02313		40.5553	1.26008		65.7641	0.13009		100.085	0.04292
			109.125	98.5003		40.563	92.4473		65.8275	95.2447		100.197	97.94				109.125	0.02308		40.563	1.25999		65.8275	0.13028		100.197	0.0429
			109.255	98.4967		40.5713	92.4331		65.8952	95.2368		100.312	97.935				109.255	0.02305		40.5713	1.25999		65.8952	0.13047		100.312	0.04288
			109.402	98.4946		40.5808	92.4185		65.9597	95.2286		100.425	97.9302				109.402	0.02305		40.5808	1.26078		65.9597	0.13079		100.425	0.04286
			109.537	98.4934		40.5896	92.4044		66.0243	95.2204		100.539	97.9257				109.537	0.02303		40.5896	1.25986		66.0243	0.13099		100.539	0.04284
			109.671	98.4887		40.6	92.3905		66.0878	95.212		100.652	97.9208				109.671	0.023		40.6	1.26065		66.0878	0.13119		100.652	0.04282
			109.809	98.485		40.6064	92.376		66.1516	95.204		100.764	97.9158				109.809	0.02299		40.6064	1.26065		66.1516	0.1314		100.764	0.0428
			109.942	98.4806		40.6179	92.3619		66.2151	95.1959		100.879	97.9112				109.942	0.02299		40.6179	1.2605		66.2151	0.13161		100.879	0.04278
			110.078	98.4771		40.6254	92.3475		66.2808	95.1877		100.993	97.9064				110.078	0.02299		40.6254	1.2605		66.2808	0.13183		100.993	0.04276
			110.212	98.4739		40.633	92.3335		66.3467	95.1793		101.105	97.9011				110.212	0.02293		40.633	1.26032		66.3467	0.13205		101.105	0.04274
			110.346	98.47		40.6431	92.3189		66.4069	95.1712		101.218	97.8962				110.346	0.02287		40.6431	1.26032		66.4069	0.13227		101.218	0.04272
			110.482	98.4666		40.6499	92.3043		66.4736	95.163		101.332	97.8916				110.482	0.02284		40.6499	1.26032		66.4736	0.13262		101.332	0.04271
			110.63	98.4662		40.6628	92.2898		66.5376	95.1545		101.446	97.8868				110.63	0.0228		40.6628	1.26012		66.5376	0.13286		101.446	0.04269
			110.761	98.4652		40.6692	92.2759		66.5991	95.1461		101.56	97.8816				110.761	0.02278		40.6692	1.26011		66.5991	0.13309		101.56	0.04267
			110.895	98.4603		40.6778	92.2617		66.6642	95.1378		101.673	97.8767				110.895	0.02275		40.6778	1.25988		66.6642	0.13333		101.673	0.04266
			111.046	98.4576		40.6895	92.2475		66.7278	95.1294		101.787	97.8718				111.046	0.02272		40.6895	1.26063		66.7278	0.13357		101.787	0.04264
			111.18	98.4553		40.6983	92.2334		66.7914	95.1209		101.901	97.8669				111.18	0.02267		40.6983	1.25963		66.7914	0.13382		101.901	0.04263
			111.312	98.4499		40.703	92.2195		66.8567	95.1126		102.014	97.8623				111.312	0.0226		40.703	1.25963		66.8567	0.13421		102.014	0.04261
			111.452	98.4451		40.7131	92.2047		66.9189	95.1042		102.127	97.8573				111.452	0.02259		40.7131	1.26036		66.9189	0.13446		102.127	0.0426
			111.581	98.4407		40.7233	92.1905		66.9816	95.0958		102.242	97.8526				111.581	0.02255		40.7233	1.26007		66.9816	0.13472		102.242	0.04258
			111.729	98.4395		40.73	92.1763		67.0466	95.0875		102.355	97.8479				111.729	0.02251		40.73	1.26007		67.0466	0.13498		102.355	0.04257
			111.864	98.4384		40.7391	92.1622		67.1089	95.0789		102.47	97.8431				111.864	0.0225		40.7391	1.26007		67.1089	0.13524		102.47	0.04256
			111.996	98.4336		40.7482	92.148		67.1713	95.0705		102.583	97.8381				111.996	0.02249		40.7482	1.25975		67.1713	0.13551		102.583	0.04255
			112.146	98.4314		40.7573	92.1338		67.2364	95.0619		102.697	97.8332				112.146	0.02243		40.7573	1.26046		67.2364	0.13592		102.697	0.04254
			112.279	98.4295		40.7661	92.1197		67.2977	95.0532		102.813	97.8284				112.279	0.02237		40.7661	1.25941		67.2977	0.13619		102.813	0.04253
			112.411	98.4252		40.7735	92.1051		67.3613	95.0444		102.925	97.8237				112.411	0.02232		40.7735	1.25941		67.3613	0.13647		102.925	0.04252
			112.551	98.4212		40.7853	92.0904		67.4229	95.0361		103.038	97.8187				112.551	0.02223		40.7853	1.26011		67.4229	0.13674		103.038	0.04251
			112.689	98.4171		40.7938	92.0761		67.4859	95.0277		103.152	97.8138				112.689	0.0222		40.7938	1.25973		67.4859	0.13702		103.152	0.04251
			112.842	98.4186		40.8018	92.0623		67.5477	95.0192		103.266	97.8093				112.842	0.02219		40.8018	1.25973		67.5477	0.1373		103.266	0.0425
			112.967	98.4169		40.8084	92.048		67.6108	95.0105		103.382	97.8047				112.967	0.02216		40.8084	1.25972		67.6108	0.13759		103.382	0.0425
			113.104	98.412		40.8194	92.034		67.6735	95.002		103.495	97.7996				113.104	0.02215		40.8194	1.25932		67.6735	0.13803		103.495	0.04249
			113.24	98.407		40.826	92.0198		67.7349	94.9937		103.608	97.7944				113.24	0.02214		40.826	1.25932		67.7349	0.13833		103.608	0.04248
			113.372	98.4022		40.8367	92.0057		67.7987	94.9852		103.721	97.7897				113.372	0.02211		40.8367	1.25888		67.7987	0.13862		103.721	0.04247
			113.513	98.3998		40.8445	91.9913		67.8623	94.9769		103.837	97.7849				113.513	0.02208		40.8445	1.25888		67.8623	0.13893		103.837	0.04246
			113.649	98.3973		40.8539	91.9763		67.9236	94.9686		103.949	97.7798				113.649	0.02206		40.8539	1.25955		67.9236	0.13923		103.949	0.04245
			113.792	98.3939		40.862	91.9617		67.9844	94.9604		104.063	97.7751				113.792	0.02206		40.862	1.25841		67.9844	0.13954		104.063	0.04245
			113.939	98.395		40.8724	91.9476		68.0459	94.952		104.179	97.7706				113.939	0.02209		40.8724	1.25907		68.0459	0.14001		104.179	0.04243
			114.062	98.3909		40.8796	91.9336		68.1103	94.9436		104.293	97.766				114.062	0.02211		40.8796	1.25907		68.1103	0.14033		104.293	0.04242
			114.206	98.3867		40.8893	91.9195		68.1713	94.9352		104.407	97.7612				114.206	0.02209		40.8893	1.25856		68.1713	0.14065		104.407	0.04241
			114.34	98.3824		40.8984	91.9056		68.2329	94.9266		104.52	97.7565				114.34	0.02203		40.8984	1.25856		68.2329	0.14097		104.52	0.0424
			114.476	98.3784		40.9048	91.8915		68.2946	94.9181		104.634	97.7516				114.476	0.02199		40.9048	1.25921		68.2946	0.14115		104.634	0.0424
			114.611	98.3748		40.915	91.8773		68.3543	94.9093		104.75	97.7467				114.611	0.02196		40.915	1.25803		68.3543	0.14147		104.75	0.04239
			114.746	98.3706		40.921	91.8631		68.4161	94.9007		104.863	97.7418				114.746	0.02191		40.921	1.25867		68.4161	0.14196		104.863	0.04239
			114.878	98.3671		40.9337	91.8487		68.4767	94.8923		104.979	97.7367				114.878	0.02185		40.9337	1.25747		68.4767	0.14229		104.979	0.04238
			115.02	98.3639		40.9395	91.8346		68.5395	94.8837		105.09	97.7321				115.02	0.02185		40.9395	1.25809		68.5395	0.14262		105.09	0.04238
			115.171	98.3654		40.9507	91.8203		68.6009	94.8751		105.206	97.7275				115.171	0.02186		40.9507	1.25809		68.6009	0.14296		105.206	0.04237
			115.299	98.3629		40.9565	91.8057		68.6598	94.8666		105.319	97.7227				115.299	0.02186		40.9565	1.2575		68.6598	0.14329		105.319	0.04237
			115.438	98.3577		40.9672	91.7917		68.722	94.8581		105.435	97.718				115.438	0.02178		40.9672	1.2575		68.722	0.1438		105.435	0.04236
			115.591	98.3571		40.9741	91.7775		68.7822	94.8497		105.548	97.7133				115.591	0.02178		40.9741	1.2581		68.7822	0.14415		105.548	0.04236
			115.718	98.354		40.9839	91.7631		68.8429	94.8409		105.661	97.7087				115.718	0.02179		40.9839	1.25687		68.8429	0.14449		105.661	0.04235
			115.855	98.349		40.9935	91.7487		68.9032	94.8321		105.777	97.7039				115.855	0.02176		40.9935	1.25747		68.9032	0.14484		105.777	0.04234
			115.993	98.3444		41.0015	91.7348		68.9641	94.8233		105.891	97.6988				115.993	0.02175		41.0015	1.25747		68.9641	0.14519		105.891	0.04234
			116.134	98.3418		41.0126	91.7203		69.0234	94.8144		106.005	97.6938				116.134	0.02173		41.0126	1.2568		69.0234	0.14553		106.005	0.04234
			116.282	98.3435		41.0202	91.7061		69.0842	94.8055		106.12	97.689				116.282	0.02161		41.0202	1.25679		69.0842	0.14606		106.12	0.04233
			116.408	98.3389		41.0264	91.6917		69.1431	94.7965		106.234	97.6841				116.408	0.02154		41.0264	1.25611		69.1431	0.14642		106.234	0.04233
			116.553	98.3345		41.036	91.6772		69.2033	94.7879		106.348	97.6792				116.553	0.02153		41.036	1.2561		69.2033	0.14661		106.348	0.04233
			116.681	98.3302		41.0446	91.6628		69.2627	94.7792		106.462	97.6743				116.681	0.02153		41.0446	1.25667		69.2627	0.14697		106.462	0.04232
			116.819	98.3264		41.0539	91.6489		69.3231	94.7707		106.575	97.6693				116.819	0.02146		41.0539	1.25538		69.3231	0.14733		106.575	0.04232
			116.96	98.3235		41.0626	91.6345		69.3862	94.7624		106.692	97.6644				116.96	0.02145		41.0626	1.25594		69.3862	0.14787		106.692	0.04232
			117.108	98.3247		41.0694	91.6204		69.4424	94.7539		106.807	97.6595				117.108	0.02143		41.0694	1.25593		69.4424	0.14824		106.807	0.04232
			117.235	98.3215		41.0787	91.606		69.5013	94.7453		106.921	97.6548				117.235	0.02143		41.0787	1.25517		69.5013	0.14861		106.921	0.04232
			117.378	98.316		41.0905	91.5919		69.5605	94.7367		107.033	97.65				117.378	0.02138		41.0905	1.25516		69.5605	0.14899		107.033	0.04232
			117.528	98.3163		41.0961	91.5779		69.6209	94.7283		107.149	97.6451				117.528	0.02129		41.0961	1.25516		69.6209	0.14936		107.149	0.04233
			117.653	98.3128		41.1057	91.5636		69.68	94.7196		107.263	97.6401				117.653	0.02128		41.1057	1.25437		69.68	0.14993		107.263	0.04233
			117.797	98.3089		41.1138	91.5496		69.739	94.7109		107.377	97.6352				117.797	0.02127		41.1138	1.2549		69.739	0.15031		107.377	0.04233
			117.931	98.3053		41.123	91.5356		69.7985	94.7021		107.491	97.6305				117.931	0.02121		41.123	1.25489		69.7985	0.1507		107.491	0.04233
			118.069	98.3018		41.1315	91.5212		69.8587	94.6936		107.604	97.6256				118.069	0.02112		41.1315	1.25354		69.8587	0.15109		107.604	0.04233
			118.202	98.2988		41.1404	91.5066		69.9161	94.6848		107.719	97.6205				118.202	0.02105		41.1404	1.25406		69.9161	0.1513		107.719	0.04233
			118.339	98.2956		41.1496	91.4925		69.9737	94.6762		107.832	97.6158				118.339	0.02101		41.1496	1.25457		69.9737	0.15188		107.832	0.04234
			118.476	98.2926		41.1587	91.4781		70.0332	94.6674		107.948	97.611				118.476	0.02099		41.1587	1.25319		70.0332	0.15228		107.948	0.04234
			118.613	98.2891		41.1661	91.4642		70.0922	94.6584		108.061	97.6059				118.613	0.02099		41.1661	1.25318		70.0922	0.15268		108.061	0.04234
			118.749	98.2861		41.1755	91.4503		70.1492	94.6496		108.176	97.601				118.749	0.02097		41.1755	1.25368		70.1492	0.15309		108.176	0.04234
			118.882	98.2827		41.1825	91.436		70.208	94.6407		108.291	97.5963				118.882	0.02094		41.1825	1.25229		70.208	0.15349		108.291	0.04235
			119.018	98.2796		41.193	91.4214		70.2669	94.6317		108.405	97.5916				119.018	0.02088		41.193	1.25278		70.2669	0.15409		108.405	0.04235
			119.156	98.2767		41.1994	91.4073		70.3256	94.6232		108.518	97.5869				119.156	0.02082		41.1994	1.25277		70.3256	0.1545		108.518	0.04235
			119.311	98.2776		41.2127	91.3928		70.3819	94.6143		108.634	97.5823				119.311	0.02075		41.2127	1.25183		70.3819	0.15491		108.634	0.04235
			119.444	98.276		41.2189	91.3787		70.4413	94.6054		108.749	97.5773				119.444	0.0207		41.2189	1.25183		70.4413	0.15513		108.749	0.04236
			119.578	98.2694		41.2288	91.3645		70.5001	94.5966		108.862	97.5725				119.578	0.02067		41.2288	1.25086		70.5001	0.15554		108.862	0.04237
			119.736	98.2668		41.2372	91.35		70.5547	94.5881		108.977	97.5679				119.736	0.02065		41.2372	1.25086		70.5547	0.15616		108.977	0.04237
			119.867	98.2651		41.246	91.3359		70.6133	94.5792		109.09	97.563				119.867	0.02064		41.246	1.25132		70.6133	0.15658		109.09	0.04237
			120.002	98.2601		41.2561	91.3216		70.6695	94.5705		109.205	97.5582				120.002	0.02065		41.2561	1.24986		70.6695	0.157		109.205	0.04238
			120.14	98.2556		41.2654	91.3078		70.727	94.5617		109.32	97.5533				120.14	0.0207		41.2654	1.2503		70.727	0.15742		109.32	0.04239
			120.279	98.2522		41.2722	91.2933		70.7844	94.5529		109.433	97.5481				120.279	0.02066		41.2722	1.2503		70.7844	0.15785		109.433	0.04239
			120.432	98.2546		41.282	91.2791		70.8418	94.544		109.548	97.5429				120.432	0.02057		41.282	1.24926		70.8418	0.15849		109.548	0.0424
			120.558	98.2514		41.2901	91.2651		70.8982	94.5352		109.661	97.5381				120.558	0.02056		41.2901	1.24926		70.8982	0.15892		109.661	0.04241
			120.705	98.2461		41.3002	91.2512		70.9533	94.5264		109.777	97.5334				120.705	0.02051		41.3002	1.24968		70.9533	0.15914		109.777	0.04241
			120.835	98.2417		41.3082	91.2371		71.0126	94.5175		109.891	97.5288				120.835	0.02044		41.3082	1.24819		71.0126	0.15957		109.891	0.04242
			120.97	98.2383		41.3181	91.2233		71.0695	94.5086		110.005	97.5239				120.97	0.02039		41.3181	1.2486		71.0695	0.16021		110.005	0.04242
			121.113	98.2354		41.3241	91.2091		71.1254	94.4999		110.12	97.5191				121.113	0.02037		41.3241	1.2486		71.1254	0.16064		110.12	0.04243
			121.267	98.2377		41.3336	91.1946		71.1826	94.491		110.236	97.5144				121.267	0.0204		41.3336	1.24749		71.1826	0.16107		110.236	0.04244
			121.395	98.2361		41.343	91.1801		71.2399	94.482		110.349	97.5095				121.395	0.02034		41.343	1.24748		71.2399	0.16151		110.349	0.04245
			121.534	98.2295		41.3525	91.1658		71.2948	94.4731		110.465	97.5049				121.534	0.0203		41.3525	1.24788		71.2948	0.16195		110.465	0.04246
			121.691	98.2292		41.36	91.1517		71.3506	94.4643		110.579	97.5003				121.691	0.02022		41.36	1.24633		71.3506	0.1626		110.579	0.04247
			121.818	98.2269		41.3679	91.1376		71.4078	94.4554		110.693	97.4953				121.818	0.02015		41.3679	1.24672		71.4078	0.16305		110.693	0.04248
			121.96	98.2218		41.3787	91.1237		71.4622	94.4464		110.805	97.4903				121.96	0.02012		41.3787	1.24671		71.4622	0.16328		110.805	0.04248
			122.094	98.2175		41.3878	91.1099		71.5174	94.437		110.921	97.4853				122.094	0.02012		41.3878	1.24553		71.5174	0.16373		110.921	0.04249
			122.229	98.2139		41.3968	91.0957		71.5749	94.4278		111.036	97.4803				122.229	0.02005		41.3968	1.24553		71.5749	0.16439		111.036	0.0425
			122.383	98.2141		41.405	91.0815		71.6301	94.4189		111.15	97.4756				122.383	0.01996		41.405	1.24589		71.6301	0.16484		111.15	0.04251
			122.512	98.2123		41.4129	91.0675		71.6865	94.4099		111.265	97.4709				122.512	0.01996		41.4129	1.24431		71.6865	0.1653		111.265	0.04252
			122.653	98.2071		41.4232	91.0536		71.7407	94.4009		111.379	97.4661				122.653	0.01986		41.4232	1.24465		71.7407	0.16576		111.379	0.04253
			122.808	98.2077		41.4305	91.0396		71.7968	94.3919		111.494	97.4613				122.808	0.01976		41.4305	1.24465		71.7968	0.16622		111.494	0.04254
			122.935	98.2047		41.4424	91.0253		71.851	94.3829		111.609	97.4567				122.935	0.01973		41.4424	1.24339		71.851	0.16667		111.609	0.04255
			123.08	98.2009		41.4491	91.011		71.9069	94.374		111.722	97.4517				123.08	0.01969		41.4491	1.24338		71.9069	0.16713		111.722	0.04256
			123.214	98.1969		41.4571	90.997		71.9622	94.3647		111.838	97.4465				123.214	0.01962		41.4571	1.24372		71.9622	0.1676		111.838	0.04257
			123.352	98.1935		41.4655	90.9829		72.0175	94.3556		111.951	97.4416				123.352	0.01953		41.4655	1.24209		72.0175	0.16807		111.951	0.04259
			123.487	98.1899		41.4734	90.9681		72.0693	94.3466		112.065	97.4365				123.487	0.01948		41.4734	1.24241		72.0693	0.16876		112.065	0.0426
			123.621	98.1857		41.4833	90.9537		72.1271	94.3376		112.18	97.4317				123.621	0.01944		41.4833	1.2424		72.1271	0.16923		112.18	0.04261
			123.773	98.1847		41.4931	90.9401		72.1811	94.3284		112.297	97.4272				123.773	0.01942		41.4931	1.24107		72.1811	0.16971		112.297	0.04263
			123.912	98.1852		41.5012	90.9259		72.2346	94.3194		112.41	97.4224				123.912	0.0194		41.5012	1.24106		72.2346	0.16995		112.41	0.04264
			124.044	98.1794		41.5115	90.9124		72.2898	94.3108		112.524	97.4173				124.044	0.01939		41.5115	1.24136		72.2898	0.17065		112.524	0.04266
			124.199	98.1767		41.5201	90.8983		72.3459	94.3017		112.639	97.4126				124.199	0.01939		41.5201	1.23969		72.3459	0.17113		112.639	0.04268
			124.337	98.1766		41.5297	90.8841		72.3998	94.2928		112.753	97.4075				124.337	0.01939		41.5297	1.23998		72.3998	0.17161		112.753	0.0427
			124.471	98.1722		41.5382	90.8699		72.4536	94.2838		112.866	97.4026				124.471	0.01935		41.5382	1.23997		72.4536	0.1721		112.866	0.04271
			124.614	98.1685		41.5468	90.8556		72.5088	94.2749		112.982	97.3983				124.614	0.01931		41.5468	1.23857		72.5088	0.17282		112.982	0.04274
			124.747	98.1651		41.557	90.8415		72.563	94.2659		113.095	97.3933				124.747	0.01931		41.557	1.23856		72.563	0.17332		113.095	0.04276
			124.884	98.1619		41.5672	90.8276		72.6138	94.2567		113.21	97.3882				124.884	0.0193		41.5672	1.23882		72.6138	0.17382		113.21	0.04278
			125.02	98.1584		41.574	90.8136		72.6678	94.2475		113.325	97.3831				125.02	0.01925		41.574	1.23711		72.6678	0.17407		113.325	0.04281
			125.159	98.1551		41.5827	90.7995		72.7209	94.2386		113.439	97.3782				125.159	0.01923		41.5827	1.23737		72.7209	0.17481		113.439	0.04283
			125.315	98.157		41.5926	90.7856		72.7744	94.2293		113.556	97.3735				125.315	0.01925		41.5926	1.23736		72.7744	0.17532		113.556	0.04285
			125.444	98.1552		41.5991	90.7715		72.8289	94.2201		113.668	97.3685				125.444	0.01926		41.5991	1.23589		72.8289	0.17583		113.668	0.04288
			125.583	98.1485		41.6099	90.7578		72.8805	94.2108		113.781	97.3634				125.583	0.01924		41.6099	1.23588		72.8805	0.17634		113.781	0.0429
			125.741	98.1487		41.6196	90.7439		72.9346	94.2013		113.899	97.359				125.741	0.01923		41.6196	1.23611		72.9346	0.1771		113.899	0.04292
			125.867	98.1459		41.6272	90.7299		72.988	94.192		114.014	97.3546				125.867	0.01924		41.6272	1.23436		72.988	0.17762		114.014	0.04295
			126.013	98.1423		41.6366	90.7158		73.0426	94.1825		114.128	97.3496				126.013	0.01922		41.6366	1.23458		73.0426	0.17789		114.128	0.04297
			126.148	98.1384		41.6458	90.7016		73.0956	94.1732		114.241	97.3442				126.148	0.01921		41.6458	1.23457		73.0956	0.17841		114.241	0.043
			126.284	98.1351		41.6549	90.6872		73.1481	94.1641		114.355	97.3389				126.284	0.01921		41.6549	1.23302		73.1481	0.17917		114.355	0.04302
			126.42	98.1324		41.662	90.6733		73.2003	94.1546		114.47	97.334				126.42	0.01916		41.662	1.23302		73.2003	0.17969		114.47	0.04305
			126.56	98.1295		41.6735	90.6598		73.2516	94.1455		114.585	97.3291				126.56	0.01909		41.6735	1.23322		73.2516	0.18022		114.585	0.04308
			126.718	98.132		41.6801	90.646		73.3024	94.1366		114.7	97.3241				126.718	0.01907		41.6801	1.23142		73.3024	0.18075		114.7	0.04312
			126.844	98.1304		41.6911	90.6319		73.3579	94.1273		114.815	97.3193				126.844	0.01903		41.6911	1.23161		73.3579	0.18154		114.815	0.04315
			126.987	98.1242		41.6975	90.6181		73.4082	94.118		114.927	97.3145				126.987	0.01901		41.6975	1.23161		73.4082	0.18181		114.927	0.04318
			127.144	98.1228		41.7073	90.6042		73.4606	94.1088		115.041	97.3095				127.144	0.01901		41.7073	1.22998		73.4606	0.18235		115.041	0.04322
			127.269	98.1205		41.7164	90.5902		73.5124	94.0995		115.156	97.3046				127.269	0.01904		41.7164	1.22997		73.5124	0.18314		115.156	0.04325
			127.41	98.1154		41.7254	90.576		73.5617	94.0904		115.272	97.2997				127.41	0.01903		41.7254	1.23015		73.5617	0.18368		115.272	0.04329
			127.57	98.1158		41.7349	90.5622		73.615	94.0811		115.388	97.2947				127.57	0.01895		41.7349	1.22831		73.615	0.18422		115.388	0.04333
			127.693	98.1133		41.7456	90.5485		73.6673	94.0717		115.501	97.2896				127.693	0.01893		41.7456	1.22847		73.6673	0.18476		115.501	0.04337
			127.834	98.1081		41.7525	90.5348		73.7173	94.0625		115.615	97.2845				127.834	0.01892		41.7525	1.22862		73.7173	0.18529		115.615	0.0434
			127.973	98.104		41.7626	90.521		73.7691	94.0531		115.728	97.2795				127.973	0.01884		41.7626	1.22676		73.7691	0.18584		115.728	0.04344
			128.12	98.1031		41.7718	90.507		73.8213	94.0436		115.843	97.2747				128.12	0.01879		41.7718	1.2269		73.8213	0.18639		115.843	0.04348
			128.268	98.106		41.7804	90.4928		73.8703	94.0345		115.957	97.27				128.268	0.01876		41.7804	1.22689		73.8703	0.18694		115.957	0.04352
			128.395	98.1017		41.7912	90.4791		73.9199	94.0253		116.071	97.2647				128.395	0.01876		41.7912	1.22515		73.9199	0.18777		116.071	0.04356
			128.542	98.0972		41.7973	90.4651		73.9731	94.0163		116.184	97.2597				128.542	0.01877		41.7973	1.22515		73.9731	0.18833		116.184	0.04363
			128.676	98.0934		41.8085	90.4513		74.0261	94.0069		116.3	97.255				128.676	0.01878		41.8085	1.22526		74.0261	0.1889		116.3	0.04367
			128.814	98.0902		41.8167	90.4373		74.0749	93.9977		116.415	97.25				128.814	0.01873		41.8167	1.22526		74.0749	0.18945		116.415	0.04371
			128.946	98.0872		41.8276	90.4232		74.1268	93.9885		116.528	97.2451				128.946	0.01867		41.8276	1.22347		74.1268	0.19002		116.528	0.04375
			129.084	98.0841		41.836	90.4096		74.1776	93.9789		116.643	97.2402				129.084	0.01866		41.836	1.22346		74.1776	0.19059		116.643	0.0438
			129.217	98.0812		41.8435	90.3959		74.2265	93.9696		116.757	97.2353				129.217	0.01869		41.8435	1.22356		74.2265	0.19145		116.757	0.04384
			129.349	98.0773		41.8552	90.3824		74.2755	93.9603		116.871	97.2304				129.349	0.0187		41.8552	1.22174		74.2755	0.19203		116.871	0.04388
			129.489	98.0753		41.8634	90.3683		74.3268	93.9509		116.986	97.2255				129.489	0.01862		41.8634	1.22173		74.3268	0.19262		116.986	0.04393
			129.63	98.0739		41.8711	90.3546		74.3797	93.9417		117.099	97.2204				129.63	0.0185		41.8711	1.22181		74.3797	0.1932		117.099	0.04398
			129.757	98.0687		41.8826	90.3405		74.4263	93.9323		117.212	97.2154				129.757	0.01852		41.8826	1.21987		74.4263	0.19379		117.212	0.04404
			129.918	98.068		41.8914	90.3265		74.4762	93.9229		117.329	97.2104				129.918	0.01853		41.8914	1.21994		74.4762	0.19439		117.329	0.04408
			130.056	98.0682		41.9001	90.3129		74.5259	93.9135		117.441	97.2054				130.056	0.01853		41.9001	1.21993		74.5259	0.19498		117.441	0.04413
			130.192	98.0635		41.9096	90.299		74.5776	93.9041		117.556	97.2001				130.192	0.01851		41.9096	1.21803		74.5776	0.19587		117.556	0.04419
			130.335	98.0596		41.92	90.285		74.6271	93.8949		117.671	97.1953				130.335	0.01846		41.92	1.21802		74.6271	0.19648		117.671	0.04424
			130.472	98.0563		41.9272	90.2713		74.6752	93.8851		117.784	97.1906				130.472	0.01845		41.9272	1.21807		74.6752	0.19679		117.784	0.0443
			130.611	98.0531		41.9359	90.2576		74.7266	93.8754		117.898	97.1855				130.611	0.01843		41.9359	1.21609		74.7266	0.19768		117.898	0.04435
			130.748	98.0498		41.9457	90.2438		74.776	93.8658		118.012	97.1802				130.748	0.01842		41.9457	1.21612		74.776	0.19829		118.012	0.0444
			130.896	98.0478		41.9556	90.2299		74.8247	93.8563		118.127	97.175				130.896	0.0184		41.9556	1.21615		74.8247	0.1989		118.127	0.04445
			131.053	98.0507		41.9655	90.2164		74.8735	93.8465		118.239	97.1699				131.053	0.0184		41.9655	1.21414		74.8735	0.19981		118.239	0.0445
			131.181	98.0472		41.9751	90.2029		74.9214	93.8371		118.354	97.1651				131.181	0.01841		41.9751	1.21416		74.9214	0.20043		118.354	0.04456
			131.332	98.0411		41.9802	90.189		74.9712	93.8273		118.468	97.1602				131.332	0.01844		41.9802	1.21416		74.9712	0.20075		118.468	0.04461
			131.488	98.0432		41.9913	90.1755		75.0191	93.8175		118.58	97.1554				131.488	0.01841		41.9913	1.21215		75.0191	0.20166		118.58	0.04467
			131.615	98.0391		41.9982	90.1616		75.0669	93.8078		118.695	97.1503				131.615	0.0184		41.9982	1.21215		75.0669	0.2023		118.695	0.04473
			131.766	98.0352		42.011	90.1478		75.1171	93.7983		118.808	97.1452				131.766	0.01835		42.011	1.21214		75.1171	0.20293		118.808	0.04479
			131.899	98.0307		42.0187	90.1338		75.1649	93.7887		118.921	97.1399				131.899	0.01833		42.0187	1.21009		75.1649	0.20387		118.921	0.04486
			132.041	98.0276		42.0275	90.1205		75.2138	93.7794		119.037	97.1348				132.041	0.01832		42.0275	1.21008		75.2138	0.20452		119.037	0.04491
			132.178	98.0242		42.0367	90.1069		75.2611	93.77		119.15	97.1298				132.178	0.0183		42.0367	1.21007		75.2611	0.20485		119.15	0.04497
			132.319	98.0211		42.047	90.0934		75.3093	93.7604		119.263	97.1247				132.319	0.0182		42.047	1.20799		75.3093	0.2058		119.263	0.04503
			132.481	98.0239		42.0561	90.0795		75.3598	93.751		119.376	97.1196				132.481	0.0181		42.0561	1.20796		75.3598	0.20645		119.376	0.04509
			132.612	98.0221		42.0652	90.0659		75.4064	93.7414		119.489	97.1144				132.612	0.0181		42.0652	1.20795		75.4064	0.20711		119.489	0.04516
			132.756	98.015		42.0735	90.0524		75.4535	93.7319		119.601	97.1093				132.756	0.01806		42.0735	1.20791		75.4535	0.20808		119.601	0.04522
			132.922	98.0157		42.0856	90.0386		75.5028	93.7224		119.716	97.1042				132.922	0.01803		42.0856	1.20582		75.5028	0.20874		119.716	0.04529
			133.045	98.0134		42.0929	90.0247		75.55	93.7126		119.831	97.0995				133.045	0.01802		42.0929	1.20577		75.55	0.20908		119.831	0.04536
			133.194	98.0094		42.0999	90.0115		75.5987	93.7029		119.944	97.0942				133.194	0.01799		42.0999	1.20577		75.5987	0.21006		119.944	0.04542
			133.329	98.0053		42.1112	89.9976		75.6458	93.6933		120.056	97.0889				133.329	0.01791		42.1112	1.20361		75.6458	0.21073		120.056	0.04549
			133.465	98.001		42.122	89.9841		75.6909	93.6837		120.169	97.0837				133.465	0.01781		42.122	1.20354		75.6909	0.21173		120.169	0.04555
			133.612	97.9978		42.1299	89.971		75.7398	93.6742		120.284	97.0782				133.612	0.01771		42.1299	1.20353		75.7398	0.21241		120.284	0.04562
			133.777	98.0006		42.1386	89.9575		75.7871	93.6647		120.395	97.0728				133.777	0.01764		42.1386	1.20134		75.7871	0.21309		120.395	0.04569
			133.906	98.0004		42.1494	89.9439		75.8325	93.6549		120.508	97.0678				133.906	0.01759		42.1494	1.20132		75.8325	0.21377		120.508	0.04576
			134.046	97.9938		42.1586	89.9304		75.8778	93.6454		120.622	97.063				134.046	0.01757		42.1586	1.20124		75.8778	0.21446		120.622	0.04583
			134.194	97.9883		42.1665	89.9168		75.9282	93.6358		120.735	97.0578				134.194	0.01755		42.1665	1.199		75.9282	0.21548		120.735	0.04591
			134.338	97.9847		42.1767	89.9036		75.9749	93.6265		120.847	97.0525				134.338	0.01749		42.1767	1.199		75.9749	0.21619		120.847	0.04598
			134.505	97.9892		42.1866	89.8899		76.022	93.6169		120.96	97.047				134.505	0.01743		42.1866	1.19889		76.022	0.21689		120.96	0.04606
			134.625	97.9887		42.1954	89.8762		76.067	93.6074		121.072	97.0418				134.625	0.01744		42.1954	1.19672		76.067	0.21759		121.072	0.04617
			134.768	97.982		42.206	89.8626		76.1126	93.5979		121.184	97.0369				134.768	0.01742		42.206	1.1966		76.1126	0.2183		121.184	0.04621
			134.907	97.977		42.2146	89.8492		76.1599	93.5885		121.298	97.032				134.907	0.01745		42.2146	1.19648		76.1599	0.21901		121.298	0.04629
			135.052	97.9747		42.2248	89.8357		76.2055	93.5788		121.41	97.0269				135.052	0.01747		42.2248	1.1943		76.2055	0.22007		121.41	0.04637
			135.206	97.9777		42.2323	89.8226		76.251	93.569		121.523	97.0218				135.206	0.01732		42.2323	1.19416		76.251	0.22079		121.523	0.04645
			135.334	97.9732		42.2449	89.8094		76.297	93.559		121.637	97.0162				135.334	0.01726		42.2449	1.19415		76.297	0.22185		121.637	0.04653
			135.486	97.969		42.254	89.7959		76.3452	93.5492		121.748	97.0112				135.486	0.01725		42.254	1.19401		76.3452	0.22223		121.748	0.04661
			135.62	97.9655		42.261	89.7826		76.3878	93.5393		121.859	97.0061				135.62	0.01728		42.261	1.19181		76.3878	0.22296		121.859	0.04669
			135.763	97.963		42.2736	89.769		76.4351	93.5295		121.972	97.0008				135.763	0.01732		42.2736	1.19165		76.4351	0.22405		121.972	0.04677
			135.902	97.9596		42.2807	89.7558		76.481	93.5196		122.082	96.9951				135.902	0.01731		42.2807	1.19149		76.481	0.22479		122.082	0.04686
			136.044	97.9563		42.2904	89.7422		76.5273	93.51		122.196	96.99				136.044	0.01734		42.2904	1.18926		76.5273	0.2259		122.196	0.04694
			136.178	97.9528		42.3025	89.7289		76.5739	93.5002		122.307	96.985				136.178	0.01729		42.3025	1.18909		76.5739	0.22628		122.307	0.04703
			136.318	97.9497		42.3102	89.7158		76.6175	93.4905		122.42	96.9797				136.318	0.01721		42.3102	1.18908		76.6175	0.22739		122.42	0.04711
			136.479	97.95		42.3203	89.7022		76.6617	93.4808		122.531	96.9744				136.479	0.01719		42.3203	1.18667		76.6617	0.22815		122.531	0.04719
			136.624	97.9531		42.3288	89.6886		76.7078	93.471		122.641	96.9688				136.624	0.0171		42.3288	1.18648		76.7078	0.22928		122.641	0.04727
			136.754	97.9473		42.3373	89.6756		76.7528	93.4613		122.754	96.9635				136.754	0.01706		42.3373	1.18647		76.7528	0.23004		122.754	0.04735
			136.906	97.9418		42.3475	89.6624		76.7972	93.4513		122.865	96.9586				136.906	0.01699		42.3475	1.18402		76.7972	0.23082		122.865	0.04743
			137.047	97.9376		42.3591	89.649		76.8447	93.4411		122.978	96.9534				137.047	0.01701		42.3591	1.18381		76.8447	0.23158		122.978	0.04752
			137.206	97.9383		42.3676	89.6356		76.8896	93.4313		123.089	96.9482				137.206	0.01699		42.3676	1.1838		76.8896	0.23236		123.089	0.0476
			137.351	97.9432		42.3765	89.6225		76.9324	93.4213		123.201	96.9431				137.351	0.01698		42.3765	1.18359		76.9324	0.23351		123.201	0.04769
			137.478	97.9373		42.3879	89.6092		76.9768	93.4114		123.31	96.938				137.478	0.01703		42.3879	1.1813		76.9768	0.2343		123.31	0.04778
			137.625	97.9318		42.3966	89.596		77.0221	93.4017		123.424	96.9325				137.625	0.01702		42.3966	1.18107		77.0221	0.23547		123.424	0.04787
			137.754	97.9268		42.4055	89.5829		77.0677	93.3918		123.533	96.9272				137.754	0.01697		42.4055	1.18084		77.0677	0.23587		123.533	0.04796
			137.902	97.9243		42.4159	89.5698		77.1123	93.3819		123.643	96.9216				137.902	0.01697		42.4159	1.17854		77.1123	0.23706		123.643	0.04805
			138.052	97.9243		42.4246	89.5565		77.1543	93.3721		123.755	96.9161				138.052	0.01689		42.4246	1.1783		77.1543	0.23786		123.755	0.04814
			138.194	97.925		42.4369	89.543		77.1985	93.3624		123.868	96.9109				138.194	0.01688		42.4369	1.17805		77.1985	0.23906		123.868	0.04822
			138.33	97.9209		42.4452	89.5295		77.2425	93.3528		123.978	96.9057				138.33	0.01689		42.4452	1.17573		77.2425	0.23988		123.978	0.04831
			138.488	97.9198		42.4541	89.5161		77.2869	93.3429		124.088	96.9002				138.488	0.01693		42.4541	1.17548		77.2869	0.24067		124.088	0.0484
			138.622	97.9191		42.4641	89.5031		77.3313	93.3331		124.198	96.8948				138.622	0.0169		42.4641	1.17521		77.3313	0.24149		124.198	0.04855
			138.755	97.9135		42.4744	89.4899		77.374	93.3233		124.309	96.8893				138.755	0.01691		42.4744	1.17287		77.374	0.24232		124.309	0.04864
			138.904	97.9114		42.4831	89.4767		77.4187	93.3133		124.421	96.884				138.904	0.01694		42.4831	1.1726		77.4187	0.24354		124.421	0.04874
			139.028	97.907		42.4939	89.4639		77.4618	93.3029		124.532	96.8789				139.028	0.01686		42.4939	1.17232		77.4618	0.24437		124.532	0.04884
			139.18	97.9038		42.5022	89.4509		77.5038	93.2926		124.641	96.8737				139.18	0.01678		42.5022	1.17231		77.5038	0.24518		124.641	0.04894
			139.338	97.9069		42.5116	89.4375		77.5486	93.2822		124.751	96.8685				139.338	0.01681		42.5116	1.16967		77.5486	0.24602		124.751	0.04904
			139.465	97.9027		42.523	89.4241		77.5894	93.272		124.861	96.863				139.465	0.01689		42.523	1.16937		77.5894	0.24725		124.861	0.04914
			139.615	97.8987		42.5346	89.4112		77.6325	93.2617		124.972	96.8577				139.615	0.01692		42.5346	1.16699		77.6325	0.24811		124.972	0.04924
			139.746	97.8949		42.5426	89.3984		77.6743	93.2517		125.082	96.8523				139.746	0.01684		42.5426	1.16669		77.6743	0.24936		125.082	0.04934
			139.89	97.8912		42.5518	89.3852		77.719	93.2414		125.192	96.847				139.89	0.01674		42.5518	1.16668		77.719	0.24979		125.192	0.04944
			140.031	97.8882		42.5614	89.3722		77.7617	93.2311		125.301	96.8414				140.031	0.01673		42.5614	1.16637		77.7617	0.25106		125.301	0.04954
			140.201	97.8919		42.572	89.3593		77.8029	93.2209		125.414	96.836				140.201	0.01681		42.572	1.16366		77.8029	0.25193		125.414	0.04965
			140.33	97.891		42.582	89.3466		77.8461	93.2108		125.52	96.8303				140.33	0.01676		42.582	1.16365		77.8461	0.25322		125.52	0.04975
			140.48	97.8848		42.5915	89.3333		77.8903	93.2007		125.632	96.8248				140.48	0.01675		42.5915	1.16332		77.8903	0.2541		125.632	0.04986
			140.615	97.8795		42.6024	89.3198		77.9301	93.1903		125.742	96.8195				140.615	0.01674		42.6024	1.16058		77.9301	0.25495		125.742	0.04996
			140.754	97.876		42.6117	89.307		77.9728	93.1801		125.85	96.8141				140.754	0.0167		42.6117	1.16023		77.9728	0.25584		125.85	0.05007
			140.911	97.8759		42.6223	89.2946		78.0156	93.17		125.961	96.8087				140.911	0.01668		42.6223	1.16022		78.0156	0.25715		125.961	0.05017
			141.047	97.8745		42.6307	89.2817		78.0573	93.1603		126.068	96.803				141.047	0.01669		42.6307	1.15745		78.0573	0.25846		126.068	0.05023
			141.197	97.8708		42.6419	89.2687		78.0995	93.1504		126.178	96.7977				141.197	0.01673		42.6419	1.15744		78.0995	0.25937		126.178	0.05034
			141.35	97.873		42.6527	89.2558		78.1422	93.1402		126.288	96.7921				141.35	0.01678		42.6527	1.15707		78.1422	0.26024		126.288	0.05045
			141.476	97.8693		42.6602	89.2427		78.1833	93.1298		126.397	96.7865				141.476	0.01679		42.6602	1.15671		78.1833	0.26115		126.397	0.05056
			141.623	97.8658		42.6716	89.2299		78.2217	93.1194		126.505	96.781				141.623	0.01676		42.6716	1.1539		78.2217	0.26249		126.505	0.05066
			141.786	97.8675		42.6823	89.2168		78.2658	93.109		126.613	96.7755				141.786	0.01665		42.6823	1.15388		78.2658	0.26342		126.613	0.05082
			141.898	97.8613		42.6904	89.2042		78.3066	93.0988		126.724	96.7699				141.898	0.01662		42.6904	1.15351		78.3066	0.26478		126.724	0.05093
			142.051	97.8547		42.7033	89.1918		78.3456	93.0884		126.832	96.7645				142.051	0.01665		42.7033	1.15066		78.3456	0.26524		126.832	0.05104
			142.219	97.8588		42.7125	89.179		78.3902	93.0782		126.942	96.7592				142.219	0.01669		42.7125	1.15065		78.3902	0.26661		126.942	0.05115
			142.332	97.8542		42.7219	89.1665		78.4312	93.0682		127.048	96.7532				142.332	0.01672		42.7219	1.15026		78.4312	0.26756		127.048	0.05126
			142.479	97.8496		42.732	89.1535		78.4702	93.0584		127.158	96.7473				142.479	0.01662		42.732	1.14738		78.4702	0.26894		127.158	0.05137
			142.613	97.8447		42.7425	89.1405		78.5112	93.0486		127.266	96.7419				142.613	0.0166		42.7425	1.14697		78.5112	0.26941		127.266	0.05149
			142.767	97.8436		42.7534	89.1274		78.5529	93.0386		127.374	96.7366				142.767	0.01661		42.7534	1.14696		78.5529	0.2708		127.374	0.0516
			142.927	97.8478		42.7643	89.1149		78.5922	93.0287		127.482	96.7314				142.927	0.0166		42.7643	1.14405		78.5922	0.27221		127.482	0.05171
			143.046	97.8421		42.7714	89.1025		78.6333	93.0189		127.592	96.7261				143.046	0.01652		42.7714	1.14363		78.6333	0.27318		127.592	0.05183
			143.197	97.8375		42.7834	89.0893		78.6733	93.0088		127.697	96.7206				143.197	0.01656		42.7834	1.14361		78.6733	0.2746		127.697	0.05195
			143.33	97.8326		42.7936	89.0769		78.7137	92.9984		127.808	96.715				143.33	0.01658		42.7936	1.14067		78.7137	0.27508		127.808	0.05207
			143.479	97.8305		42.8046	89.0647		78.7529	92.988		127.915	96.7093				143.479	0.01651		42.8046	1.14023		78.7529	0.27651		127.915	0.05219
			143.65	97.836		42.8145	89.0518		78.7946	92.9775		128.02	96.7037				143.65	0.01644		42.8145	1.13979		78.7946	0.27795		128.02	0.0523
			143.757	97.8301		42.8259	89.0388		78.8312	92.967		128.13	96.698				143.757	0.01644		42.8259	1.13725		78.8312	0.27895		128.13	0.05242
			143.909	97.8225		42.837	89.0258		78.8722	92.9562		128.235	96.6922				143.909	0.01648		42.837	1.13679		78.8722	0.28041		128.235	0.05255
			144.094	97.827		42.8453	89.0131		78.9105	92.9455		128.342	96.6866				144.094	0.01647		42.8453	1.13634		78.9105	0.2809		128.342	0.05266
			144.206	97.8255		42.8577	89.0004		78.951	92.9354		128.45	96.6808				144.206	0.01641		42.8577	1.13333		78.951	0.28237		128.45	0.05278
			144.344	97.8179		42.8682	88.9879		78.99	92.925		128.557	96.675				144.344	0.01642		42.8682	1.13286		78.99	0.28339		128.557	0.05289
			144.488	97.8128		42.8789	88.9753		79.0279	92.915		128.666	96.6697				144.488	0.01642		42.8789	1.13285		79.0279	0.28487		128.666	0.05301
			144.632	97.8092		42.8885	88.9627		79.0692	92.9048		128.77	96.6642				144.632	0.01645		42.8885	1.13237		79.0692	0.28584		128.77	0.05319
			144.819	97.8157		42.898	88.9504		79.109	92.8947		128.879	96.659				144.819	0.01645		42.898	1.12933		79.109	0.28687		128.879	0.05331
			144.936	97.8149		42.9089	88.9381		79.1469	92.8843		128.985	96.6532				144.936	0.0164		42.9089	1.12884		79.1469	0.28838		128.985	0.05343
			145.071	97.8061		42.9211	88.9256		79.1895	92.8737		129.091	96.6469				145.071	0.01644		42.9211	1.12882		79.1895	0.28989		129.091	0.05354
			145.231	97.8028		42.9313	88.913		79.2228	92.8631		129.197	96.6411				145.231	0.01652		42.9313	1.12576		79.2228	0.29039		129.197	0.0536
			145.364	97.8014		42.9414	88.9006		79.2636	92.8525		129.305	96.6351				145.364	0.01645		42.9414	1.12525		79.2636	0.29192		129.305	0.05372
			145.502	97.7966		42.9518	88.8882		79.3017	92.8418		129.41	96.6294				145.502	0.01637		42.9518	1.12474		79.3017	0.29298		129.41	0.05384
			145.676	97.7988		42.9636	88.8758		79.3397	92.831		129.517	96.6235				145.676	0.01635		42.9636	1.12164		79.3397	0.29452		129.517	0.05397
			145.805	97.7978		42.9738	88.8634		79.3779	92.8206		129.623	96.6179				145.805	0.01642		42.9738	1.12162		79.3779	0.29552		129.623	0.05409
			145.956	97.7942		42.9866	88.851		79.4174	92.8102		129.728	96.6124				145.956	0.01647		42.9866	1.12109		79.4174	0.29659		129.728	0.05421
			146.095	97.7896		42.9975	88.8386		79.4537	92.7995		129.835	96.6068				146.095	0.01642		42.9975	1.11797		79.4537	0.29815		129.835	0.05433
			146.236	97.7858		43.0073	88.8258		79.4934	92.7887		129.94	96.6009				146.236	0.01638		43.0073	1.11743		79.4934	0.29973		129.94	0.05445
			146.388	97.7832		43.0194	88.8135		79.5311	92.7783		130.046	96.595				146.388	0.0164		43.0194	1.11689		79.5311	0.30082		130.046	0.05457
			146.561	97.7877		43.0293	88.801		79.5689	92.7675		130.152	96.5893				146.561	0.01641		43.0293	1.11373		79.5689	0.30184		130.152	0.05469
			146.693	97.7871		43.0415	88.7888		79.604	92.7568		130.254	96.5835				146.693	0.01643		43.0415	1.11318		79.604	0.30343		130.254	0.05481
			146.844	97.7816		43.0512	88.7763		79.644	92.7465		130.363	96.578				146.844	0.01632		43.0512	1.11316		79.644	0.30454		130.363	0.05494
			146.989	97.7775		43.0615	88.7635		79.6824	92.7363		130.465	96.5723				146.989	0.01626		43.0615	1.10997		79.6824	0.30616		130.465	0.05506
			147.131	97.7743		43.075	88.7512		79.7187	92.7259		130.571	96.5667				147.131	0.01635		43.075	1.1094		79.7187	0.30719		130.571	0.05518
			147.276	97.7719		43.083	88.7395		79.758	92.7155		130.676	96.5608				147.276	0.01633		43.083	1.10939		79.758	0.30832		130.676	0.05537
			147.417	97.7698		43.0938	88.7272		79.7934	92.7051		130.781	96.5549				147.417	0.01623		43.0938	1.10618		79.7934	0.30995		130.781	0.0555
			147.558	97.7668		43.1073	88.7152		79.8317	92.6948		130.886	96.5493				147.558	0.01625		43.1073	1.10559		79.8317	0.3116		130.886	0.05562
			147.693	97.7631		43.119	88.7028		79.866	92.6843		130.991	96.5438				147.693	0.01632		43.119	1.10501		79.866	0.31214		130.991	0.05574
			147.849	97.7618		43.129	88.6905		79.9065	92.6737		131.096	96.538				147.849	0.01643		43.129	1.10176		79.9065	0.3138		131.096	0.05587
			148.024	97.7678		43.1416	88.6784		79.9418	92.6629		131.198	96.5318				148.024	0.01633		43.1416	1.10116		79.9418	0.31547		131.198	0.056
			148.129	97.7604		43.15	88.6661		79.9779	92.6521		131.303	96.5262				148.129	0.01629		43.15	1.10057		79.9779	0.31663		131.303	0.05613
			148.283	97.7511		43.1628	88.6538		80.0163	92.6414		131.406	96.5204				148.283	0.01629		43.1628	1.09729		80.0163	0.3177		131.406	0.05626
			148.471	97.7565		43.1755	88.6416		80.0514	92.6305		131.512	96.5145				148.471	0.01637		43.1755	1.09668		80.0514	0.31939		131.512	0.0564
			148.587	97.7547		43.1852	88.6296		80.0878	92.6196		131.613	96.5085				148.587	0.01648		43.1852	1.09666		80.0878	0.32109		131.613	0.05647
			148.73	97.7478		43.1951	88.6175		80.1237	92.6085		131.717	96.5026				148.73	0.01639		43.1951	1.09336		80.1237	0.32228		131.717	0.05659
			148.872	97.7423		43.2101	88.6057		80.1601	92.5978		131.824	96.4969				148.872	0.01632		43.2101	1.09273		80.1601	0.32337		131.824	0.05672
			149.019	97.7394		43.2188	88.5933		80.1954	92.5872		131.925	96.491				149.019	0.01646		43.2188	1.09211		80.1954	0.32509		131.925	0.05685
			149.194	97.7451		43.2315	88.5812		80.2282	92.5765		132.03	96.4851				149.194	0.01647		43.2315	1.08878		80.2282	0.3263		132.03	0.05698
			149.31	97.7402		43.2412	88.5693		80.2669	92.5659		132.131	96.4791				149.31	0.01638		43.2412	1.08814		80.2669	0.32804		132.131	0.05712
			149.464	97.7351		43.2547	88.5572		80.3038	92.5554		132.234	96.4733				149.464	0.01638		43.2547	1.0875		80.3038	0.32914		132.234	0.05726
			149.602	97.7303		43.2657	88.5454		80.3382	92.5446		132.338	96.4674				149.602	0.01646		43.2657	1.08414		80.3382	0.3309		132.338	0.05739
			149.743	97.7267		43.2766	88.533		80.374	92.5336		132.439	96.4616				149.743	0.0166		43.2766	1.08349		80.374	0.33213		132.439	0.0576
			149.927	97.7321		43.289	88.5212		80.4078	92.5232		132.543	96.4556				149.927	0.01661		43.289	1.08283		80.4078	0.3339		132.543	0.05773
			150.036	97.7282		43.3011	88.5094		80.4431	92.5127		132.646	96.4497				150.036	0.0165		43.3011	1.07944		80.4431	0.33501		132.646	0.05786
			150.181	97.7198		43.3128	88.4976		80.4805	92.5019		132.748	96.4437				150.181	0.01652		43.3128	1.07942		80.4805	0.33681		132.748	0.05798
			150.368	97.722		43.3248	88.4856		80.5139	92.4911		132.85	96.4374				150.368	0.01663		43.3248	1.07875		80.5139	0.33805		132.85	0.05811
			150.504	97.7242		43.3353	88.4739		80.5507	92.4805		132.954	96.4317				150.504	0.01658		43.3353	1.07535		80.5507	0.33986		132.954	0.05823
			150.632	97.7175		43.347	88.4621		80.5852	92.4698		133.056	96.4258				150.632	0.01657		43.347	1.07467		80.5852	0.34099		133.056	0.05836
			150.778	97.7121		43.359	88.4504		80.6203	92.4589		133.158	96.4195				150.778	0.01661		43.359	1.07399		80.6203	0.34281		133.158	0.05848
			150.919	97.7081		43.372	88.4387		80.6536	92.448		133.258	96.4134				150.919	0.01664		43.372	1.07056		80.6536	0.34408		133.258	0.0586
			151.101	97.7133		43.3839	88.4272		80.6876	92.4372		133.362	96.4077				151.101	0.01662		43.3839	1.06986		80.6876	0.34523		133.362	0.05873
			151.219	97.7103		43.3962	88.4155		80.7223	92.4264		133.464	96.4023				151.219	0.01657		43.3962	1.06916		80.7223	0.34707		133.464	0.05885
			151.371	97.7053		43.4087	88.4036		80.7554	92.4154		133.566	96.3965				151.371	0.01657		43.4087	1.0657		80.7554	0.34836		133.566	0.05897
			151.51	97.7002		43.4213	88.3912		80.7916	92.4046		133.666	96.3901				151.51	0.01668		43.4213	1.06499		80.7916	0.35079		133.666	0.0591
			151.648	97.6964		43.4338	88.3791		80.8269	92.3935		133.768	96.3839				151.648	0.01673		43.4338	1.06428		80.8269	0.35139		133.768	0.05917
			151.828	97.7005		43.4441	88.3673		80.8595	92.3825		133.87	96.3783				151.828	0.01662		43.4441	1.0608		80.8595	0.35326		133.87	0.0593
			151.953	97.6993		43.456	88.3555		80.8931	92.3714		133.97	96.3725				151.953	0.01657		43.456	1.06008		80.8931	0.35514		133.97	0.05942
			152.087	97.69		43.469	88.3436		80.9273	92.3602		134.072	96.3663				152.087	0.01655		43.469	1.05935		80.9273	0.35632		134.072	0.05955
			152.267	97.6892		43.4822	88.332		80.96	92.3492		134.173	96.3607				152.267	0.0166		43.4822	1.05585		80.96	0.35765		134.173	0.05973
			152.411	97.692		43.4943	88.3202		80.9945	92.3383		134.272	96.3548				152.411	0.01665		43.4943	1.05511		80.9945	0.35956		134.272	0.05987
			152.537	97.6856		43.5071	88.3089		81.0259	92.3275		134.374	96.3487				152.537	0.0166		43.5071	1.05436		81.0259	0.36147		134.374	0.06001
			152.685	97.6802		43.5188	88.2973		81.0608	92.3167		134.475	96.3427				152.685	0.01657		43.5188	1.05011		81.0608	0.36266		134.475	0.06014
			152.823	97.6753		43.5314	88.286		81.0941	92.3058		134.575	96.3364				152.823	0.01663		43.5314	1.04936		81.0941	0.3646		134.575	0.06027
			153.006	97.68		43.5433	88.2745		81.1266	92.295		134.674	96.3304				153.006	0.01679		43.5433	1.04655		81.1266	0.36596		134.674	0.06041
			153.128	97.6782		43.5562	88.2629		81.1601	92.2839		134.775	96.3245				153.128	0.01674		43.5562	1.04579		81.1601	0.36791		134.775	0.06054
			153.278	97.6734		43.5667	88.251		81.1936	92.273		134.876	96.3183				153.278	0.01662		43.5667	1.04503		81.1936	0.36912		134.876	0.06068
			153.418	97.6683		43.5792	88.2391		81.2263	92.2621		134.974	96.312				153.418	0.01669		43.5792	1.04351		81.2263	0.37108		134.974	0.06081
			153.555	97.6644		43.5938	88.2275		81.2603	92.2511		135.077	96.306				153.555	0.01671		43.5938	1.03993		81.2603	0.37306		135.077	0.06094
			153.729	97.6673		43.6064	88.2164		81.2923	92.2399		135.175	96.2997				153.729	0.01675		43.6064	1.03915		81.2923	0.37428		135.175	0.06107
			153.861	97.6669		43.6211	88.205		81.3258	92.2287		135.276	96.2937				153.861	0.01671		43.6211	1.03556		81.3258	0.37567		135.276	0.0612
			153.996	97.6576		43.633	88.1934		81.3569	92.2175		135.375	96.2875				153.996	0.01671		43.633	1.03477		81.3569	0.37767		135.375	0.06133
			154.17	97.6559		43.6451	88.1818		81.3888	92.2064		135.475	96.2816				154.17	0.01678		43.6451	1.03398		81.3888	0.37967		135.475	0.06146
			154.314	97.6585		43.6583	88.1704		81.4228	92.1954		135.576	96.2755				154.314	0.01675		43.6583	1.03037		81.4228	0.38091		135.576	0.06159
			154.45	97.6534		43.671	88.1589		81.4529	92.1842		135.673	96.269				154.45	0.01678		43.671	1.02957		81.4529	0.38293		135.673	0.06165
			154.598	97.6483		43.6852	88.1471		81.4861	92.1731		135.772	96.2629				154.598	0.01679		43.6852	1.02798		81.4861	0.38497		135.772	0.06178
			154.731	97.6445		43.6989	88.1353		81.5159	92.1621		135.872	96.2569				154.731	0.01678		43.6989	1.02435		81.5159	0.3856		135.872	0.06196
			154.892	97.6439		43.7106	88.1242		81.5478	92.1511		135.971	96.251				154.892	0.01687		43.7106	1.02354		81.5478	0.38765		135.971	0.06208
			155.059	97.6481		43.7226	88.1134		81.5798	92.14		136.069	96.2449				155.059	0.0169		43.7226	1.0199		81.5798	0.38971		136.069	0.0622
			155.165	97.6402		43.738	88.1027		81.6124	92.1289		136.169	96.2383				155.165	0.01683		43.738	1.01906		81.6124	0.39097		136.169	0.06233
			155.329	97.6333		43.7516	88.0917		81.6434	92.1182		136.266	96.2317				155.329	0.01686		43.7516	1.01823		81.6434	0.39304		136.266	0.06245
			155.509	97.6412		43.7635	88.0801		81.6765	92.1069		136.364	96.2254				155.509	0.01688		43.7635	1.01457		81.6765	0.39512		136.364	0.06258
			155.623	97.6368		43.7764	88.0688		81.7063	92.0958		136.462	96.2192				155.623	0.01688		43.7764	1.01374		81.7063	0.39639		136.462	0.0627
			155.778	97.6313		43.7914	88.0578		81.7376	92.0849		136.561	96.2133				155.778	0.01692		43.7914	1.01207		81.7376	0.39849		136.561	0.06282
			155.91	97.6262		43.8049	88.0463		81.7707	92.0736		136.659	96.2077				155.91	0.01691		43.8049	1.00839		81.7707	0.39997		136.659	0.06295
			156.072	97.6256		43.8181	88.0348		81.8015	92.0623		136.756	96.2014				156.072	0.01697		43.8181	1.00754		81.8015	0.40209		136.756	0.06307
			156.236	97.6302		43.8317	88.0228		81.832	92.0509		136.856	96.1955				156.236	0.01688		43.8317	1.00385		81.832	0.40337		136.856	0.06319
			156.356	97.6234		43.8451	88.0113		81.8625	92.0397		136.953	96.189				156.356	0.01689		43.8451	1.00216		81.8625	0.4055		136.953	0.06332
			156.506	97.6179		43.8593	87.9998		81.8953	92.0287		137.049	96.1824				156.506	0.01694		43.8593	1.00129		81.8953	0.40765		137.049	0.06344
			156.641	97.6134		43.8717	87.9889		81.9259	92.0175		137.146	96.1758				156.641	0.01692		43.8717	0.99758		81.9259	0.40895		137.146	0.06357
			156.817	97.6154		43.8862	87.9777		81.954	92.0064		137.245	96.1694				156.817	0.01697		43.8862	0.99671		81.954	0.4111		137.245	0.06369
			156.958	97.6169		43.9005	87.9668		81.9867	91.9953		137.34	96.1635				156.958	0.01693		43.9005	0.99498		81.9867	0.41328		137.34	0.06382
			157.089	97.6104		43.915	87.9558		82.0151	91.9841		137.435	96.1572				157.089	0.01691		43.915	0.99125		82.0151	0.41459		137.435	0.06389
			157.236	97.605		43.9288	87.9446		82.0468	91.9729		137.534	96.1511				157.236	0.01694		43.9288	0.99036		82.0468	0.41678		137.534	0.06402
			157.376	97.6001		43.9431	87.9337		82.0751	91.9615		137.631	96.1454				157.376	0.01702		43.9431	0.98947		82.0751	0.41897		137.631	0.0642
			157.56	97.6046		43.9594	87.9226		82.1057	91.9504		137.728	96.1395				157.56	0.01705		43.9594	0.98486		82.1057	0.42029		137.728	0.06432
			157.68	97.6013		43.9724	87.9118		82.1354	91.939		137.825	96.1333				157.68	0.01708		43.9724	0.98396		82.1354	0.4225		137.825	0.06444
			157.827	97.5954		43.9864	87.901		82.1665	91.9278		137.922	96.1272				157.827	0.01707		43.9864	0.98021		82.1665	0.42473		137.922	0.06457
			157.967	97.5897		44.002	87.8897		82.1963	91.9164		138.019	96.1212				157.967	0.01708		44.002	0.97842		82.1963	0.42607		138.019	0.06469
			158.111	97.5859		44.0165	87.8786		82.2255	91.9055		138.114	96.1151				158.111	0.01712		44.0165	0.9775		82.2255	0.42831		138.114	0.06481
			158.299	97.5921		44.0298	87.8676		82.2556	91.8946		138.211	96.1089				158.299	0.01717		44.0298	0.97374		82.2556	0.4299		138.211	0.06493
			158.41	97.5879		44.0458	87.857		82.2851	91.8834		138.308	96.1028				158.41	0.0171		44.0458	0.97192		82.2851	0.43125		138.308	0.06505
			158.556	97.5811		44.0606	87.8464		82.3147	91.8723		138.404	96.097				158.556	0.01712		44.0606	0.96815		82.3147	0.43351		138.404	0.06517
			158.697	97.5752		44.0745	87.8355		82.3444	91.8612		138.5	96.0906				158.697	0.01719		44.0745	0.96722		82.3444	0.43578		138.5	0.06529
			158.873	97.5762		44.0895	87.8242		82.3745	91.8499		138.597	96.0841				158.873	0.01727		44.0895	0.96539		82.3745	0.43873		138.597	0.0654
			159.023	97.581		44.1055	87.8131		82.4035	91.8386		138.691	96.0775				159.023	0.01729		44.1055	0.9616		82.4035	0.43944		138.691	0.06552
			159.152	97.5755		44.1188	87.8021		82.4346	91.8274		138.786	96.0712				159.152	0.01724		44.1188	0.96066		82.4346	0.44241		138.786	0.06563
			159.305	97.5705		44.1347	87.7912		82.4633	91.8161		138.883	96.0649				159.305	0.01728		44.1347	0.95595		82.4633	0.44472		138.883	0.06575
			159.439	97.5661		44.1485	87.78		82.4923	91.8046		138.977	96.0584				159.439	0.01729		44.1485	0.955		82.4923	0.44611		138.977	0.06587
			159.584	97.5635		44.1645	87.7694		82.5189	91.7932		139.073	96.0517				159.584	0.0173		44.1645	0.95313		82.5189	0.44776		139.073	0.06598
			159.756	97.5668		44.1807	87.7587		82.5496	91.7817		139.17	96.0453				159.756	0.01732		44.1807	0.94932		82.5496	0.45078		139.17	0.06604
			159.869	97.5621		44.195	87.748		82.5799	91.7705		139.264	96.0388				159.869	0.01734		44.195	0.94743		82.5799	0.45217		139.264	0.06615
			160.025	97.5544		44.2118	87.7374		82.6079	91.7588		139.359	96.032				160.025	0.01745		44.2118	0.94361		82.6079	0.45453		139.359	0.06626
			160.199	97.5585		44.227	87.7267		82.6363	91.7475		139.454	96.026				160.199	0.01749		44.227	0.94171		82.6363	0.45689		139.454	0.06642
			160.327	97.5558		44.242	87.716		82.663	91.7361		139.55	96.02				160.327	0.01754		44.242	0.94074		82.663	0.4583		139.55	0.06653
			160.485	97.5519		44.2579	87.7049		82.692	91.7244		139.644	96.0136				160.485	0.01771		44.2579	0.93597		82.692	0.46069		139.644	0.06664
			160.619	97.5469		44.2745	87.6938		82.7219	91.713		139.738	96.0072				160.619	0.01761		44.2745	0.93498		82.7219	0.46309		139.738	0.06675
			160.769	97.5426		44.2905	87.6835		82.7502	91.7015		139.832	96.001				160.769	0.01756		44.2905	0.93021		82.7502	0.46451		139.832	0.06686
			160.927	97.541		44.3042	87.673		82.7772	91.6897		139.929	95.9949				160.927	0.01762		44.3042	0.92922		82.7772	0.46692		139.929	0.06697
			161.097	97.5456		44.3208	87.6624		82.8057	91.6782		140.022	95.9885				161.097	0.01772		44.3208	0.92727		82.8057	0.46934		140.022	0.06707
			161.22	97.5405		44.3362	87.6518		82.8339	91.6668		140.116	95.9821				161.22	0.01782		44.3362	0.92344		82.8339	0.47078		140.116	0.06718
			161.369	97.5352		44.3527	87.6415		82.8617	91.6551		140.211	95.9758				161.369	0.0178		44.3527	0.92147		82.8617	0.47322		140.211	0.06728
			161.506	97.5292		44.3691	87.6306		82.8908	91.6435		140.304	95.9698				161.506	0.01772		44.3691	0.91764		82.8908	0.47567		140.304	0.06739
			161.682	97.531		44.3857	87.6201		82.9182	91.6321		140.398	95.9633				161.682	0.01775		44.3857	0.91566		82.9182	0.47712		140.398	0.0675
			161.82	97.5316		44.402	87.6098		82.9466	91.6208		140.491	95.9569				161.82	0.01783		44.402	0.91084		82.9466	0.47959		140.491	0.0676
			161.961	97.5264		44.4192	87.5994		82.9751	91.6094		140.585	95.9508				161.961	0.0179		44.4192	0.90982		82.9751	0.48278		140.585	0.06771
			162.11	97.5223		44.435	87.5888		83.0027	91.5979		140.68	95.9448				162.11	0.01788		44.435	0.90782		83.0027	0.48424		140.68	0.06781
			162.253	97.5185		44.4522	87.5781		83.0307	91.5864		140.774	95.9385				162.253	0.01781		44.4522	0.90299		83.0307	0.48674		140.774	0.06791
			162.397	97.5146		44.4687	87.5677		83.0559	91.5748		140.867	95.9319				162.397	0.01787		44.4687	0.90196		83.0559	0.4882		140.867	0.06796
			162.532	97.5109		44.4845	87.5573		83.0832	91.5632		140.96	95.9257				162.532	0.01794		44.4845	0.89713		83.0832	0.49071		140.96	0.06807
			162.677	97.5075		44.5005	87.5467		83.1122	91.5516		141.053	95.9197				162.677	0.01797		44.5005	0.8961		83.1122	0.49323		141.053	0.06817
			162.873	97.5137		44.5157	87.5363		83.1395	91.5399		141.147	95.913				162.873	0.018		44.5157	0.89407		83.1395	0.49471		141.147	0.06827
			162.985	97.5104		44.5356	87.5261		83.1672	91.5285		141.239	95.9061				162.985	0.01806		44.5356	0.88921		83.1672	0.49797		141.239	0.06836
			163.118	97.5004		44.5507	87.5158		83.1938	91.5168		141.333	95.8996				163.118	0.01806		44.5507	0.88817		83.1938	0.50052		141.333	0.06847
			163.295	97.4971		44.5672	87.5053		83.2191	91.5053		141.428	95.8936				163.295	0.0181		44.5672	0.88332		83.2191	0.502		141.428	0.06857
			163.462	97.5043		44.5854	87.4948		83.2477	91.4934		141.52	95.8873				163.462	0.01811		44.5854	0.88126		83.2477	0.50457		141.52	0.06872
			163.572	97.4972		44.6036	87.4847		83.2734	91.4817		141.612	95.8808				163.572	0.01819		44.6036	0.8764		83.2734	0.50713		141.612	0.06883
			163.729	97.4916		44.6195	87.4748		83.3012	91.47		141.706	95.8748				163.729	0.0183		44.6195	0.87535		83.3012	0.50863		141.706	0.06893
			163.861	97.4871		44.6376	87.4643		83.3261	91.4584		141.801	95.8682				163.861	0.01836		44.6376	0.87048		83.3261	0.51121		141.801	0.06903
			164.015	97.4842		44.6548	87.4536		83.3554	91.4468		141.891	95.8614				164.015	0.01839		44.6548	0.8684		83.3554	0.51382		141.891	0.06912
			164.201	97.4913		44.6721	87.4434		83.3793	91.4352		141.982	95.8546				164.201	0.01845		44.6721	0.86734		83.3793	0.51533		141.982	0.06921
			164.297	97.4848		44.6902	87.4335		83.4054	91.4237		142.076	95.8482				164.297	0.01851		44.6902	0.86247		83.4054	0.51794		142.076	0.0693
			164.448	97.4758		44.708	87.4233		83.4324	91.4121		142.167	95.8418				164.448	0.01853		44.708	0.86037		83.4324	0.52056		142.167	0.0694
			164.642	97.4779		44.7264	87.4129		83.4591	91.4003		142.26	95.8351				164.642	0.01863		44.7264	0.8555		83.4591	0.52282		142.26	0.0695
			164.764	97.479		44.7472	87.4025		83.4848	91.3887		142.351	95.8284				164.764	0.01869		44.7472	0.85338		83.4848	0.52547		142.351	0.0696
			164.903	97.4724		44.7621	87.3924		83.5123	91.3771		142.443	95.822				164.903	0.01873		44.7621	0.84852		83.5123	0.52812		142.443	0.0697
			165.053	97.4674		44.7792	87.3826		83.5379	91.3652		142.536	95.8155				165.053	0.01881		44.7792	0.84744		83.5379	0.52965		142.536	0.06981
			165.188	97.4628		44.7987	87.3723		83.5645	91.3534		142.628	95.8093				165.188	0.0189		44.7987	0.84152		83.5645	0.53307		142.628	0.06986
			165.323	97.4581		44.8155	87.3622		83.5892	91.3418		142.72	95.8031				165.323	0.01896		44.8155	0.84044		83.5892	0.53386		142.72	0.06996
			165.483	97.4559		44.8362	87.3519		83.6176	91.3301		142.811	95.7967				165.483	0.01902		44.8362	0.83557		83.6176	0.53729		142.811	0.07005
			165.654	97.4633		44.8539	87.3414		83.6407	91.3184		142.903	95.7902				165.654	0.01914		44.8539	0.83342		83.6407	0.53998		142.903	0.07015
			165.768	97.457		44.8722	87.3312		83.6664	91.3063		142.994	95.7839				165.768	0.01918		44.8722	0.83128		83.6664	0.54153		142.994	0.07024
			165.926	97.4521		44.8913	87.3217		83.6925	91.2943		143.085	95.7776				165.926	0.01919		44.8913	0.8264		83.6925	0.54423		143.085	0.07034
			166.06	97.4471		44.9094	87.3121		83.7187	91.2826		143.178	95.7714				166.06	0.01931		44.9094	0.82425		83.7187	0.54771		143.178	0.07043
			166.197	97.4428		44.9292	87.3018		83.7451	91.2706		143.267	95.7649				166.197	0.01934		44.9292	0.81938		83.7451	0.54928		143.267	0.07052
			166.345	97.4393		44.9488	87.2911		83.7683	91.2587		143.359	95.7586				166.345	0.01941		44.9488	0.81721		83.7683	0.55202		143.359	0.07061
			166.536	97.4464		44.9668	87.281		83.7935	91.2469		143.451	95.7523				166.536	0.01956		44.9668	0.81236		83.7935	0.55359		143.451	0.0707
			166.639	97.4416		44.9872	87.2713		83.8182	91.2349		143.543	95.7458				166.639	0.01965		44.9872	0.81018		83.8182	0.55634		143.543	0.07079
			166.789	97.4349		45.0049	87.2612		83.844	91.2233		143.635	95.7395				166.789	0.01969		45.0049	0.80533		83.844	0.55987		143.635	0.07087
			166.926	97.429		45.0239	87.2513		83.8658	91.2114		143.725	95.7328				166.926	0.01966		45.0239	0.80315		83.8658	0.56145		143.725	0.07095
			167.085	97.4275		45.0434	87.2417		83.8957	91.1995		143.816	95.7262				167.085	0.01971		45.0434	0.7983		83.8957	0.56424		143.816	0.07104
			167.245	97.4321		45.064	87.2314		83.9169	91.1877		143.906	95.7193				167.245	0.01977		45.064	0.79503		83.9169	0.56702		143.906	0.07116
			167.371	97.4266		45.0819	87.2214		83.9443	91.1758		143.996	95.7129				167.371	0.01985		45.0819	0.7902		83.9443	0.5694		143.996	0.07125
			167.525	97.4225		45.1036	87.2119		83.9681	91.1642		144.087	95.7065				167.525	0.01994		45.1036	0.788		83.9681	0.5722		144.087	0.07134
			167.659	97.418		45.1225	87.2019		83.9914	91.1522		144.178	95.7				167.659	0.02006		45.1225	0.78317		83.9914	0.57502		144.178	0.07142
			167.798	97.4139		45.1428	87.1925		84.0169	91.1404		144.27	95.6937				167.798	0.02024		45.1428	0.78096		84.0169	0.57663		144.27	0.07151
			167.937	97.4102		45.1624	87.1828		84.0419	91.1282		144.36	95.687				167.937	0.02033		45.1624	0.77615		84.0419	0.58025		144.36	0.0716
			168.126	97.4166		45.1823	87.1727		84.0661	91.1163		144.449	95.6805				168.126	0.02033		45.1823	0.77394		84.0661	0.58186		144.449	0.07165
			168.239	97.4126		45.2015	87.1629		84.0892	91.1046		144.541	95.6742				168.239	0.02028		45.2015	0.77172		84.0892	0.5847		144.541	0.07174
			168.392	97.4054		45.2249	87.1535		84.1146	91.0929		144.632	95.6676				168.392	0.02042		45.2249	0.76582		84.1146	0.58757		144.632	0.07183
			168.529	97.3996		45.2432	87.1437		84.1375	91.081		144.72	95.661				168.529	0.02046		45.2432	0.7636		84.1375	0.58918		144.72	0.07192
			168.664	97.3949		45.2627	87.1333		84.1607	91.069		144.81	95.6546				168.664	0.02053		45.2627	0.75882		84.1607	0.59284		144.81	0.07201
			168.821	97.3925		45.2824	87.1233		84.187	91.057		144.9	95.6482				168.821	0.02063		45.2824	0.75659		84.187	0.59447		144.9	0.07209
			168.996	97.3979		45.3043	87.1133		84.2134	91.045		144.992	95.6418				168.996	0.0207		45.3043	0.75072		84.2134	0.59815		144.992	0.07218
			169.093	97.3901		45.3258	87.1038		84.2354	91.033		145.081	95.6356				169.093	0.02074		45.3258	0.74849		84.2354	0.60105		145.081	0.07227
			169.251	97.3803		45.3455	87.0937		84.2573	91.0211		145.171	95.6292				169.251	0.0208		45.3455	0.74373		84.2573	0.60268		145.171	0.07235
			169.432	97.3847		45.3666	87.0839		84.2818	91.009		145.261	95.6224				169.432	0.02081		45.3666	0.7415		84.2818	0.6056		145.261	0.07244
			169.547	97.3811		45.3884	87.0745		84.3041	90.997		145.351	95.6156				169.547	0.02095		45.3884	0.73565		84.3041	0.60853		145.351	0.07252
			169.705	97.3774		45.4104	87.0655		84.3294	90.9851		145.441	95.6089				169.705	0.02104		45.4104	0.73232		84.3294	0.61098		145.441	0.07261
			169.843	97.3731		45.4299	87.0554		84.3514	90.9733		145.532	95.6026				169.843	0.021		45.4299	0.7287		84.3514	0.61392		145.532	0.07269
			169.993	97.3698		45.452	87.046		84.3754	90.9613		145.622	95.5964				169.993	0.02102		45.452	0.72535		84.3754	0.61557		145.622	0.07278
			170.133	97.3661		45.4735	87.0366		84.3978	90.9494		145.712	95.5898				170.133	0.02112		45.4735	0.72065		84.3978	0.61853		145.712	0.07286
			170.278	97.363		45.4982	87.0274		84.4213	90.9376		145.8	95.5832				170.278	0.02118		45.4982	0.71485		84.4213	0.62149		145.8	0.07294
			170.417	97.3587		45.5179	87.0177		84.446	90.9253		145.891	95.5766				170.417	0.02125		45.5179	0.71262		84.446	0.62396		145.891	0.07302
			170.557	97.3539		45.5428	87.0087		84.4687	90.9129		145.98	95.57				170.557	0.02138		45.5428	0.70684		84.4687	0.62694		145.98	0.0731
			170.708	97.3501		45.5628	87		84.4905	90.9007		146.069	95.5632				170.708	0.02145		45.5628	0.7046		84.4905	0.62861		146.069	0.07318
			170.888	97.3554		45.5835	86.9901		84.514	90.8888		146.16	95.5571				170.888	0.02154		45.5835	0.69886		84.514	0.63242		146.16	0.07326
			171.009	97.3519		45.607	86.98		84.5345	90.8766		146.248	95.5509				171.009	0.02155		45.607	0.69551		84.5345	0.63543		146.248	0.07334
			171.163	97.3457		45.6284	86.9702		84.5602	90.8645		146.336	95.544				171.163	0.02159		45.6284	0.69089		84.5602	0.63711		146.336	0.07342
			171.299	97.3396		45.651	86.9604		84.5826	90.8524		146.428	95.5371				171.299	0.02167		45.651	0.68754		84.5826	0.64095		146.428	0.07353
			171.438	97.335		45.6748	86.9506		84.6039	90.8402		146.516	95.5304				171.438	0.02181		45.6748	0.68294		84.6039	0.64262		146.516	0.07357
			171.569	97.3301		45.6969	86.9412		84.6274	90.8281		146.605	95.524				171.569	0.02182		45.6969	0.6807		84.6274	0.64566		146.605	0.07365
			171.752	97.3327		45.7198	86.9321		84.6505	90.816		146.695	95.5175				171.752	0.02184		45.7198	0.67502		84.6505	0.6487		146.695	0.07373
			171.879	97.3335		45.7441	86.9221		84.6703	90.8039		146.783	95.5109				171.879	0.02196		45.7441	0.67167		84.6703	0.65038		146.783	0.07381
			172.023	97.3275		45.7658	86.9127		84.695	90.7918		146.872	95.5051				172.023	0.02197		45.7658	0.66713		84.695	0.65427		146.872	0.07389
			172.165	97.3232		45.787	86.9031		84.7176	90.7795		146.961	95.4988				172.165	0.02209		45.787	0.66379		84.7176	0.65595		146.961	0.07397
			172.309	97.3192		45.812	86.8934		84.7406	90.7673		147.052	95.492				172.309	0.02213		45.812	0.65817		84.7406	0.65985		147.052	0.07405
			172.449	97.3154		45.8342	86.8839		84.7616	90.7551		147.139	95.4853				172.449	0.02221		45.8342	0.65593		84.7616	0.66293		147.139	0.07413
			172.592	97.3116		45.8588	86.8746		84.7841	90.7429		147.229	95.4788				172.592	0.02223		45.8588	0.65034		84.7841	0.66463		147.229	0.07421
			172.73	97.3073		45.8854	86.8654		84.8055	90.7306		147.316	95.4721				172.73	0.0222		45.8854	0.64478		84.8055	0.66772		147.316	0.0743
			172.87	97.303		45.9059	86.8558		84.8279	90.7184		147.404	95.4653				172.87	0.02226		45.9059	0.64146		84.8279	0.66942		147.404	0.07438
			173.029	97.3012		45.9305	86.8468		84.8501	90.7062		147.493	95.4582				173.029	0.0224		45.9305	0.63703		84.8501	0.67336		147.493	0.07447
			173.197	97.307		45.9538	86.8373		84.8715	90.6943		147.581	95.4516				173.197	0.02249		45.9538	0.63371		84.8715	0.67648		147.581	0.07455
			173.316	97.3017		45.9784	86.828		84.8948	90.6822		147.67	95.4452				173.316	0.02251		45.9784	0.62821		84.8948	0.67902		147.67	0.07464
			173.469	97.2954		46.0031	86.8184		84.9151	90.67		147.76	95.4385				173.469	0.02251		46.0031	0.6249		84.9151	0.68215		147.76	0.07472
			173.598	97.2888		46.0259	86.8091		84.9365	90.6579		147.848	95.4317				173.598	0.02251		46.0259	0.62053		84.9365	0.68386		147.848	0.0748
			173.731	97.2841		46.0522	86.7999		84.9553	90.6456		147.936	95.425				173.731	0.02261		46.0522	0.61722		84.9553	0.687		147.936	0.07489
			173.881	97.2799		46.0772	86.7907		84.9803	90.6332		148.024	95.4185				173.881	0.02272		46.0772	0.6118		84.9803	0.691		148.024	0.07497
			174.065	97.2877		46.1001	86.7817		85.0004	90.6207		148.114	95.4119				174.065	0.02266		46.1001	0.60851		85.0004	0.69187		148.114	0.07505
			174.165	97.2815		46.1254	86.7725		85.0228	90.6085		148.201	95.405				174.165	0.02273		46.1254	0.60313		85.0228	0.69588		148.201	0.07513
			174.319	97.2747		46.1517	86.7628		85.0454	90.5963		148.29	95.3982				174.319	0.02289		46.1517	0.59778		85.0454	0.6976		148.29	0.07521
			174.449	97.2694		46.1764	86.7535		85.0667	90.5841		148.377	95.3918				174.449	0.02291		46.1764	0.5945		85.0667	0.70162		148.377	0.07529
			174.583	97.2652		46.2017	86.7445		85.0869	90.5718		148.466	95.3853				174.583	0.02294		46.2017	0.5892		85.0869	0.70334		148.466	0.07537
			174.763	97.2669		46.2249	86.7355		85.1069	90.5597		148.552	95.3788				174.763	0.02302		46.2249	0.58701		85.1069	0.70653		148.552	0.07545
			174.893	97.2686		46.2511	86.726		85.1274	90.5475		148.64	95.3723				174.893	0.02312		46.2511	0.58174		85.1274	0.70973		148.64	0.07553
			175.005	97.2577		46.2773	86.7169		85.1477	90.5352		148.729	95.366				175.005	0.02324		46.2773	0.57849		85.1477	0.7123		148.729	0.07561
			175.169	97.2507		46.301	86.7077		85.1706	90.5227		148.817	95.3594				175.169	0.02338		46.301	0.57327		85.1706	0.71552		148.817	0.07569
			175.33	97.2556		46.33	86.6989		85.1916	90.5106		148.903	95.3524				175.33	0.02348		46.33	0.56807		85.1916	0.71725		148.903	0.07573
			175.448	97.2507		46.3546	86.6896		85.21	90.4983		148.991	95.3456				175.448	0.02351		46.3546	0.56485		85.21	0.72047		148.991	0.07584
			175.598	97.2457		46.3798	86.6807		85.2316	90.4858		149.079	95.3392				175.598	0.02361		46.3798	0.55971		85.2316	0.72456		149.079	0.07593
			175.727	97.2403		46.4072	86.6717		85.2536	90.4735		149.167	95.3325				175.727	0.02379		46.4072	0.5565		85.2536	0.7263		149.167	0.07601
			175.869	97.2357		46.4349	86.6624		85.2721	90.4614		149.257	95.326				175.869	0.02394		46.4349	0.5514		85.2721	0.72954		149.257	0.07609
			176.022	97.2342		46.4595	86.6535		85.2953	90.4491		149.341	95.3194				176.022	0.02399		46.4595	0.54634		85.2953	0.73214		149.341	0.07617
			176.178	97.2357		46.4857	86.6444		85.3164	90.4365		149.428	95.3125				176.178	0.02405		46.4857	0.54316		85.3164	0.73539		149.428	0.07625
			176.297	97.2301		46.5148	86.635		85.3355	90.4239		149.516	95.3056				176.297	0.02409		46.5148	0.53815		85.3355	0.73713		149.516	0.07634
			176.447	97.2247		46.5406	86.6258		85.3544	90.4117		149.604	95.2989				176.447	0.02421		46.5406	0.53498		85.3544	0.74039		149.604	0.07642
			176.62	97.2285		46.5687	86.617		85.376	90.3995		149.69	95.2923				176.62	0.02441		46.5687	0.53002		85.376	0.74367		149.69	0.0765
			176.711	97.2191		46.5935	86.6078		85.3982	90.3869		149.779	95.2859				176.711	0.02447		46.5935	0.52688		85.3982	0.74627		149.779	0.07658
			176.861	97.2087		46.6221	86.5988		85.4168	90.3745		149.865	95.2796				176.861	0.02465		46.6221	0.52196		85.4168	0.74955		149.865	0.07666
			177.039	97.2133		46.6499	86.5901		85.4375	90.3621		149.952	95.2729				177.039	0.02476		46.6499	0.51709		85.4375	0.7513		149.952	0.07674
			177.149	97.21		46.679	86.5809		85.4578	90.3499		150.038	95.2658				177.149	0.02482		46.679	0.51397		85.4578	0.75545		150.038	0.07683
			177.299	97.2047		46.7027	86.5717		85.4772	90.3373		150.127	95.2594				177.299	0.02495		46.7027	0.50916		85.4772	0.7572		150.127	0.0769
			177.424	97.1985		46.7334	86.5628		85.498	90.3248		150.213	95.2528				177.424	0.02509		46.7334	0.50437		85.498	0.76051		150.213	0.07698
			177.589	97.1967		46.7595	86.5542		85.5187	90.3124		150.299	95.246				177.589	0.02518		46.7595	0.5013		85.5187	0.76468		150.299	0.07706
			177.742	97.2005		46.7874	86.5451		85.5395	90.2999		150.384	95.2389				177.742	0.0253		46.7874	0.49657		85.5395	0.76643		150.384	0.07714
			177.863	97.1932		46.8173	86.5359		85.5591	90.2873		150.473	95.2323				177.863	0.02539		46.8173	0.49251		85.5591	0.76975		150.473	0.07723
			178.008	97.1873		46.8437	86.5267		85.5767	90.2749		150.56	95.2257				178.008	0.0256		46.8437	0.48785		85.5767	0.7715		150.56	0.07731
			178.138	97.1808		46.8732	86.518		85.5988	90.2626		150.647	95.219				178.138	0.02582		46.8732	0.48321		85.5988	0.7757		150.647	0.0774
			178.277	97.176		46.9038	86.509		85.6179	90.2503		150.732	95.2123				178.277	0.02585		46.9038	0.4802		85.6179	0.77746		150.732	0.07748
			178.427	97.1756		46.93	86.5001		85.638	90.2376		150.819	95.2058				178.427	0.02595		46.93	0.47562		85.638	0.7808		150.819	0.07756
			178.578	97.1768		46.9594	86.4909		85.6577	90.2252		150.906	95.1991				178.578	0.02607		46.9594	0.47264		85.6577	0.78415		150.906	0.07764
			178.696	97.1702		46.9896	86.4815		85.6752	90.2126		150.993	95.1924				178.696	0.02623		46.9896	0.46811		85.6752	0.78591		150.993	0.07772
			178.852	97.1652		47.018	86.4732		85.6966	90.1999		151.078	95.1858				178.852	0.0264		47.018	0.46364		85.6966	0.79014		151.078	0.0778
			179.016	97.17		47.0467	86.4643		85.714	90.1871		151.165	95.1791				179.016	0.02658		47.0467	0.4607		85.714	0.7919		151.165	0.07788
			179.108	97.1594		47.0769	86.4558		85.7344	90.1747		151.25	95.1723				179.108	0.02664		47.0769	0.45532		85.7344	0.79527		151.25	0.07797
			179.252	97.1492		47.1054	86.447		85.7557	90.1622		151.337	95.1658				179.252	0.02674		47.1054	0.45094		85.7557	0.79952		151.337	0.07805
			179.441	97.1531		47.135	86.4382		85.7736	90.1498		151.424	95.159				179.441	0.02687		47.135	0.44805		85.7736	0.80128		151.424	0.07814
			179.542	97.151		47.1662	86.4288		85.7914	90.1371		151.51	95.1522				179.542	0.027		47.1662	0.44373		85.7914	0.80304		151.51	0.07822
			179.689	97.144		47.1943	86.4197		85.8117	90.1248		151.597	95.1455				179.689	0.02729		47.1943	0.44086		85.8117	0.80644		151.597	0.07831
			179.818	97.1381		47.2248	86.4113		85.8314	90.1124		151.682	95.1387				179.818	0.02735		47.2248	0.4366		85.8314	0.8107		151.682	0.07839
			179.959	97.1329		47.2561	86.4028		85.8508	90.0999		151.767	95.1316				179.959	0.02738		47.2561	0.43146		85.8508	0.81246		151.767	0.07848
			180.086	97.1274		47.2854	86.3943		85.8693	90.0873		151.855	95.1249				180.086	0.02748		47.2854	0.42864		85.8693	0.81586		151.855	0.07856
			180.227	97.1224		47.3169	86.385		85.8889	90.0747		151.941	95.1183				180.227	0.02775		47.3169	0.42448		85.8889	0.81763		151.941	0.07865
			180.41	97.1271		47.3464	86.376		85.9079	90.0619		152.026	95.1114				180.41	0.02792		47.3464	0.42037		85.9079	0.82191		152.026	0.07873
			180.515	97.1239		47.3798	86.3675		85.9262	90.0492		152.114	95.1046				180.515	0.02806		47.3798	0.4167		85.9262	0.82367		152.114	0.0788
			180.658	97.115		47.4103	86.359		85.9441	90.0363		152.197	95.0978				180.658	0.02823		47.4103	0.41265		85.9441	0.82709		152.197	0.07889
			180.788	97.1082		47.4402	86.3495		85.9628	90.0234		152.283	95.0912				180.788	0.02837		47.4402	0.40865		85.9628	0.83052		152.283	0.07897
			180.937	97.1065		47.47	86.3403		85.9831	90.0105		152.368	95.0844				180.937	0.02844		47.47	0.40594		85.9831	0.83229		152.368	0.07905
			181.076	97.1065		47.5033	86.3318		86.0006	89.9979		152.454	95.0777				181.076	0.02861		47.5033	0.40111		86.0006	0.83572		152.454	0.07913
			181.193	97.1		47.533	86.3232		86.02	89.985		152.54	95.071				181.193	0.02874		47.533	0.39809		86.02	0.83748		152.54	0.07921
			181.362	97.0985		47.5652	86.3144		86.0387	89.9722		152.625	95.0642				181.362	0.02886		47.5652	0.39456		86.0387	0.8418		152.625	0.07929
			181.496	97.0997		47.599	86.3056		86.0576	89.9596		152.71	95.0575				181.496	0.02904		47.599	0.39072		86.0576	0.84356		152.71	0.07938
			181.603	97.0896		47.6302	86.2973		86.0742	89.9469		152.797	95.0509				181.603	0.02915		47.6302	0.38692		86.0742	0.847		152.797	0.07946
			181.733	97.0812		47.6619	86.2883		86.0918	89.9344		152.881	95.0439				181.733	0.02921		47.6619	0.38348		86.0918	0.84877		152.881	0.07955
			181.872	97.0758		47.6938	86.2792		86.1099	89.9222		152.967	95.0369				181.872	0.02925		47.6938	0.37975		86.1099	0.85223		152.967	0.07963
			182.034	97.0796		47.7262	86.2703		86.1288	89.9095		153.052	95.0303				182.034	0.0294		47.7262	0.37606		86.1288	0.85655		153.052	0.07971
			182.144	97.0747		47.7583	86.262		86.1472	89.8969		153.138	95.0234				182.144	0.02953		47.7583	0.37352		86.1472	0.85745		153.138	0.07979
			182.285	97.0685		47.7922	86.2536		86.1663	89.8841		153.223	95.0167				182.285	0.02963		47.7922	0.36989		86.1663	0.86178		153.223	0.07987
			182.408	97.0624		47.8256	86.245		86.1852	89.8712		153.307	95.0102				182.408	0.02969		47.8256	0.3663		86.1852	0.86355		153.307	0.07995
			182.576	97.0616		47.8563	86.2361		86.202	89.8583		153.392	95.0036				182.576	0.02982		47.8563	0.36382		86.202	0.86702		153.392	0.08003
			182.708	97.0633		47.8889	86.2272		86.2205	89.8455		153.478	94.9966				182.708	0.03001		47.8889	0.3595		86.2205	0.86966		153.478	0.08012
			182.831	97.0542		47.9225	86.2185		86.2378	89.8328		153.563	94.9894				182.831	0.03009		47.9225	0.35602		86.2378	0.87314		153.563	0.0802
			182.963	97.046		47.9563	86.2097		86.2579	89.8202		153.647	94.9825				182.963	0.0303		47.9563	0.35359		86.2579	0.87491		153.647	0.08029
			183.1	97.041		47.9895	86.2012		86.2727	89.8074		153.732	94.9757				183.1	0.03041		47.9895	0.35018		86.2727	0.87752		153.732	0.08037
			183.255	97.0425		48.0228	86.1927		86.2914	89.7949		153.818	94.9692				183.255	0.03045		48.0228	0.34681		86.2914	0.88015		153.818	0.08049
			183.365	97.0368		48.0563	86.184		86.3102	89.7823		153.904	94.9625				183.365	0.03064		48.0563	0.34347		86.3102	0.88364		153.904	0.08057
			183.494	97.0297		48.0905	86.1755		86.327	89.7697		153.986	94.9557				183.494	0.03085		48.0905	0.34112		86.327	0.88713		153.986	0.08061
			183.627	97.0252		48.1274	86.1671		86.3463	89.7569		154.072	94.9487				183.627	0.031		48.1274	0.33785		86.3463	0.88977		154.072	0.0807
			183.753	97.0193		48.158	86.1584		86.3626	89.7441		154.157	94.9417				183.753	0.03105		48.158	0.33461		86.3626	0.89327		154.157	0.08079
			183.926	97.0222		48.1932	86.1504		86.3807	89.7313		154.242	94.9349				183.926	0.03119		48.1932	0.33233		86.3807	0.89503		154.242	0.08087
			184.034	97.0201		48.2269	86.142		86.3998	89.7183		154.327	94.9282				184.034	0.03128		48.2269	0.32916		86.3998	0.89854		154.327	0.08096
			184.169	97.0122		48.2612	86.133		86.4155	89.7055		154.41	94.9214				184.169	0.03133		48.2612	0.32602		86.4155	0.9003		154.41	0.08104
			184.293	97.0047		48.2966	86.1238		86.4314	89.6929		154.496	94.9145				184.293	0.03145		48.2966	0.3238		86.4314	0.90381		154.496	0.08112
			184.441	97.0026		48.3299	86.1147		86.4507	89.6806		154.579	94.9078				184.441	0.0316		48.3299	0.32072		86.4507	0.90644		154.579	0.08121
			184.568	97.0001		48.3657	86.106		86.4676	89.6678		154.662	94.9008				184.568	0.03168		48.3657	0.31769		86.4676	0.90996		154.662	0.0813
			184.684	96.9921		48.4016	86.0975		86.4836	89.6547		154.747	94.8941				184.684	0.03168		48.4016	0.31468		86.4836	0.91171		154.747	0.08139
			184.855	96.9919		48.4345	86.0891		86.5016	89.6419		154.831	94.8873				184.855	0.03186		48.4345	0.31255		86.5016	0.91524		154.831	0.08148
			184.963	96.99		48.4723	86.0812		86.5197	89.6291		154.915	94.8805				184.963	0.03201		48.4723	0.30961		86.5197	0.91876		154.915	0.08156
			185.094	96.9823		48.508	86.0725		86.535	89.6158		154.999	94.8735				185.094	0.03217		48.508	0.30671		86.535	0.92051		154.999	0.08165
			185.223	96.976		48.5422	86.0638		86.5539	89.6024		155.084	94.8669				185.223	0.03222		48.5422	0.3053		86.5539	0.92405		155.084	0.08173
			185.353	96.9711		48.5805	86.055		86.5684	89.5893		155.169	94.8601				185.353	0.03248		48.5805	0.30178		86.5684	0.9258		155.169	0.08182
			185.477	96.9661		48.6147	86.0465		86.587	89.5765		155.25	94.8529				185.477	0.03258		48.6147	0.29964		86.587	0.92934		155.25	0.0819
			185.593	96.9606		48.6502	86.038		86.6013	89.5636		155.337	94.8458				185.593	0.03263		48.6502	0.29687		86.6013	0.93108		155.337	0.08199
			185.726	96.9557		48.6872	86.0293		86.62	89.5508		155.419	94.839				185.726	0.03274		48.6872	0.29487		86.62	0.93549		155.419	0.08208
			185.903	96.9621		48.7221	86.0208		86.6373	89.5383		155.504	94.8322				185.903	0.03304		48.7221	0.2928		86.6373	0.93638		155.504	0.08216
			185.993	96.9556		48.7618	86.0125		86.6545	89.5258		155.587	94.825				185.993	0.03324		48.7618	0.2901		86.6545	0.94078		155.587	0.08225
			186.138	96.9489		48.7959	86.0039		86.6699	89.5129		155.672	94.8181				186.138	0.03327		48.7959	0.28816		86.6699	0.94253		155.672	0.08234
			186.256	96.943		48.8317	85.9951		86.6889	89.4999		155.755	94.8114				186.256	0.03335		48.8317	0.28616		86.6889	0.94607		155.755	0.08243
			186.388	96.9377		48.8703	85.9869		86.7039	89.4871		155.838	94.8045				186.388	0.0335		48.8703	0.28356		86.7039	0.94781		155.838	0.08252
			186.51	96.932		48.9069	85.9788		86.7206	89.4742		155.921	94.7975				186.51	0.03363		48.9069	0.281		86.7206	0.95136		155.921	0.0826
			186.657	96.9285		48.9452	85.9704		86.736	89.4613		156.005	94.7911				186.657	0.03375		48.9452	0.27914		86.736	0.9531		156.005	0.08269
			186.818	96.9348		48.9811	85.9618		86.7537	89.4484		156.09	94.7847				186.818	0.03383		48.9811	0.27723		86.7537	0.95665		156.09	0.08283
			186.916	96.9265		49.0192	85.9528		86.7712	89.4357		156.172	94.7773				186.916	0.034		49.0192	0.27476		86.7712	0.9602		156.172	0.08292
			187.053	96.9172		49.0563	85.9436		86.7889	89.4227		156.255	94.7699				187.053	0.03418		49.0563	0.2729		86.7889	0.96194		156.255	0.083
			187.173	96.9106		49.0932	85.9348		86.8029	89.4096		156.339	94.7628				187.173	0.03432		49.0932	0.27111		86.8029	0.96549		156.339	0.08309
			187.334	96.9101		49.1312	85.9268		86.8194	89.3962		156.421	94.7556				187.334	0.0344		49.1312	0.26929		86.8194	0.96723		156.421	0.08314
			187.459	96.911		49.1701	85.9181		86.8347	89.3832		156.504	94.7487				187.459	0.03449		49.1701	0.26693		86.8347	0.97078		156.504	0.08322
			187.579	96.9025		49.208	85.9098		86.8509	89.3704		156.589	94.7419				187.579	0.03462		49.208	0.26516		86.8509	0.97251		156.589	0.08331
			187.709	96.8952		49.2461	85.9013		86.8677	89.3572		156.671	94.7351				187.709	0.03474		49.2461	0.26344		86.8677	0.97607		156.671	0.0834
			187.832	96.8883		49.2832	85.8928		86.8819	89.3443		156.755	94.7284				187.832	0.03482		49.2832	0.26171		86.8819	0.9778		156.755	0.08349
			187.956	96.8818		49.3221	85.8842		86.9004	89.3309		156.839	94.7217				187.956	0.03499		49.3221	0.25945		86.9004	0.98136		156.839	0.08358
			188.095	96.8785		49.3604	85.8761		86.9172	89.3177		156.92	94.7146				188.095	0.03503		49.3604	0.25777		86.9172	0.98308		156.92	0.08367
			188.244	96.8815		49.4003	85.8678		86.9311	89.3045		157.004	94.7073				188.244	0.03522		49.4003	0.25666		86.9311	0.98663		157.004	0.08376
			188.347	96.8741		49.4385	85.8592		86.9461	89.2911		157.086	94.7006				188.347	0.03533		49.4385	0.25447		86.9461	0.98835		157.086	0.08385
			188.47	96.8659		49.4786	85.851		86.9634	89.278		157.169	94.6937				188.47	0.03548		49.4786	0.25284		86.9634	0.99191		157.169	0.08395
			188.592	96.8584		49.5178	85.8424		86.9788	89.2649		157.251	94.6863				188.592	0.03566		49.5178	0.25071		86.9788	0.99363		157.251	0.08404
			188.748	96.8599		49.5551	85.8338		86.9955	89.252		157.333	94.6792				188.748	0.03574		49.5551	0.24965		86.9955	0.99718		157.333	0.08413
			188.853	96.8565		49.5962	85.8254		87.0088	89.239		157.417	94.6725				188.853	0.03591		49.5962	0.24807		87.0088	0.99805		157.417	0.08423
			188.986	96.8503		49.6352	85.8174		87.0258	89.2261		157.501	94.6663				188.986	0.03608		49.6352	0.24652		87.0258	1.00161		157.501	0.08432
			189.11	96.8442		49.6758	85.8092		87.0401	89.2133		157.584	94.6596				189.11	0.03617		49.6758	0.24449		87.0401	1.00332		157.584	0.08442
			189.246	96.8428		49.7143	85.8005		87.0577	89.2003		157.665	94.6525				189.246	0.03629		49.7143	0.24297		87.0577	1.00687		157.665	0.08451
			189.359	96.8391		49.7542	85.7919		87.0738	89.1873		157.746	94.6452				189.359	0.03647		49.7542	0.24196		87.0738	1.00858		157.746	0.0846
			189.481	96.8306		49.7938	85.7832		87.0894	89.1741		157.83	94.6381				189.481	0.03659		49.7938	0.24048		87.0894	1.01213		157.83	0.08469
			189.635	96.8316		49.8358	85.7744		87.1041	89.1609		157.913	94.6314				189.635	0.03673		49.8358	0.23901		87.1041	1.01384		157.913	0.08479
			189.736	96.8248		49.8767	85.766		87.1207	89.1475		157.995	94.6252				189.736	0.03691		49.8767	0.2371		87.1207	1.01739		157.995	0.08488
			189.867	96.817		49.9152	85.7575		87.1348	89.134		158.077	94.6184				189.867	0.03708		49.9152	0.23613		87.1348	1.01908		158.077	0.08502
			189.988	96.8095		49.9576	85.749		87.1512	89.1208		158.16	94.6114				189.988	0.0372		49.9576	0.23471		87.1512	1.02264		158.16	0.08512
			190.132	96.8088		49.9981	85.7408		87.165	89.1072		158.242	94.6043				190.132	0.03743		49.9981	0.23332		87.165	1.02349		158.242	0.08522
			190.242	96.8034		50.0374	85.7324		87.1797	89.0939		158.325	94.5971				190.242	0.03747		50.0374	0.23194		87.1797	1.02704		158.325	0.08532
			190.359	96.7946		50.079	85.7241		87.1961	89.0809		158.407	94.5899				190.359	0.03761		50.079	0.23058		87.1961	1.02873		158.407	0.08541
			190.525	96.7967		50.1212	85.7161		87.2103	89.0678		158.49	94.5827				190.525	0.03786		50.1212	0.22966		87.2103	1.03227		158.49	0.08551
			190.616	96.7906		50.1616	85.708		87.2251	89.0548		158.571	94.5757				190.616	0.03806		50.1616	0.22832		87.2251	1.03395		158.571	0.08561
			190.753	96.7832		50.2043	85.6997		87.2415	89.0418		158.654	94.5685				190.753	0.03822		50.2043	0.22657		87.2415	1.03749		158.654	0.08571
			190.861	96.7755		50.2444	85.6912		87.2563	89.0288		158.735	94.5616				190.861	0.03834		50.2444	0.22527		87.2563	1.04021		158.735	0.08581
			190.992	96.7693		50.2852	85.6824		87.2711	89.0158		158.817	94.5548				190.992	0.03844		50.2852	0.22439		87.2711	1.04188		158.817	0.08587
			191.14	96.7685		50.3277	85.6742		87.2871	89.0028		158.898	94.5478				191.14	0.03857		50.3277	0.22313		87.2871	1.04542		158.898	0.08597
			191.274	96.7725		50.3707	85.6656		87.3016	88.9899		158.981	94.5406				191.274	0.03872		50.3707	0.22187		87.3016	1.04709		158.981	0.08607
			191.374	96.7631		50.4121	85.6569		87.3176	88.9765		159.061	94.5335				191.374	0.0388		50.4121	0.22064		87.3176	1.05062		159.061	0.08616
			191.496	96.7545		50.455	85.6482		87.3307	88.9631		159.143	94.5265				191.496	0.03895		50.455	0.21942		87.3307	1.05228		159.143	0.08626
			191.609	96.7457		50.4962	85.6402		87.346	88.9497		159.225	94.5193				191.609	0.0391		50.4962	0.21899		87.346	1.05499		159.225	0.08636
			191.766	96.7466		50.5396	85.6324		87.3599	88.9363		159.305	94.5122				191.766	0.03933		50.5396	0.21779		87.3599	1.05665		159.305	0.08646
			191.865	96.7436		50.5815	85.624		87.3742	88.9231		159.389	94.5053				191.865	0.03939		50.5815	0.21659		87.3742	1.0583		159.389	0.08656
			191.994	96.736		50.6238	85.6157		87.389	88.9094		159.468	94.4985				191.994	0.03945		50.6238	0.21541		87.389	1.06183		159.468	0.08666
			192.104	96.7276		50.6692	85.6071		87.4053	88.8955		159.552	94.4914				192.104	0.03958		50.6692	0.21425		87.4053	1.06535		159.552	0.08676
			192.243	96.7241		50.7116	85.5987		87.4191	88.882		159.632	94.4841				192.243	0.03976		50.7116	0.21311		87.4191	1.06618		159.632	0.08685
			192.391	96.7286		50.7554	85.5908		87.4339	88.8687		159.715	94.4771				192.391	0.03995		50.7554	0.21233		87.4339	1.06783		159.715	0.08696
			192.488	96.7204		50.7963	85.5823		87.4482	88.8554		159.794	94.4698				192.488	0.04007		50.7963	0.21121		87.4482	1.07134		159.794	0.08706
			192.619	96.714		50.8415	85.5739		87.4619	88.8422		159.878	94.4627				192.619	0.04013		50.8415	0.21011		87.4619	1.07297		159.878	0.08721
			192.733	96.7076		50.8823	85.5652		87.4747	88.8291		159.956	94.4556				192.733	0.04024		50.8823	0.20939		87.4747	1.07567		159.956	0.08731
			192.845	96.7017		50.9265	85.5567		87.4917	88.8159		160.04	94.4487				192.845	0.04039		50.9265	0.20831		87.4917	1.07731		160.04	0.08741
			192.954	96.6941		50.9726	85.5482		87.5049	88.8029		160.12	94.4419				192.954	0.04049		50.9726	0.20757		87.5049	1.08081		160.12	0.08751
			193.116	96.6947		51.0152	85.5401		87.5193	88.7896		160.201	94.4349				193.116	0.04069		51.0152	0.20651		87.5193	1.08431		160.201	0.08761
			193.215	96.6925		51.0592	85.532		87.5342	88.7767		160.282	94.4279				193.215	0.04071		51.0592	0.20547		87.5342	1.08513		160.282	0.08771
			193.339	96.684		51.1023	85.524		87.5481	88.7635		160.363	94.4207				193.339	0.04083		51.1023	0.20444		87.5481	1.08675		160.363	0.08782
			193.448	96.6757		51.1463	85.5156		87.564	88.7503		160.444	94.4136				193.448	0.04098		51.1463	0.20376		87.564	1.09024		160.444	0.08792
			193.574	96.6685		51.1916	85.5071		87.5776	88.7372		160.526	94.4065				193.574	0.04114		51.1916	0.20276		87.5776	1.09105		160.526	0.08802
			193.726	96.6693		51.238	85.4988		87.5906	88.724		160.605	94.3995				193.726	0.04134		51.238	0.20206		87.5906	1.09454		160.605	0.08813
			193.829	96.6673		51.2789	85.4905		87.6048	88.7107		160.685	94.3923				193.829	0.04148		51.2789	0.20108		87.6048	1.09614		160.685	0.08824
			193.946	96.6572		51.3261	85.482		87.6191	88.6974		160.765	94.385				193.946	0.04163		51.3261	0.20044		87.6191	1.09962		160.765	0.08835
			194.085	96.6526		51.3696	85.4737		87.6339	88.6843		160.848	94.378				194.085	0.04175		51.3696	0.19948		87.6339	1.10042		160.848	0.08846
			194.188	96.6479		51.414	85.4657		87.6472	88.6709		160.927	94.371				194.188	0.04196		51.414	0.19853		87.6472	1.1039		160.927	0.08856
			194.297	96.6386		51.4595	85.4573		87.6603	88.6572		161.008	94.3636				194.297	0.04213		51.4595	0.19819		87.6603	1.10548		161.008	0.08867
			194.447	96.6378		51.5047	85.4486		87.6737	88.644		161.089	94.3564				194.447	0.04218		51.5047	0.19726		87.6737	1.10817		161.089	0.08874
			194.541	96.6327		51.5493	85.4403		87.6883	88.6305		161.168	94.3493				194.541	0.04233		51.5493	0.19634		87.6883	1.10975		161.168	0.08884
			194.667	96.6249		51.5973	85.4322		87.7017	88.6172		161.249	94.3424				194.667	0.04248		51.5973	0.19543		87.7017	1.11243		161.249	0.08895
			194.783	96.6184		51.6407	85.4239		87.7151	88.6035		161.329	94.3355				194.783	0.0426		51.6407	0.19484		87.7151	1.114		161.329	0.08906
			194.911	96.6157		51.6865	85.4153		87.7301	88.59		161.408	94.3284				194.911	0.04272		51.6865	0.19395		87.7301	1.11746		161.408	0.08917
			195.015	96.6117		51.7328	85.4074		87.7445	88.5765		161.49	94.3212				195.015	0.04284		51.7328	0.19337		87.7445	1.11825		161.49	0.08928
			195.129	96.6032		51.7792	85.399		87.7562	88.5632		161.57	94.3141				195.129	0.04294		51.7792	0.19276		87.7562	1.12169		161.57	0.08945
			195.274	96.6034		51.8236	85.3905		87.7708	88.5493		161.649	94.3068				195.274	0.04314		51.8236	0.19191		87.7708	1.12325		161.649	0.08957
			195.367	96.5975		51.8695	85.3826		87.7864	88.5354		161.73	94.2998				195.367	0.04326		51.8695	0.19134		87.7864	1.12669		161.73	0.08968
			195.492	96.5893		51.9168	85.3746		87.7988	88.5221		161.809	94.2929				195.492	0.04338		51.9168	0.1905		87.7988	1.12747		161.809	0.08979
			195.612	96.583		51.9604	85.3665		87.8115	88.5087		161.887	94.2858				195.612	0.04346		51.9604	0.18968		87.8115	1.13013		161.887	0.0899
			195.735	96.5818		52.0083	85.3576		87.8237	88.4952		161.966	94.2784				195.735	0.04351		52.0083	0.18914		87.8237	1.13167		161.966	0.09001
			195.833	96.5769		52.0559	85.3493		87.8399	88.4817		162.046	94.2711				195.833	0.04365		52.0559	0.18857		87.8399	1.13509		162.046	0.09013
			195.964	96.5707		52.1	85.3409		87.8527	88.4683		162.127	94.2638				195.964	0.04385		52.1	0.18804		87.8527	1.13587		162.127	0.09024
			196.086	96.5697		52.1484	85.3325		87.8687	88.455		162.206	94.2567				196.086	0.04405		52.1484	0.18724		87.8687	1.13928		162.206	0.09036
			196.191	96.5625		52.1953	85.3243		87.8797	88.4416		162.285	94.2495				196.191	0.04423		52.1953	0.18645		87.8797	1.14005		162.285	0.09047
			196.312	96.5537		52.2437	85.3163		87.893	88.428		162.363	94.2426				196.312	0.04434		52.2437	0.18595		87.893	1.14345		162.363	0.09059
			196.436	96.5482		52.2918	85.308		87.9067	88.4147		162.444	94.2352				196.436	0.04445		52.2918	0.18518		87.9067	1.14497		162.444	0.09071
			196.552	96.5474		52.3356	85.2994		87.9185	88.4012		162.523	94.2279				196.552	0.04458		52.3356	0.18468		87.9185	1.14761		162.523	0.09083
			196.649	96.5395		52.3829	85.2909		87.9329	88.3875		162.601	94.221				196.649	0.0447		52.3829	0.18415		87.9329	1.14912		162.601	0.09094
			196.79	96.5361		52.4306	85.2828		87.947	88.3741		162.683	94.214				196.79	0.04491		52.4306	0.18365		87.947	1.1525		162.683	0.09105
			196.893	96.5326		52.4789	85.2745		87.9608	88.3607		162.761	94.2068				196.893	0.04492		52.4789	0.18292		87.9608	1.15327		162.761	0.09117
			197.007	96.525		52.5256	85.2663		87.9733	88.3471		162.84	94.1996				197.007	0.04506		52.5256	0.18244		87.9733	1.15476		162.84	0.09128
			197.124	96.518		52.5728	85.2582		87.9865	88.3337		162.918	94.1925				197.124	0.04525		52.5728	0.18172		87.9865	1.15739		162.918	0.0914
			197.243	96.5128		52.6227	85.2499		88.0004	88.3202		162.999	94.1855				197.243	0.04542		52.6227	0.18126		88.0004	1.15888		162.999	0.09151
			197.358	96.5112		52.6674	85.2417		88.0134	88.3068		163.077	94.1781				197.358	0.04546		52.6674	0.18056		88.0134	1.1615		163.077	0.09158
			197.458	96.5026		52.7177	85.2338		88.0256	88.2934		163.156	94.1704				197.458	0.04554		52.7177	0.1801		88.0256	1.16298		163.156	0.09174
			197.6	96.4992		52.7662	85.2253		88.038	88.2797		163.233	94.1628				197.6	0.04567		52.7662	0.17961		88.038	1.1656		163.233	0.09185
			197.695	96.4957		52.8131	85.2171		88.0524	88.2662		163.314	94.1557				197.695	0.04579		52.8131	0.17917		88.0524	1.16707		163.314	0.09197
			197.813	96.4879		52.863	85.2088		88.0636	88.2528		163.391	94.1484				197.813	0.0459		52.863	0.17849		88.0636	1.16968		163.391	0.09208
			197.934	96.4784		52.9106	85.2004		88.0774	88.2394		163.47	94.1411				197.934	0.04603		52.9106	0.17805		88.0774	1.17114		163.47	0.09219
			198.08	96.4784		52.9564	85.1919		88.0902	88.2259		163.548	94.1339				198.08	0.04622		52.9564	0.1774		88.0902	1.17375		163.548	0.09231
			198.19	96.4811		53.0067	85.1838		88.1046	88.2123		163.627	94.1268				198.19	0.0464		53.0067	0.17697		88.1046	1.1752		163.627	0.09242
			198.28	96.4698		53.0552	85.1756		88.1154	88.1989		163.705	94.1196				198.28	0.04643		53.0552	0.17655		88.1154	1.1778		163.705	0.09254
			198.391	96.4593		53.103	85.1674		88.1284	88.1857		163.786	94.1124				198.391	0.04653		53.103	0.1761		88.1284	1.17924		163.786	0.09266
			198.498	96.4501		53.1546	85.1593		88.1428	88.1721		163.863	94.1051				198.498	0.04667		53.1546	0.17568		88.1428	1.18183		163.863	0.09278
			198.642	96.451		53.2012	85.151		88.1544	88.1585		163.941	94.0978				198.642	0.04684		53.2012	0.17505		88.1544	1.18326		163.941	0.0929
			198.73	96.4452		53.2501	85.143		88.1665	88.1449		164.02	94.0908				198.73	0.04696		53.2501	0.17465		88.1665	1.18398		164.02	0.09301
			198.851	96.4373		53.3006	85.1347		88.1825	88.1311		164.097	94.0834				198.851	0.04709		53.3006	0.17404		88.1825	1.18727		164.097	0.09313
			198.964	96.4307		53.3479	85.1265		88.1928	88.1175		164.173	94.0763				198.964	0.04715		53.3479	0.17364		88.1928	1.18799		164.173	0.09326
			199.087	96.4285		53.3999	85.1179		88.2059	88.104		164.255	94.0695				199.087	0.04727		53.3999	0.17325		88.2059	1.19126		164.255	0.09338
			199.182	96.425		53.4477	85.1091		88.217	88.0907		164.331	94.0623				199.182	0.04733		53.4477	0.17266		88.217	1.19197		164.331	0.0935
			199.293	96.4156		53.4977	85.101		88.2295	88.0777		164.408	94.055				199.293	0.04731		53.4977	0.17228		88.2295	1.19454		164.408	0.09362
			199.429	96.415		53.549	85.0929		88.2454	88.0644		164.487	94.0476				199.429	0.04753		53.549	0.17186		88.2454	1.19594		164.487	0.09374
			199.518	96.4094		53.5965	85.0846		88.2559	88.0511		164.565	94.0403				199.518	0.04767		53.5965	0.17149		88.2559	1.19919		164.565	0.09386
			199.644	96.4009		53.6468	85.0764		88.2712	88.0378		164.644	94.0332				199.644	0.04784		53.6468	0.17111		88.2712	1.1999		164.644	0.09403
			199.761	96.394		53.698	85.0684		88.2833	88.0245		164.72	94.0256				199.761	0.04798		53.698	0.17055		88.2833	1.20313		164.72	0.09416
			199.872	96.3885		53.7487	85.0602		88.2957	88.0108		164.797	94.0182				199.872	0.04807		53.7487	0.17018		88.2957	1.20383		164.797	0.09428
			199.99	96.3874		53.7973	85.0512		88.3081	87.9971		164.875	94.0111				199.99	0.0482		53.7973	0.16963		88.3081	1.20638		164.875	0.09434
			200.08	96.3826		53.8483	85.0432		88.3206	87.983		164.954	94.0038				200.08	0.04832		53.8483	0.16927		88.3206	1.20775		164.954	0.09446
			200.19	96.3717		53.8986	85.0353		88.3315	87.9693		165.032	93.9966				200.19	0.04849		53.8986	0.16892		88.3315	1.21029		165.032	0.09458
			200.325	96.3706		53.9496	85.0268		88.3444	87.9554		165.109	93.989				200.325	0.04873		53.9496	0.16838		88.3444	1.21165		165.109	0.0947
			200.416	96.3657		54.0016	85.0183		88.3582	87.9415		165.186	93.9817				200.416	0.04878		54.0016	0.16819		88.3582	1.21418		165.186	0.09482
			200.548	96.3577		54.05	85.0104		88.3708	87.9278		165.262	93.9745				200.548	0.04896		54.05	0.16784		88.3708	1.21552		165.262	0.09494
			200.687	96.3608		54.1015	85.0019		88.3813	87.9141		165.34	93.9673				200.687	0.04909		54.1015	0.16733		88.3813	1.21804		165.34	0.09506
			200.764	96.3499		54.15	84.9932		88.3949	87.9006		165.418	93.9602				200.764	0.04923		54.15	0.16699		88.3949	1.21872		165.418	0.09517
			200.882	96.3383		54.2011	84.9853		88.4087	87.8869		165.493	93.9528				200.882	0.04932		54.2011	0.16667		88.4087	1.22189		165.493	0.09529
			200.993	96.3315		54.2537	84.9774		88.4179	87.8734		165.572	93.9452				200.993	0.04942		54.2537	0.16617		88.4179	1.22256		165.572	0.09541
			201.11	96.3309		54.3038	84.969		88.4329	87.8594		165.647	93.9375				201.11	0.04955		54.3038	0.16584		88.4329	1.22572		165.647	0.09553
			201.2	96.3246		54.3541	84.9606		88.4429	87.8455		165.724	93.9301				201.2	0.04967		54.3541	0.16553		88.4429	1.22638		165.724	0.09565
			201.328	96.3183		54.4049	84.9524		88.4561	87.8315		165.801	93.9228				201.328	0.0498		54.4049	0.16504		88.4561	1.22704		165.801	0.09578
			201.434	96.3169		54.4563	84.9444		88.4674	87.8176		165.878	93.9155				201.434	0.04986		54.4563	0.16487		88.4674	1.23018		165.878	0.0959
			201.538	96.3093		54.5073	84.9367		88.4794	87.804		165.957	93.9085				201.538	0.05003		54.5073	0.16456		88.4794	1.23084		165.957	0.09602
			201.654	96.3005		54.5602	84.9284		88.4907	87.7903		166.033	93.9008				201.654	0.05017		54.5602	0.16408		88.4907	1.23332		166.033	0.0962
			201.784	96.2979		54.6101	84.92		88.5039	87.7768		166.107	93.8931				201.784	0.05025		54.6101	0.16378		88.5039	1.23462		166.107	0.09632
			201.903	96.3006		54.6622	84.9116		88.5166	87.7631		166.186	93.8858				201.903	0.05038		54.6622	0.16348		88.5166	1.23709		166.186	0.09645
			201.981	96.2904		54.7135	84.9033		88.5285	87.7492		166.261	93.8785				201.981	0.05039		54.7135	0.16317		88.5285	1.23837		166.261	0.09657
			202.085	96.2788		54.766	84.8953		88.5413	87.7356		166.338	93.871				202.085	0.0505		54.766	0.16272		88.5413	1.24083		166.338	0.09669
			202.208	96.2714		54.8172	84.8868		88.5512	87.7219		166.414	93.8637				202.208	0.05064		54.8172	0.16242		88.5512	1.24147		166.414	0.09681
			202.34	96.2756		54.8692	84.8782		88.564	87.7078		166.49	93.8563				202.34	0.05086		54.8692	0.16213		88.564	1.24274		166.49	0.09694
			202.425	96.267		54.9218	84.8701		88.5774	87.6941		166.568	93.8491				202.425	0.051		54.9218	0.16169		88.5774	1.24519		166.568	0.09701
			202.535	96.2575		54.9753	84.8621		88.5897	87.6806		166.642	93.8415				202.535	0.05105		54.9753	0.16142		88.5897	1.24764		166.642	0.09713
			202.638	96.2495		55.0245	84.8538		88.6005	87.667		166.72	93.8343				202.638	0.05122		55.0245	0.16126		88.6005	1.24827		166.72	0.09725
			202.762	96.2477		55.0775	84.8456		88.612	87.6536		166.797	93.8271				202.762	0.05133		55.0775	0.16098		88.612	1.24951		166.797	0.09737
			202.846	96.2421		55.1302	84.8378		88.6245	87.6401		166.871	93.8199				202.846	0.05135		55.1302	0.16056		88.6245	1.25194		166.871	0.0975
			202.963	96.2333		55.1821	84.8298		88.6356	87.6266		166.947	93.8124				202.963	0.05149		55.1821	0.16028		88.6356	1.25317		166.947	0.09762
			203.083	96.2327		55.2355	84.8212		88.6475	87.6129		167.023	93.8048				203.083	0.05165		55.2355	0.16		88.6475	1.25558		167.023	0.09774
			203.174	96.2261		55.2859	84.8131		88.6599	87.5991		167.098	93.7975				203.174	0.05168		55.2859	0.15959		88.6599	1.2562		167.098	0.09786
			203.295	96.2182		55.3379	84.8047		88.6704	87.585		167.175	93.7901				203.295	0.05167		55.3379	0.15932		88.6704	1.25862		167.175	0.09798
			203.403	96.2127		55.3922	84.7964		88.6836	87.5711		167.249	93.7829				203.403	0.05181		55.3922	0.15906		88.6836	1.25983		167.249	0.09811
			203.511	96.2069		55.4441	84.7881		88.6945	87.557		167.325	93.7754				203.511	0.05197		55.4441	0.15879		88.6945	1.26222		167.325	0.09823
			203.627	96.2068		55.4984	84.7801		88.7045	87.5429		167.402	93.7679				203.627	0.05203		55.4984	0.1584		88.7045	1.26283		167.402	0.09836
			203.709	96.2017		55.5498	84.7717		88.718	87.529		167.476	93.7606				203.709	0.05209		55.5498	0.15815		88.718	1.26402		167.476	0.09855
			203.814	96.1904		55.605	84.7635		88.7283	87.5152		167.553	93.7531				203.814	0.05221		55.605	0.15789		88.7283	1.26641		167.553	0.09867
			203.944	96.1888		55.6569	84.7555		88.74	87.501		167.627	93.7455				203.944	0.05235		55.6569	0.15775		88.74	1.267		167.627	0.0988
			204.03	96.1833		55.7096	84.7473		88.7523	87.4868		167.703	93.7382				204.03	0.05249		55.7096	0.1575		88.7523	1.26938		167.703	0.09892
			204.155	96.175		55.7644	84.739		88.7609	87.4729		167.779	93.7309				204.155	0.05263		55.7644	0.15712		88.7609	1.26997		167.779	0.09905
			204.294	96.1769		55.815	84.7305		88.7739	87.459		167.853	93.7234				204.294	0.05284		55.815	0.15687		88.7739	1.27291		167.853	0.09917
			204.365	96.1666		55.8705	84.722		88.7843	87.445		167.928	93.716				204.365	0.05286		55.8705	0.15662		88.7843	1.27349		167.928	0.0993
			204.481	96.1573		55.9237	84.7137		88.7949	87.4312		168.004	93.7085				204.481	0.05303		55.9237	0.15638		88.7949	1.27585		168.004	0.09942
			204.568	96.1478		55.9758	84.7061		88.8091	87.4173		168.078	93.7008				204.568	0.05305		55.9758	0.15602		88.8091	1.277		168.078	0.09955
			204.673	96.139		56.0331	84.6981		88.8189	87.4036		168.153	93.6934				204.673	0.05313		56.0331	0.15579		88.8189	1.27878		168.153	0.09961
			204.838	96.1441		56.0832	84.6902		88.8294	87.3899		168.228	93.6862				204.838	0.05335		56.0832	0.15556		88.8294	1.27991		168.228	0.09973
			204.897	96.1389		56.1364	84.6822		88.843	87.3759		168.304	93.6788				204.897	0.05341		56.1364	0.15532		88.843	1.28048		168.304	0.09986
			205.016	96.1303		56.191	84.6736		88.8529	87.3623		168.375	93.6713				205.016	0.05347		56.191	0.15509		88.8529	1.28281		168.375	0.09999
			205.113	96.1223		56.2444	84.6652		88.8654	87.3488		168.451	93.6638				205.113	0.0536		56.2444	0.15475		88.8654	1.28393		168.451	0.10011
			205.222	96.1165		56.2968	84.6569		88.8747	87.3353		168.528	93.6564				205.222	0.05378		56.2968	0.15462		88.8747	1.28625		168.528	0.10024
			205.316	96.1086		56.349	84.6482		88.8869	87.3216		168.601	93.6488				205.316	0.0539		56.349	0.1544		88.8869	1.28681		168.601	0.10037
			205.424	96.1021		56.4071	84.6401		88.8964	87.3077		168.677	93.6412				205.424	0.05403		56.4071	0.15417		88.8964	1.28911		168.677	0.1005
			205.546	96.1008		56.4596	84.632		88.9098	87.2939		168.75	93.6334				205.546	0.05409		56.4596	0.15384		88.9098	1.28966		168.75	0.10063
			205.647	96.0984		56.5134	84.6239		88.9195	87.2799		168.825	93.6256				205.647	0.05422		56.5134	0.15362		88.9195	1.29196		168.825	0.10075
			205.735	96.089		56.5672	84.6157		88.9314	87.266		168.899	93.6183				205.735	0.05418		56.5672	0.15341		88.9314	1.29304		168.899	0.10094
			205.87	96.0849		56.6213	84.6072		88.943	87.2521		168.975	93.6111				205.87	0.05426		56.6213	0.15319		88.943	1.29358		168.975	0.10106
			205.96	96.0827		56.6759	84.5993		88.9521	87.2382		169.049	93.6036				205.96	0.0544		56.6759	0.15298		88.9521	1.29585		169.049	0.10119
			206.063	96.073		56.7306	84.5909		88.9652	87.2242		169.122	93.5959				206.063	0.05461		56.7306	0.15277		88.9652	1.29639		169.122	0.10131
			206.163	96.0644		56.7848	84.5824		88.9751	87.2103		169.196	93.5884				206.163	0.05473		56.7848	0.15245		88.9751	1.29865		169.196	0.10144
			206.271	96.0577		56.8383	84.5746		88.9869	87.1964		169.269	93.5811				206.271	0.05479		56.8383	0.15224		88.9869	1.29919		169.269	0.10157
			206.379	96.0557		56.8942	84.5667		88.9965	87.1827		169.345	93.5735				206.379	0.05493		56.8942	0.15204		88.9965	1.30144		169.345	0.10169
			206.464	96.0474		56.949	84.5581		89.0081	87.1687		169.421	93.5661				206.464	0.05506		56.949	0.15183		89.0081	1.30248		169.421	0.10181
			206.593	96.0435		57.0013	84.5497		89.0175	87.155		169.491	93.5587				206.593	0.05517		57.0013	0.15162		89.0175	1.30472		169.491	0.10193
			206.682	96.0394		57.0572	84.5415		89.029	87.1413		169.566	93.5511				206.682	0.05528		57.0572	0.15141		89.029	1.30524		169.566	0.10206
			206.789	96.0309		57.1142	84.5336		89.0392	87.1274		169.639	93.5433				206.789	0.05542		57.1142	0.15121		89.0392	1.30576		169.639	0.10212
			206.931	96.0306		57.17	84.5256		89.0509	87.1133		169.714	93.5356				206.931	0.05556		57.17	0.15101		89.0509	1.30798		169.714	0.10224
			207.006	96.0252		57.2236	84.5169		89.0634	87.0993		169.789	93.5281				207.006	0.05554		57.2236	0.15081		89.0634	1.30849		169.789	0.10237
			207.112	96.0123		57.2756	84.5088		89.0723	87.0851		169.862	93.521				207.112	0.05568		57.2756	0.15062		89.0723	1.31071		169.862	0.10249
			207.234	96.0068		57.3329	84.5008		89.085	87.0712		169.935	93.5137				207.234	0.05586		57.3329	0.15042		89.085	1.3117		169.935	0.10262
			207.32	96.0018		57.3871	84.4925		89.0964	87.0573		170.01	93.506				207.32	0.05598		57.3871	0.15013		89.0964	1.3139		170.01	0.10274
			207.41	95.9922		57.4419	84.4845		89.1059	87.0433		170.081	93.4987				207.41	0.056		57.4419	0.14994		89.1059	1.3144		170.081	0.10286
			207.541	95.9901		57.4966	84.4763		89.1147	87.0295		170.156	93.4912				207.541	0.05615		57.4966	0.14974		89.1147	1.3161		170.156	0.10298
			207.621	95.9861		57.5518	84.4682		89.127	87.016		170.229	93.4835				207.621	0.05621		57.5518	0.14955		89.127	1.31707		170.229	0.10311
			207.735	95.978		57.6072	84.4601		89.1407	87.0022		170.303	93.4762				207.735	0.05633		57.6072	0.14936		89.1407	1.31925		170.303	0.10329
			207.859	95.9768		57.6598	84.4521		89.1502	86.9882		170.376	93.4691				207.859	0.05649		57.6598	0.14917		89.1502	1.31973		170.376	0.10341
			207.942	95.9721		57.716	84.4436		89.1587	86.9742		170.449	93.4614				207.942	0.05651		57.716	0.14899		89.1587	1.32021		170.449	0.10353
			208.042	95.9604		57.7723	84.4354		89.169	86.9603		170.523	93.4535				208.042	0.05668		57.7723	0.1487		89.169	1.32238		170.523	0.10366
			208.179	95.9582		57.826	84.4273		89.1801	86.9464		170.597	93.4458				208.179	0.05685		57.826	0.14852		89.1801	1.32285		170.597	0.10378
			208.273	95.959		57.8825	84.4187		89.1923	86.9323		170.668	93.4381				208.273	0.05694		57.8825	0.14834		89.1923	1.32546		170.668	0.10391
			208.345	95.946		57.9394	84.4108		89.2005	86.9182		170.742	93.4303				208.345	0.05701		57.9394	0.14823		89.2005	1.32547		170.742	0.10404
			208.447	95.9345		57.9943	84.4027		89.2128	86.9042		170.813	93.4224				208.447	0.05712		57.9943	0.14805		89.2128	1.32639		170.813	0.10416
			208.585	95.9339		58.0523	84.3944		89.2232	86.8901		170.888	93.4149				208.585	0.05724		58.0523	0.14787		89.2232	1.32852		170.888	0.10429
			208.667	95.932		58.1059	84.3861		89.2327	86.876		170.958	93.4074				208.667	0.0573		58.1059	0.1476		89.2327	1.32897		170.958	0.10441
			208.769	95.9228		58.1623	84.3779		89.2455	86.8618		171.033	93.3997				208.769	0.05738		58.1623	0.14742		89.2455	1.33109		171.033	0.10448
			208.864	95.9142		58.2176	84.3695		89.255	86.8477		171.106	93.3925				208.864	0.0576		58.2176	0.14725		89.255	1.33154		171.106	0.1046
			208.97	95.9074		58.2709	84.3612		89.2659	86.8337		171.178	93.3851				208.97	0.05776		58.2709	0.14707		89.2659	1.33365		171.178	0.10473
			209.073	95.9051		58.3268	84.3532		89.2752	86.8199		171.251	93.3773				209.073	0.05784		58.3268	0.1469		89.2752	1.33409		171.251	0.10485
			209.158	95.8965		58.3866	84.3452		89.2844	86.8056		171.324	93.3697				209.158	0.05794		58.3866	0.14673		89.2844	1.33618		171.324	0.10498
			209.283	95.8911		58.4406	84.3372		89.295	86.7916		171.396	93.3619				209.283	0.05805		58.4406	0.14655		89.295	1.33662		171.396	0.10511
			209.371	95.8871		58.495	84.3296		89.3064	86.7777		171.469	93.354				209.371	0.05803		58.495	0.14638		89.3064	1.3387		171.469	0.10523
			209.474	95.8792		58.5518	84.321		89.3179	86.7637		171.541	93.3459				209.474	0.0581		58.5518	0.14613		89.3179	1.33913		171.541	0.10536
			209.611	95.8777		58.6087	84.313		89.327	86.7495		171.615	93.3382				209.611	0.0583		58.6087	0.14596		89.327	1.33956		171.615	0.10554
			209.685	95.8704		58.6676	84.3051		89.3371	86.7355		171.686	93.3313				209.685	0.05842		58.6676	0.14578		89.3371	1.34162		171.686	0.10567
			209.774	95.8588		58.7214	84.2968		89.3487	86.7216		171.759	93.3238				209.774	0.05846		58.7214	0.14561		89.3487	1.34204		171.759	0.10579
			209.923	95.8555		58.7783	84.2887		89.3575	86.7075		171.83	93.3163				209.923	0.05863		58.7783	0.14544		89.3575	1.34409		171.83	0.10592
			210.03	95.8596		58.8344	84.2807		89.3696	86.6934		171.902	93.3087				210.03	0.05875		58.8344	0.14527		89.3696	1.3445		171.902	0.10604
			210.088	95.8462		58.89	84.2727		89.3797	86.6795		171.975	93.301				210.088	0.05883		58.89	0.14519		89.3797	1.34654		171.975	0.10616
			210.186	95.8337		58.9476	84.2646		89.3898	86.6656		172.046	93.2936				210.186	0.05897		58.9476	0.14502		89.3898	1.34694		172.046	0.10629
			210.293	95.8256		59.0027	84.2561		89.3991	86.6515		172.119	93.286				210.293	0.05909		59.0027	0.14477		89.3991	1.34896		172.119	0.10641
			210.404	95.825		59.0611	84.2476		89.4095	86.6376		172.19	93.2781				210.404	0.05924		59.0611	0.1446		89.4095	1.34936		172.19	0.10653
			210.49	95.8194		59.116	84.2396		89.4215	86.6234		172.262	93.2703				210.49	0.05941		59.116	0.14443		89.4215	1.35137		172.262	0.10666
			210.622	95.8142		59.1724	84.2311		89.4318	86.6095		172.332	93.2625				210.622	0.05958		59.1724	0.14427		89.4318	1.35176		172.332	0.10678
			210.732	95.8153		59.2305	84.223		89.441	86.5954		172.404	93.2546				210.732	0.05966		59.2305	0.1441		89.441	1.35215		172.404	0.10691
			210.808	95.8047		59.2871	84.215		89.4514	86.5814		172.476	93.2471				210.808	0.05973		59.2871	0.14394		89.4514	1.35414		172.476	0.10697
			210.912	95.7956		59.3432	84.2069		89.4626	86.5672		172.547	93.2396				210.912	0.05991		59.3432	0.14377		89.4626	1.35452		172.547	0.10709
			210.995	95.7862		59.4014	84.1987		89.4725	86.5529		172.62	93.2319				210.995	0.05995		59.4014	0.14361		89.4725	1.3565		172.62	0.10721
			211.094	95.7777		59.4572	84.1903		89.4816	86.5388		172.69	93.2241				211.094	0.06006		59.4572	0.14337		89.4816	1.35687		172.69	0.10734
			211.238	95.7822		59.5145	84.1822		89.4926	86.5244		172.763	93.2163				211.238	0.06018		59.5145	0.1432		89.4926	1.35883		172.763	0.10746
			211.301	95.775		59.571	84.1745		89.5008	86.51		172.835	93.2087				211.301	0.06031		59.571	0.14304		89.5008	1.3592		172.835	0.10759
			211.407	95.7652		59.6291	84.1667		89.5118	86.496		172.904	93.2008				211.407	0.06045		59.6291	0.14287		89.5118	1.35957		172.904	0.10771
			211.496	95.7561		59.6873	84.1584		89.5211	86.482		172.977	93.1931				211.496	0.0606		59.6873	0.14271		89.5211	1.36151		172.977	0.10789
			211.616	95.7528		59.7426	84.1504		89.5308	86.4679		173.048	93.1855				211.616	0.0607		59.7426	0.14255		89.5308	1.36186		173.048	0.10802
			211.714	95.7498		59.8014	84.1422		89.5417	86.4538		173.119	93.1781				211.714	0.06081		59.8014	0.14238		89.5417	1.3638		173.119	0.10814
			211.79	95.7396		59.8563	84.1344		89.5538	86.44		173.19	93.1705				211.79	0.06092		59.8563	0.1423		89.5538	1.36415		173.19	0.10827
			211.916	95.735		59.9158	84.1263		89.5617	86.4262		173.26	93.1625				211.916	0.06102		59.9158	0.14214		89.5617	1.36606		173.26	0.10839
			212.009	95.7344		59.9731	84.1174		89.5727	86.4122		173.333	93.1549				212.009	0.06113		59.9731	0.14198		89.5727	1.3664		173.333	0.10851
			212.099	95.7248		60.0265	84.109		89.5811	86.3982		173.405	93.1476				212.099	0.06115		60.0265	0.14174		89.5811	1.36674		173.405	0.10863
			212.195	95.7157		60.0864	84.1015		89.5922	86.3844		173.473	93.1397				212.195	0.06126		60.0864	0.14158		89.5922	1.36864		173.473	0.10875
			212.293	95.7083		60.1454	84.0942		89.6005	86.3706		173.545	93.1318				212.293	0.06137		60.1454	0.14142		89.6005	1.36864		173.545	0.10888
			212.402	95.7071		60.2014	84.0863		89.6112	86.3565		173.615	93.1244				212.402	0.06146		60.2014	0.14126		89.6112	1.37053		173.615	0.109
			212.476	95.7004		60.2568	84.0785		89.6215	86.3426		173.687	93.1166				212.476	0.06163		60.2568	0.14109		89.6215	1.37117		173.687	0.10912
			212.589	95.6913		60.3173	84.0704		89.6319	86.3289		173.756	93.109				212.589	0.06176		60.3173	0.14093		89.6319	1.37273		173.756	0.10924
			212.691	95.6897		60.3744	84.0619		89.6403	86.3152		173.827	93.1013				212.691	0.06186		60.3744	0.14076		89.6403	1.37304		173.827	0.10937
			212.779	95.6828		60.4315	84.054		89.6516	86.3011		173.897	93.0934				212.779	0.06199		60.4315	0.1406		89.6516	1.3749		173.897	0.10943
			212.898	95.678		60.4898	84.0455		89.6623	86.2868		173.968	93.086				212.898	0.06212		60.4898	0.14044		89.6623	1.37521		173.968	0.10956
			212.983	95.6718		60.5459	84.0374		89.6714	86.2727		174.038	93.0783				212.983	0.06221		60.5459	0.14028		89.6714	1.37705		174.038	0.10968
			213.067	95.6604		60.6033	84.0293		89.6803	86.2586		174.11	93.0706				213.067	0.06228		60.6033	0.14012		89.6803	1.37735		174.11	0.1098
			213.191	95.6566		60.6625	84.0212		89.6896	86.2443		174.181	93.0628				213.191	0.06242		60.6625	0.13988		89.6896	1.37765		174.181	0.10992
			213.27	95.6527		60.7214	84.0133		89.7006	86.2298		174.249	93.0552				213.27	0.06249		60.7214	0.13972		89.7006	1.37947		174.249	0.11005
			213.374	95.6432		60.7771	84.0055		89.7106	86.2156		174.321	93.0474				213.374	0.06252		60.7771	0.13955		89.7106	1.37977		174.321	0.11017
			213.519	95.6444		60.8354	83.9972		89.7205	86.2012		174.39	93.0395				213.519	0.06265		60.8354	0.13939		89.7205	1.38157		174.39	0.11035
			213.58	95.6372		60.8942	83.9887		89.7307	86.1871		174.46	93.0318				213.58	0.06272		60.8942	0.13922		89.7307	1.38185		174.46	0.11047
			213.687	95.6275		60.9495	83.9804		89.7401	86.1728		174.531	93.0242				213.687	0.06283		60.9495	0.13915		89.7401	1.38186		174.531	0.11059
			213.775	95.6188		61.0095	83.9723		89.752	86.1591		174.601	93.0167				213.775	0.06289		61.0095	0.13899		89.752	1.38392		174.601	0.11071
			213.861	95.611		61.0665	83.9639		89.7585	86.1452		174.672	93.0088				213.861	0.06292		61.0665	0.13882		89.7585	1.38392		174.672	0.11083
			213.948	95.6027		61.126	83.956		89.7694	86.1312		174.74	93.0008				213.948	0.06301		61.126	0.13866		89.7694	1.38569		174.74	0.11096
			214.067	95.5992		61.1833	83.9481		89.7774	86.1169		174.81	92.9929				214.067	0.06315		61.1833	0.13849		89.7774	1.38596		174.81	0.11108
			214.15	95.5959		61.2398	83.9404		89.7891	86.1027		174.88	92.9851				214.15	0.06325		61.2398	0.13832		89.7891	1.38772		174.88	0.1112
			214.251	95.5884		61.3008	83.9323		89.7985	86.0884		174.952	92.9775				214.251	0.06335		61.3008	0.13808		89.7985	1.38797		174.952	0.11132
			214.384	95.5874		61.3578	83.9236		89.8075	86.074		175.02	92.9699				214.384	0.06351		61.3578	0.13792		89.8075	1.38971		175.02	0.11144
			214.453	95.5802		61.4151	83.9155		89.817	86.0596		175.089	92.9622				214.453	0.06354		61.4151	0.13776		89.817	1.38972		175.089	0.11155
			214.537	95.5676		61.4745	83.9073		89.8279	86.0455		175.16	92.9544				214.537	0.06363		61.4745	0.13759		89.8279	1.39145		175.16	0.11167
			214.683	95.5644		61.5312	83.8999		89.837	86.0318		175.231	92.9466				214.683	0.06379		61.5312	0.13743		89.837	1.3917		175.231	0.11179
			214.764	95.5646		61.5915	83.8921		89.8462	86.0176		175.3	92.9389				214.764	0.06378		61.5915	0.13726		89.8462	1.39194		175.3	0.11185
			214.85	95.5537		61.649	83.884		89.8552	86.0032		175.368	92.931				214.85	0.0639		61.649	0.1371		89.8552	1.39364		175.368	0.11197
			214.943	95.5437		61.7091	83.8755		89.8661	85.9891		175.439	92.923				214.943	0.06401		61.7091	0.13693		89.8661	1.39387		175.439	0.11209
			215.037	95.535		61.7647	83.8678		89.8751	85.975		175.507	92.9151				215.037	0.06407		61.7647	0.13676		89.8751	1.39556		175.507	0.1122
			215.135	95.5278		61.825	83.8597		89.8842	85.9608		175.576	92.9071				215.135	0.06408		61.825	0.1366		89.8842	1.39557		175.576	0.11232
			215.235	95.5237		61.8836	83.8514		89.8938	85.9463		175.644	92.8993				215.235	0.06426		61.8836	0.13644		89.8938	1.39579		175.644	0.11243
			215.32	95.5197		61.9415	83.8435		89.9038	85.9321		175.715	92.8915				215.32	0.06434		61.9415	0.13628		89.9038	1.39746		175.715	0.11255
			215.416	95.511		61.9994	83.8355		89.9123	85.9179		175.784	92.8838				215.416	0.06444		61.9994	0.13611		89.9123	1.39768		175.784	0.11271
			215.528	95.5079		62.059	83.8277		89.9229	85.9034		175.855	92.8762				215.528	0.06459		62.059	0.13588		89.9229	1.39933		175.855	0.11283
			215.611	95.5037		62.1177	83.8196		89.9307	85.8889		175.925	92.8684				215.611	0.06459		62.1177	0.1358		89.9307	1.39954		175.925	0.11295
			215.708	95.4953		62.1774	83.8115		89.9416	85.8747		175.992	92.8605				215.708	0.06468		62.1774	0.13563		89.9416	1.40098		175.992	0.11307
			215.809	95.4916		62.2353	83.8034		89.9495	85.8606		176.062	92.8527				215.809	0.06478		62.2353	0.13546		89.9495	1.40118		176.062	0.11319
			215.887	95.4834		62.2953	83.7953		89.9602	85.8464		176.13	92.8448				215.887	0.06477		62.2953	0.13529		89.9602	1.40281		176.13	0.1133
			215.997	95.4758		62.3531	83.7875		89.9692	85.8325		176.198	92.837				215.997	0.06489		62.3531	0.13512		89.9692	1.403		176.198	0.11342
			216.09	95.4732		62.411	83.7796		89.979	85.8186		176.268	92.8291				216.09	0.06492		62.411	0.13495		89.979	1.40319		176.268	0.11353
			216.18	95.4658		62.4709	83.7717		89.989	85.8045		176.337	92.8214				216.18	0.06505		62.4709	0.13478		89.989	1.40479		176.337	0.11365
			216.288	95.4595		62.5285	83.7639		90.0011	85.7901		176.405	92.8137				216.288	0.06513		62.5285	0.13462		90.0011	1.40638		176.405	0.11376
			216.364	95.4532		62.5877	83.7564		90.0069	85.7759		176.473	92.8061				216.364	0.06521		62.5877	0.13444		90.0069	1.40639		176.473	0.11388
			216.46	95.4424		62.6476	83.7484		90.0162	85.7618		176.543	92.7982				216.46	0.06524		62.6476	0.13427		90.0162	1.40656		176.543	0.11399
			216.573	95.4401		62.7055	83.7404		90.0266	85.7477		176.612	92.7905				216.573	0.06536		62.7055	0.1341		90.0266	1.40813		176.612	0.11405
			216.653	95.4351		62.7656	83.7329		90.0355	85.7335		176.68	92.7824				216.653	0.06546		62.7656	0.13393		90.0355	1.4083		176.68	0.11417
			216.753	95.4268		62.8244	83.7244		90.0465	85.7193		176.75	92.7745				216.753	0.06553		62.8244	0.13376		90.0465	1.4097		176.75	0.11428
			216.85	95.423		62.8822	83.7162		90.0542	85.7052		176.819	92.7665				216.85	0.06554		62.8822	0.13359		90.0542	1.40986		176.819	0.11439
			216.931	95.414		62.9446	83.7081		90.0663	85.6907		176.886	92.7586				216.931	0.06565		62.9446	0.13334		90.0663	1.41001		176.886	0.1145
			217.043	95.4067		63.0036	83.7004		90.0742	85.6764		176.957	92.7509				217.043	0.06578		63.0036	0.13317		90.0742	1.41155		176.957	0.11461
			217.132	95.4043		63.0606	83.6926		90.0805	85.662		177.023	92.7432				217.132	0.06582		63.0606	0.13299		90.0805	1.41155		177.023	0.11472
			217.225	95.3971		63.1211	83.6847		90.0939	85.6477		177.092	92.7355				217.225	0.06589		63.1211	0.13291		90.0939	1.41321		177.092	0.11483
			217.329	95.3919		63.1798	83.6765		90.1014	85.6334		177.161	92.7275				217.329	0.06601		63.1798	0.13273		90.1014	1.41321		177.161	0.11494
			217.405	95.3853		63.2373	83.6683		90.1106	85.6193		177.23	92.7197				217.405	0.06607		63.2373	0.13256		90.1106	1.41471		177.23	0.1151
			217.501	95.3745		63.2989	83.66		90.1199	85.6051		177.298	92.7116				217.501	0.06614		63.2989	0.13238		90.1199	1.41484		177.298	0.11521
			217.611	95.372		63.3598	83.6519		90.1289	85.591		177.365	92.7037				217.611	0.06626		63.3598	0.13221		90.1289	1.41633		177.365	0.11532
			217.696	95.3665		63.417	83.6445		90.1374	85.5768		177.434	92.6959				217.696	0.06635		63.417	0.13203		90.1374	1.41634		177.434	0.11543
			217.792	95.3577		63.4773	83.6366		90.1467	85.5627		177.502	92.6884				217.792	0.06639		63.4773	0.13185		90.1467	1.41646		177.502	0.11553
			217.891	95.3542		63.5356	83.6286		90.1555	85.5484		177.57	92.6803				217.891	0.06644		63.5356	0.13167		90.1555	1.41793		177.57	0.11565
			217.969	95.3459		63.5949	83.6211		90.1661	85.5345		177.637	92.6722				217.969	0.0665		63.5949	0.13149		90.1661	1.41805		177.637	0.11576
			218.08	95.338		63.6557	83.6137		90.1739	85.5203		177.705	92.6643				218.08	0.06659		63.6557	0.13132		90.1739	1.41939		177.705	0.11587
			218.173	95.3354		63.7161	83.6061		90.1856	85.5063		177.773	92.6564				218.173	0.06666		63.7161	0.13113		90.1856	1.4195		177.773	0.11598
			218.262	95.3287		63.7747	83.598		90.1947	85.4919		177.839	92.6485				218.262	0.06674		63.7747	0.13095		90.1947	1.42094		177.839	0.11609
			218.366	95.3224		63.8341	83.5898		90.2028	85.4774		177.908	92.6408				218.366	0.06677		63.8341	0.13077		90.2028	1.42103		177.908	0.1162
			218.45	95.3182		63.8951	83.5821		90.2109	85.4632		177.975	92.6329				218.45	0.0669		63.8951	0.13051		90.2109	1.42245		177.975	0.11625
			218.537	95.3075		63.954	83.5745		90.2191	85.4488		178.043	92.6249				218.537	0.06694		63.954	0.13032		90.2191	1.42246		178.043	0.11636
			218.652	95.3022		64.015	83.5668		90.2295	85.4343		178.11	92.6169				218.652	0.06689		64.015	0.13012		90.2295	1.42254		178.11	0.11647
			218.737	95.2996		64.0741	83.5587		90.2373	85.42		178.179	92.609				218.737	0.06697		64.0741	0.13004		90.2373	1.42394		178.179	0.11658
			218.828	95.2902		64.1343	83.5509		90.2469	85.4058		178.246	92.6016				218.828	0.06707		64.1343	0.12985		90.2469	1.42403		178.246	0.11669
			218.938	95.2846		64.194	83.5431		90.2571	85.3917		178.314	92.5939				218.938	0.0672		64.194	0.12966		90.2571	1.42534		178.314	0.1168
			219.013	95.2789		64.2548	83.5357		90.2648	85.3775		178.382	92.5859				219.013	0.06729		64.2548	0.12948		90.2648	1.42541		178.382	0.1169
			219.103	95.2671		64.3162	83.5276		90.275	85.3631		178.447	92.5777				219.103	0.0674		64.3162	0.12929		90.275	1.42678		178.447	0.117
			219.219	95.2637		64.3743	83.52		90.285	85.3488		178.515	92.5699				219.219	0.06745		64.3743	0.12911		90.285	1.42685		178.515	0.11711
			219.301	95.2598		64.4351	83.5123		90.2925	85.3346		178.583	92.5618				219.301	0.0676		64.4351	0.12892		90.2925	1.42686		178.583	0.11721
			219.393	95.2505		64.4948	83.5047		90.303	85.3203		178.652	92.554				219.393	0.06772		64.4948	0.12873		90.303	1.42826		178.652	0.11731
			219.505	95.2473		64.5546	83.4967		90.3106	85.3061		178.716	92.546				219.505	0.06771		64.5546	0.12854		90.3106	1.42826		178.716	0.11742
			219.576	95.2412		64.6147	83.4888		90.3225	85.2919		178.785	92.5383				219.576	0.06779		64.6147	0.12835		90.3225	1.42959		178.785	0.11752
			219.669	95.2287		64.6767	83.4811		90.3306	85.2778		178.851	92.5305				219.669	0.06787		64.6767	0.12816		90.3306	1.42964		178.851	0.11762
			219.786	95.2253		64.7359	83.4734		90.3408	85.2636		178.919	92.5224				219.786	0.06794		64.7359	0.12797		90.3408	1.43092		178.919	0.11773
			219.866	95.222		64.7988	83.4657		90.3487	85.2495		178.987	92.5143				219.866	0.06798		64.7988	0.12778		90.3487	1.43095		178.987	0.11787
			219.958	95.2124		64.8575	83.4577		90.3595	85.235		179.053	92.5065				219.958	0.06808		64.8575	0.1275		90.3595	1.43226		179.053	0.11797
			220.067	95.2074		64.916	83.4503		90.3672	85.2207		179.12	92.4987				220.067	0.06817		64.916	0.12731		90.3672	1.43228		179.12	0.11807
			220.14	95.2019		64.9767	83.4428		90.3765	85.2063		179.187	92.4907				220.14	0.06823		64.9767	0.12721		90.3765	1.43354		179.187	0.11817
			220.232	95.1901		65.0367	83.435		90.3843	85.192		179.254	92.4827				220.232	0.06829		65.0367	0.12702		90.3843	1.43356		179.254	0.11826
			220.35	95.1867		65.0971	83.4269		90.3939	85.1778		179.321	92.4749				220.35	0.06845		65.0971	0.12683		90.3939	1.43358		179.321	0.11836
			220.428	95.183		65.1589	83.4197		90.4022	85.1635		179.387	92.4672				220.428	0.06855		65.1589	0.12664		90.4022	1.43483		179.387	0.11841
			220.52	95.174		65.2182	83.4122		90.4127	85.149		179.454	92.4593				220.52	0.06864		65.2182	0.12644		90.4127	1.43484		179.454	0.11851
			220.633	95.1705		65.281	83.4045		90.4217	85.1346		179.52	92.451				220.633	0.06876		65.281	0.12624		90.4217	1.43608		179.52	0.11861
			220.708	95.1661		65.3398	83.3969		90.4293	85.1203		179.587	92.4432				220.708	0.06881		65.3398	0.12604		90.4293	1.43608		179.587	0.1187
			220.791	95.1541		65.4014	83.3892		90.4377	85.1063		179.653	92.4353				220.791	0.06888		65.4014	0.12584		90.4377	1.43732		179.653	0.1188
			220.906	95.1474		65.4645	83.3812		90.4495	85.0918		179.72	92.4273				220.906	0.06897		65.4645	0.12564		90.4495	1.43731		179.72	0.11889
			220.993	95.1459		65.5249	83.3731		90.455	85.0775		179.787	92.4194				220.993	0.06896		65.5249	0.12543		90.455	1.4373		179.787	0.11899
			221.081	95.1385		65.5851	83.3655		90.4659	85.0634		179.856	92.4117				221.081	0.06906		65.5851	0.12524		90.4659	1.43852		179.856	0.11909
			221.183	95.1312		65.6476	83.3584		90.4746	85.0492		179.92	92.4036				221.183	0.06927		65.6476	0.12503		90.4746	1.4385		179.92	0.11919
			221.266	95.1262		65.7065	83.3511		90.4823	85.0351		179.987	92.3956				221.266	0.06926		65.7065	0.12483		90.4823	1.43969		179.987	0.11929
			221.351	95.116		65.7682	83.3431		90.4913	85.0208		180.053	92.3879				221.351	0.06933		65.7682	0.12463		90.4913	1.43967		180.053	0.11938
			221.464	95.1098		65.8287	83.3353		90.5017	85.0066		180.121	92.3803				221.464	0.0695		65.8287	0.12453		90.5017	1.44087		180.121	0.11948
			221.551	95.1075		65.89	83.3283		90.5094	84.9922		180.188	92.3719				221.551	0.06955		65.89	0.12432		90.5094	1.44084		180.188	0.11957
			221.637	95.099		65.9513	83.3204		90.5177	84.978		180.252	92.3636				221.637	0.06964		65.9513	0.12402		90.5177	1.4408		180.252	0.11967
			221.74	95.0905		66.0135	83.3127		90.5292	84.9636		180.32	92.3556				221.74	0.06974		66.0135	0.12382		90.5292	1.44195		180.32	0.11976
			221.863	95.0929		66.0741	83.3048		90.5374	84.9493		180.384	92.3477				221.863	0.06984		66.0741	0.12362		90.5374	1.44196		180.384	0.11985
			221.908	95.0817		66.1336	83.2973		90.546	84.935		180.452	92.3396				221.908	0.06986		66.1336	0.12341		90.546	1.44308		180.452	0.11994
			222.002	95.0667		66.197	83.2902		90.5543	84.9205		180.518	92.3317				222.002	0.06996		66.197	0.12321		90.5543	1.44303		180.518	0.12003
			222.115	95.0635		66.2575	83.2827		90.5623	84.9059		180.585	92.3239				222.115	0.07004		66.2575	0.123		90.5623	1.44421		180.585	0.12012
			222.192	95.0602		66.3201	83.2746		90.5712	84.8916		180.651	92.3159				222.192	0.07001		66.3201	0.12279		90.5712	1.44415		180.651	0.1202
			222.283	95.0507		66.383	83.2666		90.5784	84.8772		180.718	92.3078				222.283	0.07012		66.383	0.12258		90.5784	1.44531		180.718	0.12033
			222.399	95.0479		66.4423	83.2593		90.5894	84.8628		180.784	92.3				222.399	0.07024		66.4423	0.12238		90.5894	1.44525		180.784	0.12038
			222.466	95.0426		66.5057	83.2522		90.5972	84.8483		180.849	92.2922				222.466	0.07032		66.5057	0.12217		90.5972	1.44518		180.849	0.12047
			222.55	95.0307		66.5673	83.2445		90.6057	84.8337		180.915	92.2839				222.55	0.07043		66.5673	0.12197		90.6057	1.44625		180.915	0.12056
			222.665	95.0246		66.6288	83.2374		90.6132	84.8193		180.982	92.2758				222.665	0.07053		66.6288	0.12176		90.6132	1.44626		180.982	0.12065
			222.751	95.0232		66.6888	83.2299		90.6234	84.8047		181.048	92.268				222.751	0.0706		66.6888	0.12165		90.6234	1.44732		181.048	0.12074
			222.836	95.0154		66.7506	83.2222		90.6316	84.7903		181.112	92.2601				222.836	0.0707		66.7506	0.12144		90.6316	1.44723		181.112	0.12082
			222.937	95.0074		66.8118	83.214		90.6398	84.7759		181.179	92.2519				222.937	0.07081		66.8118	0.12123		90.6398	1.44837		181.179	0.12091
			223.02	95.0031		66.8752	83.2063		90.6492	84.7617		181.245	92.244				223.02	0.0709		66.8752	0.12102		90.6492	1.44828		181.245	0.121
			223.102	94.9937		66.9359	83.1988		90.6597	84.7474		181.311	92.2363				223.102	0.07099		66.9359	0.12081		90.6597	1.4493		181.311	0.12109
			223.209	94.9851		66.998	83.1911		90.6661	84.7333		181.377	92.2282				223.209	0.07115		66.998	0.1206		90.6661	1.4493		181.377	0.12117
			223.304	94.9849		67.0585	83.1835		90.6755	84.719		181.442	92.22				223.304	0.07116		67.0585	0.1204		90.6755	1.45032		181.442	0.12125
			223.385	94.9779		67.122	83.1765		90.6836	84.7047		181.508	92.2123				223.385	0.07119		67.122	0.12009		90.6836	1.45021		181.508	0.12134
			223.477	94.9659		67.1844	83.1695		90.6917	84.6903		181.573	92.2042				223.477	0.07128		67.1844	0.11988		90.6917	1.45021		181.573	0.12142
			223.617	94.9693		67.2458	83.1622		90.7019	84.6759		181.639	92.1962				223.617	0.07145		67.2458	0.11967		90.7019	1.4512		181.639	0.12151
			223.66	94.9612		67.3108	83.1546		90.7102	84.6618		181.706	92.1883				223.66	0.07158		67.3108	0.11946		90.7102	1.45108		181.706	0.12159
			223.74	94.9456		67.3731	83.1469		90.7178	84.6475		181.77	92.1803				223.74	0.07161		67.3731	0.11925		90.7178	1.45218		181.77	0.12168
			223.849	94.9371		67.4343	83.1399		90.7267	84.6331		181.835	92.1725				223.849	0.07175		67.4343	0.11904		90.7267	1.45205		181.835	0.12176
			223.934	94.9345		67.4962	83.1321		90.7357	84.6188		181.901	92.1647				223.934	0.07183		67.4962	0.11893		90.7357	1.45301		181.901	0.12184
			224.018	94.9283		67.5601	83.1248		90.7437	84.6044		181.967	92.157				224.018	0.07195		67.5601	0.11872		90.7437	1.45301		181.967	0.12192
			224.121	94.9218		67.621	83.1174		90.754	84.59		182.033	92.1489				224.121	0.07207		67.621	0.11851		90.754	1.45287		182.033	0.122
			224.222	94.9211		67.6823	83.1097		90.7618	84.5755		182.098	92.1407				224.222	0.0722		67.6823	0.1183		90.7618	1.4538		182.098	0.12208
			224.282	94.9107		67.7464	83.1022		90.7714	84.561		182.163	92.1327				224.282	0.07222		67.7464	0.11808		90.7714	1.45381		182.163	0.12216
			224.376	94.8975		67.8101	83.095		90.7798	84.5466		182.228	92.1246				224.376	0.07228		67.8101	0.11786		90.7798	1.45472		182.228	0.12219
			224.491	94.8964		67.8724	83.0879		90.7869	84.5321		182.294	92.1166				224.491	0.07242		67.8724	0.11764		90.7869	1.45473		182.294	0.12227
			224.562	94.8929		67.9337	83.0808		90.7941	84.5176		182.36	92.1085				224.562	0.07248		67.9337	0.11743		90.7941	1.45563		182.36	0.12234
			224.652	94.8826		67.9982	83.0733		90.8046	84.5033		182.426	92.1007				224.652	0.07243		67.9982	0.11722		90.8046	1.45546		182.426	0.12242
			224.758	94.878		68.0603	83.0661		90.813	84.4888		182.491	92.0928				224.758	0.07258		68.0603	0.117		90.813	1.45652		182.491	0.12249
			224.829	94.8733		68.1244	83.0584		90.8217	84.4746		182.555	92.0843				224.829	0.07268		68.1244	0.11669		90.8217	1.45635		182.555	0.12257
			224.911	94.8619		68.1841	83.0512		90.8297	84.4604		182.62	92.076				224.911	0.07277		68.1841	0.11647		90.8297	1.45617		182.62	0.12264
			225.018	94.853		68.2505	83.0443		90.8391	84.4462		182.685	92.0679				225.018	0.07292		68.2505	0.11626		90.8391	1.45722		182.685	0.12271
			225.117	94.8554		68.3128	83.0366		90.8487	84.4317		182.751	92.06				225.117	0.07302		68.3128	0.11615		90.8487	1.45703		182.751	0.12279
			225.191	94.8477		68.3771	83.029		90.8588	84.4173		182.814	92.0521				225.191	0.07309		68.3771	0.11594		90.8588	1.45788		182.814	0.12286
			225.287	94.8368		68.4395	83.0222		90.8635	84.4029		182.88	92.0442				225.287	0.07322		68.4395	0.11573		90.8635	1.45788		182.88	0.12293
			225.37	94.8314		68.5014	83.0149		90.8731	84.3886		182.946	92.0361				225.37	0.07332		68.5014	0.11551		90.8731	1.45871		182.946	0.123
			225.451	94.8232		68.5655	83.0072		90.8816	84.3743		183.01	92.0281				225.451	0.07341		68.5655	0.1153		90.8816	1.45851		183.01	0.1231
			225.552	94.8136		68.6261	83.0001		90.8896	84.3599		183.077	92.0202				225.552	0.07356		68.6261	0.11508		90.8896	1.45953		183.077	0.12317
			225.654	94.8137		68.6928	82.9931		90.9004	84.3455		183.14	92.0121				225.654	0.07361		68.6928	0.11487		90.9004	1.45932		183.14	0.12324
			225.73	94.8079		68.756	82.9857		90.9075	84.3312		183.206	92.0042				225.73	0.07363		68.756	0.11465		90.9075	1.45911		183.206	0.12331
			225.814	94.7955		68.82	82.9777		90.9174	84.317		183.27	91.9961				225.814	0.07368		68.82	0.11443		90.9174	1.46011		183.27	0.12338
			225.951	94.7947		68.8827	82.9707		90.9253	84.3024		183.334	91.9882				225.951	0.07383		68.8827	0.11422		90.9253	1.45989		183.334	0.12344
			226.022	94.794		68.946	82.9643		90.9341	84.288		183.401	91.9805				226.022	0.07389		68.946	0.114		90.9341	1.46066		183.401	0.12351
			226.083	94.7785		69.0118	82.9574		90.9439	84.2735		183.466	91.9725				226.083	0.07399		69.0118	0.11389		90.9439	1.46067		183.466	0.12358
			226.17	94.7665		69.0755	82.9499		90.9504	84.2591		183.53	91.9643				226.17	0.07408		69.0755	0.11358		90.9504	1.46142		183.53	0.12364
			226.277	94.763		69.14	82.9424		90.9593	84.2445		183.596	91.9561				226.277	0.07417		69.14	0.11336		90.9593	1.46142		183.596	0.12371
			226.355	94.7602		69.2048	82.9346		90.9693	84.2301		183.659	91.9483				226.355	0.07426		69.2048	0.11314		90.9693	1.46216		183.659	0.12377
			226.441	94.7524		69.2674	82.9272		90.9762	84.2157		183.724	91.94				226.441	0.07434		69.2674	0.11293		90.9762	1.46192		183.724	0.12383
			226.54	94.7469		69.3327	82.9205		90.9859	84.2013		183.788	91.9318				226.54	0.07436		69.3327	0.11271		90.9859	1.46289		183.788	0.1239
			226.61	94.7408		69.3968	82.9131		90.994	84.187		183.853	91.9239				226.61	0.07437		69.3968	0.11249		90.994	1.46263		183.853	0.12396
			226.703	94.7302		69.4615	82.9058		91.0024	84.1727		183.919	91.9159				226.703	0.07451		69.4615	0.11227		91.0024	1.4636		183.919	0.12402
			226.811	94.7276		69.5264	82.8987		91.0104	84.1583		183.982	91.908				226.811	0.07467		69.5264	0.11205		91.0104	1.46334		183.982	0.12405
			226.885	94.7234		69.5893	82.8914		91.0203	84.1439		184.047	91.9				226.885	0.07471		69.5893	0.11183		91.0203	1.46403		184.047	0.12411
			226.968	94.7129		69.6538	82.8837		91.028	84.1295		184.112	91.892				226.968	0.07473		69.6538	0.11161		91.028	1.46403		184.112	0.12417
			227.089	94.7071		69.7174	82.8769		91.036	84.1152		184.177	91.8842				227.089	0.07486		69.7174	0.11139		91.036	1.46376		184.177	0.12423
			227.185	94.711		69.786	82.8696		91.0448	84.1008		184.243	91.8761				227.185	0.07491		69.786	0.11128		91.0448	1.46442		184.243	0.12428
			227.243	94.6985		69.8512	82.8622		91.0526	84.0863		184.306	91.8679				227.243	0.07496		69.8512	0.11106		91.0526	1.46443		184.306	0.12433
			227.329	94.6869		69.9125	82.8547		91.0625	84.072		184.37	91.8597				227.329	0.07512		69.9125	0.11085		91.0625	1.46507		184.37	0.12438
			227.404	94.6759		69.9787	82.848		91.0714	84.0576		184.435	91.8516				227.404	0.07525		69.9787	0.11053		91.0714	1.46508		184.435	0.12442
			227.514	94.671		70.0438	82.8409		91.0788	84.0432		184.497	91.8435				227.514	0.0753		70.0438	0.11031		91.0788	1.46571		184.497	0.12447
			227.588	94.6676		70.1098	82.8335		91.0845	84.029		184.564	91.8356				227.588	0.07541		70.1098	0.1101		91.0845	1.46571		184.564	0.12451
			227.68	94.6604		70.1743	82.826		91.0941	84.0144		184.627	91.8278				227.68	0.07553		70.1743	0.10988		91.0941	1.46633		184.627	0.12456
			227.777	94.6544		70.2398	82.8192		91.1046	84.0003		184.692	91.8197				227.777	0.07557		70.2398	0.10966		91.1046	1.46603		184.692	0.1246
			227.846	94.647		70.305	82.8122		91.1112	83.9859		184.753	91.8114				227.846	0.0756		70.305	0.10944		91.1112	1.46694		184.753	0.12465
			227.938	94.6363		70.3696	82.8053		91.1217	83.9716		184.819	91.803				227.938	0.07571		70.3696	0.10922		91.1217	1.46663		184.819	0.1247
			228.042	94.6335		70.4337	82.798		91.1277	83.9573		184.884	91.7948				228.042	0.0759		70.4337	0.109		91.1277	1.46631		184.884	0.12475
			228.119	94.6295		70.501	82.7908		91.1372	83.9431		184.948	91.7866				228.119	0.07605		70.501	0.10878		91.1372	1.46722		184.948	0.1248
			228.202	94.6175		70.5646	82.7835		91.1476	83.9288		185.012	91.7787				228.202	0.07605		70.5646	0.10867		91.1476	1.46778		185.012	0.12485
			228.334	94.6165		70.6313	82.7766		91.1541	83.9141		185.076	91.7705				228.334	0.07629		70.6313	0.10846		91.1541	1.46779		185.076	0.12489
			228.406	94.6158		70.6982	82.7695		91.1628	83.8995		185.139	91.7624				228.406	0.07638		70.6982	0.10824		91.1628	1.46745		185.139	0.12494
			228.475	94.6022		70.7631	82.7626		91.1717	83.8849		185.205	91.7545				228.475	0.07643		70.7631	0.10802		91.1717	1.468		185.205	0.12498
			228.557	94.5901		70.8302	82.7554		91.1803	83.8702		185.267	91.7469				228.557	0.07648		70.8302	0.1077		91.1803	1.468		185.267	0.12502
			228.635	94.5788		70.894	82.7485		91.1862	83.8555		185.333	91.7391				228.635	0.07653		70.894	0.10748		91.1862	1.46853		185.333	0.12507
			228.745	94.576		70.9596	82.7416		91.195	83.841		185.396	91.7311				228.745	0.07667		70.9596	0.10726		91.195	1.46853		185.396	0.12511
			228.815	94.572		71.0249	82.7344		91.204	83.8265		185.46	91.7231				228.815	0.07677		71.0249	0.10704		91.204	1.46905		185.46	0.12515
			228.905	94.5627		71.0911	82.7273		91.2122	83.8117		185.524	91.7154				228.905	0.07691		71.0911	0.10682		91.2122	1.46869		185.524	0.12519
			228.999	94.5571		71.1576	82.7207		91.219	83.797		185.588	91.7076				228.999	0.07703		71.1576	0.10661		91.219	1.46869		185.588	0.12522
			229.07	94.5506		71.2252	82.7138		91.2285	83.7825		185.652	91.6995				229.07	0.07716		71.2252	0.1064		91.2285	1.46919		185.652	0.12526
			229.166	94.541		71.2913	82.7065		91.2354	83.768		185.717	91.6913				229.166	0.07727		71.2913	0.10618		91.2354	1.46919		185.717	0.12528
			229.274	94.54		71.3582	82.6994		91.2467	83.7536		185.779	91.6828				229.274	0.07723		71.3582	0.10607		91.2467	1.46966		185.779	0.12531
			229.346	94.5358		71.4248	82.6923		91.2548	83.7392		185.843	91.6744				229.346	0.07732		71.4248	0.10586		91.2548	1.46929		185.843	0.12535
			229.427	94.5244		71.4907	82.6854		91.2608	83.7249		185.907	91.6663				229.427	0.07747		71.4907	0.10565		91.2608	1.47012		185.907	0.12538
			229.541	94.5174		71.5571	82.6785		91.2739	83.7106		185.97	91.6582				229.541	0.07773		71.5571	0.10544		91.2739	1.47057		185.97	0.12542
			229.645	94.5218		71.6253	82.6716		91.2793	83.6964		186.034	91.6503				229.645	0.07779		71.6253	0.10523		91.2793	1.47057		186.034	0.12545
			229.702	94.51		71.6913	82.6645		91.2865	83.6819		186.099	91.6422				229.702	0.07785		71.6913	0.10491		91.2865	1.47018		186.099	0.12548
			229.797	94.501		71.7582	82.6574		91.2966	83.6677		186.164	91.6344				229.797	0.07802		71.7582	0.10469		91.2966	1.471		186.164	0.12551
			229.874	94.492		71.8251	82.6503		91.3044	83.6533		186.226	91.6261				229.874	0.07805		71.8251	0.10448		91.3044	1.4706		186.226	0.12553
			229.948	94.4826		71.8911	82.6436		91.3118	83.6389		186.29	91.6182				229.948	0.07816		71.8911	0.10427		91.3118	1.471		186.29	0.12556
			230.024	94.4729		71.9586	82.6366		91.3209	83.6245		186.356	91.6106				230.024	0.07831		71.9586	0.10407		91.3209	1.47101		186.356	0.12559
			230.131	94.4698		72.0262	82.6293		91.3282	83.61		186.418	91.6024				230.131	0.07842		72.0262	0.10386		91.3282	1.4714		186.418	0.12562
			230.203	94.4665		72.0949	82.6222		91.3356	83.5956		186.481	91.594				230.203	0.07847		72.0949	0.10365		91.3356	1.4714		186.481	0.12565
			230.293	94.4579		72.1589	82.6155		91.3431	83.581		186.546	91.5859				230.293	0.07862		72.1589	0.10355		91.3431	1.47098		186.546	0.12568
			230.388	94.4527		72.2296	82.6083		91.3523	83.5665		186.609	91.5776				230.388	0.07875		72.2296	0.10334		91.3523	1.47177		186.609	0.12571
			230.455	94.4473		72.2961	82.6012		91.3598	83.5521		186.671	91.5693				230.455	0.07877		72.2961	0.10314		91.3598	1.47135		186.671	0.12574
			230.546	94.437		72.3626	82.5944		91.3684	83.5375		186.735	91.5612				230.546	0.07878		72.3626	0.10293		91.3684	1.47213		186.735	0.12577
			230.659	94.4308		72.4332	82.5879		91.3776	83.5232		186.801	91.5533				230.659	0.07903		72.4332	0.10272		91.3776	1.4717		186.801	0.1258
			230.75	94.4336		72.498	82.5805		91.3863	83.5087		186.864	91.5455				230.75	0.07916		72.498	0.10242		91.3863	1.47204		186.864	0.12582
			230.817	94.4228		72.567	82.5733		91.393	83.4941		186.927	91.5374				230.817	0.07927		72.567	0.10221		91.393	1.47204		186.927	0.12585
			230.918	94.4115		72.6339	82.5666		91.4007	83.4797		186.991	91.5296				230.918	0.07935		72.6339	0.10199		91.4007	1.47236		186.991	0.12587
			231.008	94.4076		72.7026	82.5603		91.4091	83.4651		187.056	91.5215				231.008	0.07947		72.7026	0.10179		91.4091	1.47236		187.056	0.12589
			231.067	94.3982		72.7732	82.5537		91.4166	83.4507		187.116	91.5134				231.067	0.07949		72.7732	0.10158		91.4166	1.47266		187.116	0.12591
			231.161	94.3865		72.8403	82.5466		91.426	83.4362		187.183	91.5053				231.161	0.07947		72.8403	0.10137		91.426	1.4722		187.183	0.12592
			231.256	94.3838		72.9069	82.5396		91.4351	83.4216		187.248	91.4975				231.256	0.07963		72.9069	0.10117		91.4351	1.47296		187.248	0.12595
			231.33	94.3783		72.9745	82.5331		91.4435	83.4071		187.31	91.4894				231.33	0.07977		72.9745	0.10106		91.4435	1.47249		187.31	0.12597
			231.416	94.3672		73.0442	82.5259		91.4504	83.3929		187.374	91.4816				231.416	0.07989		73.0442	0.10086		91.4504	1.47249		187.374	0.12599
			231.553	94.3692		73.1128	82.519		91.4591	83.3786		187.436	91.4735				231.553	0.08003		73.1128	0.10065		91.4591	1.47276		187.436	0.126
			231.606	94.3662		73.1829	82.5117		91.4665	83.3643		187.5	91.4654				231.606	0.08009		73.1829	0.10044		91.4665	1.47276		187.5	0.12602
			231.671	94.3503		73.25	82.5049		91.4734	83.3498		187.563	91.4571				231.671	0.08016		73.25	0.10025		91.4734	1.47301		187.563	0.12604
			231.76	94.3376		73.3188	82.4982		91.4829	83.3355		187.628	91.4488				231.76	0.08033		73.3188	0.09994		91.4829	1.47301		187.628	0.12605
			231.859	94.3346		73.3882	82.4916		91.4903	83.3213		187.691	91.4407				231.859	0.08043		73.3882	0.09974		91.4903	1.47325		187.691	0.12607
			231.933	94.3308		73.4584	82.4847		91.5001	83.307		187.755	91.4329				231.933	0.08045		73.4584	0.09954		91.5001	1.47276		187.755	0.12609
			232.016	94.3202		73.5274	82.4777		91.5077	83.2926		187.817	91.4249				232.016	0.08055		73.5274	0.09933		91.5077	1.47347		187.817	0.12611
			232.147	94.32		73.5946	82.4712		91.5176	83.2784		187.883	91.4168				232.147	0.08078		73.5946	0.09913		91.5176	1.47297		187.883	0.12612
			232.212	94.3183		73.666	82.4641		91.5249	83.264		187.946	91.4089				232.212	0.08084		73.666	0.09893		91.5249	1.47368		187.946	0.12614
			232.268	94.3028		73.7349	82.4575		91.5328	83.2494		188.009	91.4009				232.268	0.0808		73.7349	0.09873		91.5328	1.47317		188.009	0.12615
			232.358	94.2888		73.8031	82.4507		91.5409	83.235		188.072	91.3927				232.358	0.08085		73.8031	0.09862		91.5409	1.47387		188.072	0.12617
			232.456	94.2846		73.8716	82.444		91.5472	83.2206		188.136	91.3847				232.456	0.08105		73.8716	0.09842		91.5472	1.47336		188.136	0.12618
			232.533	94.2815		73.9423	82.4371		91.556	83.2061		188.2	91.3765				232.533	0.08122		73.9423	0.09823		91.556	1.47405		188.2	0.1262
			232.611	94.2722		74.012	82.4301		91.5642	83.1917		188.264	91.3686				232.611	0.08124		74.012	0.09793		91.5642	1.47353		188.264	0.12621
			232.734	94.2691		74.0835	82.4235		91.5734	83.1771		188.327	91.3606				232.734	0.08135		74.0835	0.09773		91.5734	1.47368		188.327	0.12623
			232.814	94.2695		74.1514	82.4166		91.5806	83.1628		188.39	91.3523				232.814	0.08145		74.1514	0.09753		91.5806	1.47368		188.39	0.12624
			232.88	94.2565		74.2216	82.4095		91.5889	83.1483		188.452	91.344				232.88	0.08156		74.2216	0.09733		91.5889	1.47382		188.452	0.12625
			232.969	94.2459		74.2914	82.4033		91.5983	83.1338		188.516	91.3364				232.969	0.08169		74.2914	0.09713		91.5983	1.47382		188.516	0.12625
			233.037	94.2352		74.3605	82.3969		91.6058	83.1192		188.582	91.3283				233.037	0.08178		74.3605	0.09693		91.6058	1.47394		188.582	0.12626
			233.11	94.2255		74.4317	82.3898		91.6135	83.1045		188.645	91.3203				233.11	0.08189		74.4317	0.09673		91.6135	1.47395		188.645	0.12626
			233.209	94.2189		74.5019	82.3829		91.6196	83.09		188.706	91.3122				233.209	0.08193		74.5019	0.09654		91.6196	1.4734		188.706	0.12627
			233.291	94.217		74.5741	82.3763		91.6292	83.0756		188.771	91.3042				233.291	0.08202		74.5741	0.09634		91.6292	1.47405		188.771	0.12628
			233.368	94.2097		74.6453	82.3696		91.638	83.0612		188.834	91.2959				233.368	0.08212		74.6453	0.09614		91.638	1.47414		188.834	0.12628
			233.463	94.2003		74.7155	82.3629		91.6477	83.0469		188.897	91.2876				233.463	0.08213		74.7155	0.09604		91.6477	1.47358		188.897	0.12629
			233.596	94.2073		74.7865	82.3557		91.6519	83.0328		188.961	91.2798				233.596	0.08232		74.7865	0.09575		91.6519	1.47358		188.961	0.12629
			233.626	94.196		74.8561	82.3489		91.6619	83.0185		189.024	91.2718				233.626	0.08231		74.8561	0.09556		91.6619	1.47422		189.024	0.12629
			233.704	94.1812		74.9274	82.3426		91.6691	83.0042		189.087	91.2635				233.704	0.08245		74.9274	0.09536		91.6691	1.47365		189.087	0.1263
			233.785	94.1694		74.9967	82.3359		91.6789	82.9898		189.151	91.2557				233.785	0.08258		74.9967	0.09518		91.6789	1.47428		189.151	0.1263
			233.887	94.1651		75.0674	82.3289		91.6863	82.9752		189.215	91.2481				233.887	0.08269		75.0674	0.09498		91.6863	1.4737		189.215	0.1263
			233.961	94.1618		75.1382	82.3221		91.6932	82.9606		189.28	91.2407				233.961	0.08279		75.1382	0.09479		91.6932	1.47432		189.28	0.1263
			234.037	94.1527		75.2099	82.3157		91.7023	82.9458		189.345	91.2334				234.037	0.08287		75.2099	0.0946		91.7023	1.47373		189.345	0.1263
			234.146	94.1465		75.2815	82.309		91.7094	82.9314		189.408	91.2258				234.146	0.08304		75.2815	0.09442		91.7094	1.47375		189.408	0.12629
			234.25	94.1518		75.3544	82.3027		91.7177	82.9171		189.472	91.2178				234.25	0.08322		75.3544	0.09422		91.7177	1.47375		189.472	0.12629
			234.3	94.1399		75.4246	82.2962		91.7257	82.9027		189.537	91.2097				234.3	0.08333		75.4246	0.09403		91.7257	1.47375		189.537	0.12629
			234.388	94.1293		75.4961	82.2892		91.7328	82.8884		189.6	91.2017				234.388	0.08331		75.4961	0.09385		91.7328	1.47375		189.6	0.12628
			234.452	94.1182		75.568	82.2823		91.743	82.874		189.663	91.1934				234.452	0.08341		75.568	0.09358		91.743	1.47374		189.663	0.12628
			234.534	94.1079		75.6401	82.2755		91.7526	82.8597		189.725	91.185				234.534	0.08349		75.6401	0.09348		91.7526	1.47374		189.725	0.12627
			234.639	94.106		75.7125	82.2688		91.76	82.845		189.79	91.1767				234.639	0.08368		75.7125	0.09329		91.76	1.47372		189.79	0.12626
			234.702	94.1007		75.7825	82.2626		91.7672	82.8305		189.851	91.1681				234.702	0.08373		75.7825	0.09311		91.7672	1.47372		189.851	0.12626
			234.793	94.0918		75.8564	82.2562		91.7743	82.8158		189.915	91.1595				234.793	0.08374		75.8564	0.09292		91.7743	1.47367		189.915	0.12625
			234.874	94.0867		75.9259	82.2495		91.7828	82.8014		189.979	91.1514				234.874	0.08391		75.9259	0.09273		91.7828	1.47367		189.979	0.12624
			234.948	94.0787		75.9983	82.2427		91.791	82.787		190.041	91.1435				234.948	0.08404		75.9983	0.09254		91.791	1.47361		190.041	0.12624
			235.038	94.0678		76.0706	82.2361		91.8002	82.7725		190.107	91.1353				235.038	0.08416		76.0706	0.09236		91.8002	1.47361		190.107	0.12624
			235.149	94.0686		76.1434	82.2289		91.806	82.7578		190.17	91.1272				235.149	0.08431		76.1434	0.09217		91.806	1.47353		190.17	0.12623
			235.207	94.0631		76.2145	82.2225		91.8152	82.7435		190.233	91.1193				235.207	0.08443		76.2145	0.09198		91.8152	1.47353		190.233	0.12623
			235.288	94.0509		76.2868	82.2156		91.8232	82.7291		190.296	91.1113				235.288	0.08444		76.2868	0.09179		91.8232	1.47344		190.296	0.12622
			235.383	94.0404		76.3597	82.2089		91.8327	82.7148		190.36	91.1034				235.383	0.08453		76.3597	0.09152		91.8327	1.4728		190.36	0.12621
			235.514	94.0471		76.4325	82.2022		91.84	82.7003		190.425	91.0958				235.514	0.08476		76.4325	0.09134		91.84	1.47334		190.425	0.1262
			235.541	94.0361		76.5053	82.1952		91.8468	82.6859		190.488	91.0882				235.541	0.08476		76.5053	0.09125		91.8468	1.47334		190.488	0.12619
			235.621	94.0228		76.5778	82.1886		91.8574	82.6717		190.552	91.0804				235.621	0.08488		76.5778	0.09106		91.8574	1.47322		190.552	0.12617
			235.694	94.0119		76.6521	82.1821		91.8648	82.6573		190.614	91.0722				235.694	0.08495		76.6521	0.09088		91.8648	1.47256		190.614	0.12616
			235.79	94.0039		76.7251	82.1762		91.8717	82.6428		190.676	91.0637				235.79	0.08497		76.7251	0.0907		91.8717	1.47309		190.676	0.12615
			235.873	94.0018		76.7974	82.1692		91.8801	82.6284		190.741	91.0555				235.873	0.08503		76.7974	0.09052		91.8801	1.47242		190.741	0.12613
			235.945	93.9961		76.8723	82.1623		91.8883	82.6141		190.805	91.0475				235.945	0.08513		76.8723	0.09033		91.8883	1.47294		190.805	0.12611
			236.028	93.9854		76.9434	82.1557		91.8956	82.5997		190.868	91.0396				236.028	0.08522		76.9434	0.09015		91.8956	1.47226		190.868	0.1261
			236.151	93.9889		77.0183	82.1494		91.9061	82.5854		190.933	91.0318				236.151	0.08542		77.0183	0.08997		91.9061	1.47277		190.933	0.12609
			236.198	93.98		77.0932	82.1428		91.9125	82.571		190.995	91.024				236.198	0.08559		77.0932	0.0898		91.9125	1.47209		190.995	0.12607
			236.283	93.9686		77.1672	82.1358		91.9226	82.5569		191.061	91.0162				236.283	0.08571		77.1672	0.08954		91.9226	1.47259		191.061	0.12605
			236.36	93.9591		77.237	82.1294		91.9297	82.5422		191.122	91.0083				236.36	0.0858		77.237	0.08936		91.9297	1.4719		191.122	0.12604
			236.442	93.9493		77.3126	82.123		91.9366	82.5281		191.188	91.0003				236.442	0.08595		77.3126	0.08918		91.9366	1.4724		191.188	0.12601
			236.562	93.95		77.3868	82.1162		91.9444	82.5138		191.252	90.9925				236.562	0.08605		77.3868	0.08901		91.9444	1.4717		191.252	0.12598
			236.604	93.9443		77.4618	82.1096		91.952	82.4997		191.315	90.9842				236.604	0.08609		77.4618	0.08883		91.952	1.47219		191.315	0.12596
			236.675	93.9313		77.534	82.1037		91.9607	82.4854		191.379	90.9758				236.675	0.08614		77.534	0.08874		91.9607	1.47149		191.379	0.12594
			236.767	93.9179		77.6099	82.0979		91.969	82.4708		191.441	90.9676				236.767	0.08625		77.6099	0.08857		91.969	1.47197		191.441	0.12593
			236.895	93.922		77.6823	82.0913		91.9757	82.4565		191.504	90.9591				236.895	0.0864		77.6823	0.0884		91.9757	1.47126		191.504	0.12591
			236.943	93.9179		77.758	82.0846		91.9842	82.4423		191.569	90.9509				236.943	0.08647		77.758	0.08823		91.9842	1.47173		191.569	0.12589
			237.027	93.9037		77.8319	82.0781		91.9938	82.4279		191.63	90.9429				237.027	0.0866		77.8319	0.08805		91.9938	1.47101		191.63	0.12587
			237.107	93.8931		77.9057	82.0714		92.0023	82.4134		191.692	90.9347				237.107	0.08669		77.9057	0.08788		92.0023	1.47148		191.692	0.12585
			237.184	93.8849		77.9789	82.0643		92.0098	82.3989		191.758	90.9267				237.184	0.08679		77.9789	0.08763		92.0098	1.47121		191.758	0.12583
			237.31	93.888		78.0558	82.0579		92.0174	82.3847		191.82	90.9188				237.31	0.08688		78.0558	0.08745		92.0174	1.47121		191.82	0.12581
			237.352	93.8816		78.1307	82.0515		92.0266	82.3704		191.886	90.9109				237.352	0.08686		78.1307	0.08728		92.0266	1.47092		191.886	0.12579
			237.416	93.8663		78.2059	82.0449		92.0351	82.3559		191.95	90.903				237.416	0.08698		78.2059	0.08711		92.0351	1.47092		191.95	0.12577
			237.505	93.8525		78.2794	82.0382		92.0407	82.3414		192.012	90.895				237.505	0.08712		78.2794	0.08694		92.0407	1.47063		192.012	0.12574
			237.623	93.8561		78.353	82.0317		92.0514	82.3271		192.076	90.887				237.623	0.08723		78.353	0.08677		92.0514	1.47062		192.076	0.12571
			237.677	93.8534		78.4303	82.0256		92.0599	82.3126		192.14	90.8795				237.677	0.08728		78.4303	0.08661		92.0599	1.47031		192.14	0.12569
			237.759	93.8404		78.5026	82.0191		92.0678	82.2981		192.202	90.8714				237.759	0.08735		78.5026	0.08643		92.0678	1.47031		192.202	0.12566
			237.848	93.8311		78.58	82.0125		92.0754	82.2837		192.264	90.8625				237.848	0.08746		78.58	0.08635		92.0754	1.46998		192.264	0.12563
			237.912	93.8254		78.655	82.0061		92.0824	82.2692		192.329	90.8543				237.912	0.08757		78.655	0.08618		92.0824	1.46998		192.329	0.1256
			237.99	93.8165		78.7294	82		92.0918	82.2546		192.394	90.8471				237.99	0.08771		78.7294	0.08601		92.0918	1.46963		192.394	0.12554
			238.09	93.8076		78.8059	81.9934		92.0994	82.2403		192.456	90.8394				238.09	0.08784		78.8059	0.08576		92.0994	1.46887		192.456	0.1255
			238.196	93.8127		78.8821	81.9865		92.1061	82.2259		192.519	90.831				238.196	0.08797		78.8821	0.08559		92.1061	1.46928		192.519	0.12548
			238.243	93.8031		78.9576	81.9801		92.1155	82.2116		192.582	90.8229				238.243	0.08813		78.9576	0.08542		92.1155	1.4685		192.582	0.12545
			238.334	93.7893		79.0326	81.974		92.1232	82.1974		192.647	90.8147				238.334	0.08829		79.0326	0.08526		92.1232	1.4689		192.647	0.12543
			238.431	93.7855		79.1094	81.9674		92.1328	82.1828		192.711	90.8067				238.431	0.08839		79.1094	0.0851		92.1328	1.46812		192.711	0.1254
			238.485	93.7782		79.1858	81.961		92.1399	82.1686		192.773	90.7989				238.485	0.08852		79.1858	0.08493		92.1399	1.46851		192.773	0.12537
			238.557	93.7662		79.2606	81.9549		92.1484	82.1545		192.838	90.7909				238.557	0.08863		79.2606	0.08477		92.1484	1.46772		192.838	0.12534
			238.656	93.7613		79.3363	81.9483		92.1577	82.1402		192.901	90.7828				238.656	0.08867		79.3363	0.08461		92.1577	1.46811		192.901	0.12531
			238.728	93.7584		79.4117	81.9416		92.1662	82.126		192.962	90.7742				238.728	0.0887		79.4117	0.08444		92.1662	1.4677		192.962	0.12528
			238.798	93.7489		79.4893	81.9351		92.1736	82.1117		193.024	90.7659				238.798	0.08879		79.4893	0.08428		92.1736	1.46769		193.024	0.12526
			238.891	93.7397		79.5675	81.929		92.1812	82.0975		193.089	90.758				238.891	0.08899		79.5675	0.08411		92.1812	1.46726		193.089	0.12523
			238.99	93.7419		79.6432	81.9226		92.1901	82.0833		193.151	90.7499				238.99	0.08924		79.6432	0.08403		92.1901	1.46726		193.151	0.12519
			239.044	93.7313		79.7194	81.9163		92.1984	82.0688		193.214	90.7423				239.044	0.08929		79.7194	0.08378		92.1984	1.46682		193.214	0.12516
			239.129	93.7196		79.7953	81.9104		92.2071	82.0546		193.279	90.7345				239.129	0.08934		79.7953	0.08362		92.2071	1.46682		193.279	0.12513
			239.202	93.7104		79.8736	81.904		92.216	82.0405		193.342	90.7268				239.202	0.08948		79.8736	0.08346		92.216	1.46636		193.342	0.12509
			239.294	93.7028		79.9493	81.8968		92.2237	82.0263		193.408	90.719				239.294	0.08962		79.9493	0.0833		92.2237	1.46636		193.408	0.12506
			239.405	93.7081		80.0267	81.8903		92.2326	82.0118		193.47	90.7112				239.405	0.0897		80.0267	0.08313		92.2326	1.46588		193.47	0.12502
			239.449	93.6958		80.1047	81.8842		92.2404	81.9977		193.533	90.7032				239.449	0.08971		80.1047	0.08297		92.2404	1.46588		193.533	0.12499
			239.532	93.6841		80.1795	81.878		92.2483	81.9832		193.597	90.6955				239.532	0.08983		80.1795	0.08282		92.2483	1.46539		193.597	0.12497
			239.605	93.6733		80.2576	81.8714		92.2565	81.9689		193.661	90.6875				239.605	0.09002		80.2576	0.08266		92.2565	1.46573		193.661	0.12491
			239.701	93.6662		80.3351	81.8653		92.2649	81.9544		193.723	90.6791				239.701	0.09005		80.3351	0.0825		92.2649	1.46489		193.723	0.1249
			239.79	93.6636		80.4138	81.8589		92.2723	81.9397		193.786	90.6709				239.79	0.09011		80.4138	0.08234		92.2723	1.46521		193.786	0.12486
			239.839	93.6544		80.4898	81.8524		92.2812	81.9254		193.85	90.6632				239.839	0.09027		80.4898	0.08218		92.2812	1.46436		193.85	0.12482
			239.92	93.6424		80.5669	81.8458		92.2884	81.9113		193.914	90.6553				239.92	0.09043		80.5669	0.08202		92.2884	1.46469		193.914	0.12479
			240.014	93.6391		80.645	81.8397		92.2981	81.897		193.978	90.6474				240.014	0.09053		80.645	0.08179		92.2981	1.46383		193.978	0.12475
			240.081	93.6346		80.7243	81.8335		92.3055	81.8823		194.042	90.6395				240.081	0.09065		80.7243	0.08164		92.3055	1.46414		194.042	0.12471
			240.151	93.6235		80.8008	81.8272		92.3133	81.8681		194.104	90.6317				240.151	0.09076		80.8008	0.08155		92.3133	1.46328		194.104	0.12467
			240.264	93.6208		80.8797	81.8209		92.3214	81.8537		194.169	90.6236				240.264	0.09086		80.8797	0.0814		92.3214	1.46358		194.169	0.12463
			240.33	93.6186		80.9572	81.8151		92.3305	81.8393		194.231	90.6154				240.33	0.09094		80.9572	0.08124		92.3305	1.46272		194.231	0.12459
			240.402	93.6062		81.0363	81.8088		92.3374	81.8248		194.296	90.6075				240.402	0.09106		81.0363	0.08108		92.3374	1.46302		194.296	0.12455
			240.483	93.5955		81.1147	81.8023		92.3477	81.8106		194.358	90.5997				240.483	0.09118		81.1147	0.08093		92.3477	1.46243		194.358	0.1245
			240.555	93.5871		81.1946	81.7961		92.3538	81.7963		194.423	90.5921				240.555	0.09122		81.1946	0.08077		92.3538	1.46243		194.423	0.12445
			240.67	93.5858		81.2715	81.7899		92.364	81.7821		194.486	90.5844				240.67	0.09124		81.2715	0.08062		92.364	1.46183		194.486	0.1244
			240.742	93.5863		81.3494	81.7832		92.3729	81.7678		194.55	90.5762				240.742	0.09136		81.3494	0.08047		92.3729	1.46183		194.55	0.12435
			240.807	93.5729		81.4276	81.7771		92.3796	81.7536		194.614	90.5686				240.807	0.09151		81.4276	0.08031		92.3796	1.46122		194.614	0.1243
			240.884	93.5631		81.5063	81.7706		92.3872	81.7394		194.678	90.5606				240.884	0.09166		81.5063	0.08009		92.3872	1.46122		194.678	0.12424
			240.964	93.5546		81.5851	81.7641		92.3952	81.725		194.742	90.5527				240.964	0.09178		81.5851	0.07995		92.3952	1.46059		194.742	0.12419
			241.031	93.5453		81.6644	81.7579		92.4035	81.7105		194.806	90.5447				241.031	0.09186		81.6644	0.0798		92.4035	1.46059		194.806	0.12414
			241.093	93.5359		81.7425	81.7518		92.4098	81.6965		194.869	90.5369				241.093	0.0919		81.7425	0.07964		92.4098	1.46086		194.869	0.12408
			241.166	93.5263		81.8219	81.7457		92.4215	81.6823		194.934	90.5289				241.166	0.09199		81.8219	0.07949		92.4215	1.46021		194.934	0.12404
			241.259	93.5206		81.9028	81.7392		92.4268	81.6681		194.998	90.5205				241.259	0.09205		81.9028	0.07935		92.4268	1.46021		194.998	0.12399
			241.336	93.5181		81.9823	81.7331		92.4362	81.6537		195.06	90.5123				241.336	0.09215		81.9823	0.0792		92.4362	1.45955		195.06	0.12395
			241.401	93.5103		82.0602	81.7263		92.4452	81.6396		195.124	90.5043				241.401	0.09224		82.0602	0.07913		92.4452	1.45954		195.124	0.1239
			241.488	93.5003		82.1413	81.7201		92.4524	81.6254		195.19	90.4965				241.488	0.09234		82.1413	0.07898		92.4524	1.45887		195.19	0.12386
			241.585	93.5003		82.219	81.7141		92.4607	81.6111		195.253	90.4885				241.585	0.09243		82.219	0.07883		92.4607	1.45887		195.253	0.12381
			241.642	93.4922		82.2983	81.7081		92.4688	81.5967		195.316	90.4808				241.642	0.09249		82.2983	0.07868		92.4688	1.45818		195.316	0.12377
			241.737	93.4811		82.3767	81.7022		92.4764	81.5824		195.382	90.4734				241.737	0.09263		82.3767	0.07853		92.4764	1.45842		195.382	0.12372
			241.838	93.4802		82.4576	81.6956		92.4855	81.5683		195.443	90.4652				241.838	0.09281		82.4576	0.07839		92.4855	1.45748		195.443	0.12368
			241.882	93.4706		82.5377	81.6892		92.4948	81.554		195.507	90.4571				241.882	0.09282		82.5377	0.07818		92.4948	1.45677		195.507	0.12363
			241.952	93.4558		82.6191	81.6826		92.5027	81.5397		195.572	90.4491				241.952	0.09285		82.6191	0.07803		92.5027	1.45676		195.572	0.12358
			242.05	93.4496		82.6974	81.6766		92.511	81.5255		195.634	90.4411				242.05	0.09295		82.6974	0.07788		92.511	1.45604		195.634	0.12353
			242.118	93.4466		82.7779	81.6703		92.5171	81.5114		195.699	90.4334				242.118	0.09309		82.7779	0.07774		92.5171	1.45603		195.699	0.12348
			242.184	93.4376		82.8579	81.6642		92.5283	81.4974		195.764	90.4255				242.184	0.09315		82.8579	0.07759		92.5283	1.45529		195.764	0.12343
			242.28	93.4288		82.9379	81.658		92.5356	81.483		195.827	90.4174				242.28	0.09329		82.9379	0.07744		92.5356	1.45549		195.827	0.12338
			242.366	93.4287		83.0182	81.6517		92.5451	81.4689		195.892	90.4094				242.366	0.09338		83.0182	0.07731		92.5451	1.45453		195.892	0.12333
			242.429	93.419		83.0987	81.6456		92.5528	81.4549		195.956	90.4019				242.429	0.09346		83.0987	0.07717		92.5528	1.45473		195.956	0.12328
			242.519	93.4074		83.1796	81.6394		92.5594	81.4408		196.02	90.3943				242.519	0.09357		83.1796	0.07702		92.5594	1.45473		196.02	0.12323
			242.643	93.4109		83.2607	81.6331		92.5692	81.4264		196.085	90.3862				242.643	0.09379		83.2607	0.07688		92.5692	1.45395		196.085	0.12317
			242.677	93.4009		83.3422	81.6271		92.5785	81.4123		196.148	90.3782				242.677	0.09379		83.3422	0.07674		92.5785	1.45413		196.148	0.12311
			242.767	93.39		83.4227	81.6208		92.5841	81.3981		196.218	90.3728				242.767	0.09384		83.4227	0.07667		92.5841	1.45315		196.218	0.12306
			242.834	93.3794		83.5023	81.6151		92.5932	81.3838		196.279	90.3652				242.834	0.09388		83.5023	0.07653		92.5932	1.45333		196.279	0.123
			242.897	93.3689		83.5839	81.6089		92.6035	81.3695		196.339	90.3549				242.897	0.094		83.5839	0.07633		92.6035	1.45234		196.339	0.12294
			242.964	93.3582		83.6661	81.6028		92.6097	81.3555		196.404	90.3457				242.964	0.09413		83.6661	0.07619		92.6097	1.45251		196.404	0.12289
			243.053	93.3486		83.7474	81.5966		92.6169	81.3414		196.468	90.3377				243.053	0.09424		83.7474	0.07605		92.6169	1.45152		196.468	0.12283
			243.141	93.3483		83.828	81.5901		92.6283	81.3272		196.534	90.3303				243.141	0.09432		83.828	0.07592		92.6283	1.45168		196.534	0.12277
			243.205	93.3439		83.9092	81.5843		92.636	81.3128		196.597	90.3227				243.205	0.09433		83.9092	0.07578		92.636	1.45084		196.597	0.12272
			243.273	93.3311		83.99	81.5779		92.6442	81.2986		196.662	90.3148				243.273	0.09442		83.99	0.07565		92.6442	1.45084		196.662	0.12267
			243.374	93.3258		84.0711	81.5714		92.6512	81.2845		196.728	90.3071				243.374	0.09456		84.0711	0.07552		92.6512	1.44999		196.728	0.12262
			243.442	93.3237		84.1531	81.5652		92.6603	81.2703		196.789	90.2989				243.442	0.09464		84.1531	0.07538		92.6603	1.44998		196.789	0.12256
			243.516	93.315		84.2344	81.5594		92.6673	81.2559		196.855	90.2906				243.516	0.09467		84.2344	0.07525		92.6673	1.44912		196.855	0.12251
			243.592	93.3029		84.3165	81.5534		92.6764	81.2417		196.921	90.2832				243.592	0.09476		84.3165	0.07511		92.6764	1.44926		196.921	0.12246
			243.72	93.3029		84.3987	81.5472		92.6846	81.2279		196.984	90.276				243.72	0.09494		84.3987	0.07498		92.6846	1.44824		196.984	0.1224
			243.773	93.3014		84.4824	81.5412		92.6936	81.2137		197.048	90.2682				243.773	0.09497		84.4824	0.07485		92.6936	1.44837		197.048	0.12234
			243.825	93.2854		84.5626	81.5354		92.703	81.1996		197.112	90.2602				243.825	0.09501		84.5626	0.07472		92.703	1.44748		197.112	0.12229
			243.895	93.2731		84.6445	81.5291		92.7106	81.1856		197.177	90.2523				243.895	0.09509		84.6445	0.07452		92.7106	1.44747		197.177	0.12222
			243.974	93.2621		84.7266	81.5232		92.7178	81.1715		197.242	90.2446				243.974	0.09518		84.7266	0.07439		92.7178	1.44656		197.242	0.12216
			244.075	93.2597		84.81	81.5169		92.7267	81.1574		197.307	90.237				244.075	0.09518		84.81	0.07432		92.7267	1.44656		197.307	0.1221
			244.144	93.2583		84.8923	81.5106		92.7356	81.1432		197.379	90.2318				244.144	0.09525		84.8923	0.07418		92.7356	1.44563		197.379	0.12205
			244.208	93.2491		84.9743	81.5048		92.7461	81.1291		197.439	90.2242				244.208	0.09531		84.9743	0.07405		92.7461	1.44574		197.439	0.122
			244.282	93.2365		85.0563	81.4987		92.7527	81.115		197.5	90.2142				244.282	0.09535		85.0563	0.07392		92.7527	1.44469		197.5	0.12194
			244.383	93.2327		85.1372	81.4923		92.7607	81.1009		197.564	90.2049				244.383	0.09551		85.1372	0.07379		92.7607	1.44479		197.564	0.12188
			244.445	93.2289		85.2219	81.4864		92.7699	81.0865		197.627	90.1966				244.445	0.09554		85.2219	0.07366		92.7699	1.44374		197.627	0.12183
			244.52	93.2193		85.3051	81.4805		92.7768	81.0724		197.693	90.1885				244.52	0.09559		85.3051	0.07354		92.7768	1.44383		197.693	0.12177
			244.597	93.2081		85.3876	81.4744		92.7852	81.0583		197.757	90.1807				244.597	0.09557		85.3876	0.07341		92.7852	1.44277		197.757	0.12171
			244.726	93.2107		85.4693	81.4683		92.7939	81.0444		197.822	90.1729				244.726	0.09567		85.4693	0.07328		92.7939	1.44286		197.822	0.12165
			244.766	93.2063		85.5513	81.4617		92.8048	81.0302		197.89	90.1659				244.766	0.0957		85.5513	0.07315		92.8048	1.44188		197.89	0.12159
			244.821	93.1899		85.6366	81.4558		92.8116	81.0163		197.95	90.1578				244.821	0.09577		85.6366	0.07303		92.8116	1.44195		197.95	0.12156
			244.896	93.1757		85.7199	81.4497		92.8198	81.0025		198.013	90.1488				244.896	0.09588		85.7199	0.07291		92.8198	1.44195		198.013	0.1215
			244.99	93.1697		85.8021	81.4435		92.8291	80.9884		198.079	90.1407				244.99	0.09605		85.8021	0.07272		92.8291	1.44095		198.079	0.12144
			245.065	93.1695		85.8861	81.4373		92.8374	80.9745		198.145	90.1335				245.065	0.09617		85.8861	0.07259		92.8374	1.43987		198.145	0.12139
			245.129	93.1621		85.9704	81.4316		92.8455	80.9603		198.21	90.1261				245.129	0.09619		85.9704	0.07246		92.8455	1.43994		198.21	0.12134
			245.2	93.1492		86.053	81.4261		92.8538	80.9463		198.272	90.1182				245.2	0.09626		86.053	0.07233		92.8538	1.43999		198.272	0.12128
			245.297	93.1449		86.138	81.4195		92.8621	80.9321		198.337	90.1106				245.297	0.09638		86.138	0.07219		92.8621	1.4389		198.337	0.12123
			245.362	93.1413		86.2212	81.4137		92.8696	80.9178		198.403	90.1031				245.362	0.09645		86.2212	0.07206		92.8696	1.43895		198.403	0.12118
			245.43	93.1313		86.305	81.4079		92.8808	80.9035		198.466	90.0954				245.43	0.09653		86.305	0.072		92.8808	1.43791		198.466	0.12112
			245.51	93.1193		86.3885	81.4017		92.887	80.8895		198.532	90.0876				245.51	0.09659		86.3885	0.07187		92.887	1.4379		198.532	0.12107
			245.628	93.1209		86.4741	81.3955		92.8961	80.8756		198.597	90.0796				245.628	0.09672		86.4741	0.07174		92.8961	1.43685		198.597	0.12098
			245.671	93.1142		86.5567	81.3897		92.9043	80.8614		198.659	90.0719				245.671	0.09675		86.5567	0.07161		92.9043	1.43684		198.659	0.12095
			245.748	93.1009		86.6412	81.3841		92.9117	80.8472		198.725	90.0642				245.748	0.09678		86.6412	0.07149		92.9117	1.43577		198.725	0.12087
			245.818	93.091		86.7242	81.3782		92.9209	80.8332		198.789	90.0563				245.818	0.0968		86.7242	0.07136		92.9209	1.4358		198.789	0.12081
			245.889	93.0809		86.8087	81.3722		92.9305	80.8192		198.854	90.0485				245.889	0.09689		86.8087	0.07124		92.9305	1.43469		198.854	0.12075
			245.993	93.0776		86.8925	81.3657		92.9371	80.805		198.919	90.0409				245.993	0.09696		86.8925	0.07112		92.9371	1.43471		198.919	0.1207
			246.065	93.0784		86.9781	81.3594		92.9466	80.7909		198.985	90.0332				246.065	0.09698		86.9781	0.071		92.9466	1.43359		198.985	0.12065
			246.126	93.0664		87.0631	81.3538		92.956	80.7768		199.048	90.0253				246.126	0.09703		87.0631	0.07082		92.956	1.4336		199.048	0.12059
			246.205	93.056		87.1472	81.3481		92.9632	80.7628		199.114	90.0175				246.205	0.0972		87.1472	0.0707		92.9632	1.43249		199.114	0.12053
			246.27	93.0472		87.2339	81.3425		92.9733	80.749		199.178	90.0098				246.27	0.09735		87.2339	0.07059		92.9733	1.43248		199.178	0.12048
			246.358	93.0397		87.3183	81.3364		92.9795	80.7347		199.244	90.0023				246.358	0.09749		87.3183	0.07047		92.9795	1.43249		199.244	0.12042
			246.44	93.0394		87.4019	81.3305		92.9898	80.7207		199.308	89.9943				246.44	0.09753		87.4019	0.07035		92.9898	1.43135		199.308	0.12036
			246.501	93.0308		87.488	81.3246		92.9985	80.7068		199.372	89.9861				246.501	0.09763		87.488	0.07023		92.9985	1.43021		199.372	0.1203
			246.588	93.0207		87.5717	81.3183		93.0062	80.6928		199.438	89.9784				246.588	0.09774		87.5717	0.0701		93.0062	1.4302		199.438	0.12024
			246.653	93.0138		87.6573	81.3126		93.0151	80.6788		199.502	89.9708				246.653	0.09783		87.6573	0.06998		93.0151	1.43019		199.502	0.12018
			246.72	93.005		87.7428	81.3066		93.0217	80.6648		199.566	89.9633				246.72	0.09779		87.7428	0.06986		93.0217	1.42904		199.566	0.12012
			246.8	92.9936		87.8278	81.3006		93.0298	80.651		199.632	89.9553				246.8	0.09784		87.8278	0.06973		93.0298	1.42902		199.632	0.12006
			246.913	92.9946		87.9133	81.2945		93.0392	80.6369		199.696	89.9472				246.913	0.09789		87.9133	0.06967		93.0392	1.42785		199.696	0.12
			246.968	92.9922		87.9975	81.288		93.0483	80.6227		199.76	89.9398				246.968	0.09799		87.9975	0.06955		93.0483	1.42784		199.76	0.11994
			247.02	92.9783		88.0844	81.2822		93.0569	80.6088		199.827	89.9324				247.02	0.09806		88.0844	0.06943		93.0569	1.42666		199.827	0.11988
			247.098	92.9643		88.1692	81.2763		93.0663	80.5952		199.89	89.9244				247.098	0.09819		88.1692	0.06931		93.0663	1.42662		199.89	0.11982
			247.186	92.9596		88.2568	81.2705		93.0756	80.5812		199.954	89.9162				247.186	0.09834		88.2568	0.06919		93.0756	1.42545		199.954	0.11976
			247.248	92.955		88.3403	81.2647		93.0846	80.5672		200.021	89.9085				247.248	0.09837		88.3403	0.06907		93.0846	1.42541		200.021	0.1197
			247.315	92.9444		88.4268	81.2588		93.0911	80.5533		200.085	89.9006				247.315	0.09842		88.4268	0.0689		93.0911	1.4242		200.085	0.11964
			247.408	92.9371		88.5122	81.2525		93.1004	80.5397		200.148	89.8924				247.408	0.09853		88.5122	0.06878		93.1004	1.42419		200.148	0.11958
			247.477	92.934		88.5974	81.2466		93.1061	80.5259		200.212	89.8843				247.477	0.09861		88.5974	0.06866		93.1061	1.42297		200.212	0.11952
			247.545	92.9252		88.684	81.2416		93.1188	80.512		200.278	89.8766				247.545	0.09874		88.684	0.06854		93.1188	1.42291		200.278	0.11946
			247.619	92.9118		88.7712	81.2357		93.127	80.4981		200.342	89.8691				247.619	0.09885		88.7712	0.06842		93.127	1.42172		200.342	0.1194
			247.727	92.9095		88.8575	81.2291		93.1342	80.4843		200.409	89.8616				247.727	0.09888		88.8575	0.06831		93.1342	1.42165		200.409	0.11934
			247.783	92.9055		88.9428	81.2227		93.1437	80.4703		200.471	89.8536				247.783	0.09891		88.9428	0.06819		93.1437	1.4204		200.471	0.11928
			247.854	92.8929		89.0311	81.2169		93.1526	80.4562		200.536	89.8456				247.854	0.09899		89.0311	0.06807		93.1526	1.42039		200.536	0.11922
			247.932	92.8815		89.117	81.2113		93.1605	80.4422		200.6	89.8379				247.932	0.09907		89.117	0.06795		93.1605	1.42032		200.6	0.11916
			248.002	92.8735		89.2015	81.2058		93.1684	80.4283		200.667	89.8304				248.002	0.0992		89.2015	0.06784		93.1684	1.41904		200.667	0.1191
			248.117	92.8732		89.2903	81.1999		93.1769	80.4144		200.732	89.8226				248.117	0.09939		89.2903	0.06772		93.1769	1.41904		200.732	0.11904
			248.19	92.8748		89.3769	81.1938		93.1879	80.4004		200.796	89.8149				248.19	0.09951		89.3769	0.0676		93.1879	1.41775		200.796	0.11898
			248.22	92.8583		89.4646	81.1881		93.1946	80.3865		200.863	89.8071				248.22	0.09953		89.4646	0.06749		93.1946	1.41766		200.863	0.11892
			248.295	92.8438		89.5505	81.1822		93.2056	80.3726		200.926	89.7997				248.295	0.09966		89.5505	0.06743		93.2056	1.41644		200.926	0.11889
			248.38	92.833		89.6374	81.1762		93.2115	80.3588		200.991	89.7917				248.38	0.09981		89.6374	0.06731		93.2115	1.41635		200.991	0.11884
			248.479	92.8361		89.7248	81.1704		93.2202	80.3449		201.058	89.784				248.479	0.0999		89.7248	0.0672		93.2202	1.41503		201.058	0.11878
			248.53	92.8319		89.8117	81.1651		93.2297	80.331		201.121	89.7766				248.53	0.09995		89.8117	0.06703		93.2297	1.41493		201.121	0.11872
			248.601	92.8201		89.8995	81.159		93.2387	80.3173		201.188	89.769				248.601	0.10006		89.8995	0.06691		93.2387	1.41371		201.188	0.11866
			248.674	92.8078		89.9845	81.1531		93.2472	80.3036		201.253	89.7614				248.674	0.10016		89.9845	0.06679		93.2472	1.41359		201.253	0.1186
			248.772	92.8065		90.0751	81.1471		93.2555	80.2894		201.318	89.7534				248.772	0.10025		90.0751	0.06667		93.2555	1.41236		201.318	0.11852
			248.827	92.8023		90.1613	81.141		93.2635	80.2754		201.38	89.7452				248.827	0.10028		90.1613	0.06656		93.2635	1.41224		201.38	0.11846
			248.898	92.792		90.2504	81.1352		93.2721	80.2616		201.448	89.7375				248.898	0.10039		90.2504	0.06644		93.2721	1.41089		201.448	0.1184
			248.977	92.781		90.3364	81.1295		93.2806	80.2476		201.513	89.73				248.977	0.10054		90.3364	0.06632		93.2806	1.41088		201.513	0.11834
			249.081	92.7823		90.4256	81.124		93.2885	80.2336		201.578	89.7224				249.081	0.10066		90.4256	0.0662		93.2885	1.40952		201.578	0.11829
			249.127	92.773		90.5121	81.1179		93.2978	80.2196		201.642	89.7147				249.127	0.10071		90.5121	0.06609		93.2978	1.40938		201.642	0.11823
			249.209	92.7591		90.5995	81.1121		93.309	80.2061		201.708	89.7068				249.209	0.10088		90.5995	0.06598		93.309	1.40799		201.708	0.11816
			249.291	92.7529		90.6913	81.1063		93.3156	80.1924		201.774	89.699				249.291	0.10102		90.6913	0.06586		93.3156	1.40799		201.774	0.1181
			249.352	92.7491		90.774	81.1005		93.3249	80.1784		201.838	89.6914				249.352	0.10103		90.774	0.06575		93.3249	1.40784		201.838	0.11804
			249.413	92.7386		90.8659	81.0951		93.3335	80.1645		201.905	89.6838				249.413	0.10111		90.8659	0.06564		93.3335	1.40644		201.905	0.11798
			249.496	92.7263		90.9548	81.0895		93.3418	80.1511		201.969	89.6761				249.496	0.10115		90.9548	0.06552		93.3418	1.40644		201.969	0.11791
			249.619	92.7296		91.0413	81.0841		93.3496	80.1376		202.036	89.6687				249.619	0.10137		91.0413	0.06541		93.3496	1.40503		202.036	0.11784
			249.663	92.7265		91.1303	81.0786		93.3586	80.124		202.101	89.6614				249.663	0.10146		91.1303	0.0653		93.3586	1.40487		202.101	0.11778
			249.736	92.714		91.2199	81.0725		93.3686	80.1103		202.167	89.654				249.736	0.10151		91.2199	0.06519		93.3686	1.4036		202.167	0.11771
			249.803	92.7024		91.3069	81.0663		93.3784	80.0968		202.231	89.6463				249.803	0.1015		91.3069	0.06502		93.3784	1.40344		202.231	0.11765
			249.861	92.6904		91.3972	81.0605		93.3874	80.0832		202.298	89.6383				249.861	0.10157		91.3972	0.06491		93.3874	1.402		202.298	0.11758
			249.927	92.6796		91.4847	81.0549		93.3973	80.0693		202.36	89.6303				249.927	0.10173		91.4847	0.06485		93.3973	1.40183		202.36	0.11752
			250.006	92.6683		91.5723	81.0493		93.4056	80.0555		202.428	89.6223				250.006	0.10181		91.5723	0.06474		93.4056	1.40055		202.428	0.11744
			250.124	92.6702		91.6612	81.0436		93.4135	80.042		202.493	89.6146				250.124	0.10187		91.6612	0.06463		93.4135	1.40037		202.493	0.11735
			250.175	92.6699		91.7498	81.0371		93.4223	80.0284		202.558	89.6069				250.175	0.10193		91.7498	0.06452		93.4223	1.3989		202.558	0.11727
			250.241	92.6556		91.8414	81.0313		93.4308	80.0144		202.623	89.5992				250.241	0.10206		91.8414	0.0644		93.4308	1.3989		202.623	0.1172
			250.316	92.6443		91.9316	81.0253		93.4406	80.0005		202.69	89.5917				250.316	0.10221		91.9316	0.06429		93.4406	1.39742		202.69	0.11714
			250.382	92.6355		92.0188	81.0194		93.4496	79.9868		202.755	89.5844				250.382	0.10227		92.0188	0.06418		93.4496	1.39723		202.755	0.11707
			250.473	92.6298		92.1095	81.0138		93.4576	79.973		202.821	89.5769				250.473	0.10234		92.1095	0.06407		93.4576	1.39574		202.821	0.11701
			250.547	92.6291		92.198	81.0081		93.467	79.9592		202.885	89.5691				250.547	0.10248		92.198	0.06397		93.467	1.39573		202.885	0.11695
			250.609	92.6191		92.2861	81.0024		93.475	79.9453		202.952	89.5616				250.609	0.10257		92.2861	0.06385		93.475	1.39553		202.952	0.11685
			250.702	92.6106		92.3792	80.9967		93.4845	79.9314		203.016	89.5539				250.702	0.10261		92.3792	0.06374		93.4845	1.39403		203.016	0.11678
			250.774	92.6063		92.4684	80.9911		93.4908	79.9179		203.084	89.5463				250.774	0.10267		92.4684	0.06363		93.4908	1.39382		203.084	0.11672
			250.82	92.5957		92.5559	80.9858		93.5012	79.9042		203.149	89.5385				250.82	0.10277		92.5559	0.06352		93.5012	1.39251		203.149	0.11666
			250.894	92.5817		92.6462	80.9804		93.5101	79.8903		203.215	89.5307				250.894	0.10291		92.6462	0.06341		93.5101	1.39229		203.215	0.11659
			250.998	92.5766		92.7367	80.9749		93.5181	79.8765		203.279	89.5229				250.998	0.10301		92.7367	0.06329		93.5181	1.39076		203.279	0.11652
			251.087	92.5835		92.8262	80.9695		93.5272	79.8628		203.345	89.515				251.087	0.103		92.8262	0.06318		93.5272	1.39076		203.345	0.11645
			251.13	92.57		92.9142	80.964		93.5368	79.849		203.411	89.5071				251.13	0.10302		92.9142	0.06302		93.5368	1.38922		203.411	0.11641
			251.202	92.5564		93.007	80.9584		93.5435	79.8352		203.477	89.4992				251.202	0.10306		93.007	0.06291		93.5435	1.38899		203.477	0.11634
			251.268	92.5462		93.0974	80.9523		93.5556	79.8215		203.542	89.4918				251.268	0.10316		93.0974	0.0628		93.5556	1.38743		203.542	0.11627
			251.34	92.5353		93.1874	80.9467		93.5622	79.808		203.608	89.4843				251.34	0.10328		93.1874	0.0627		93.5622	1.38742		203.608	0.11621
			251.439	92.5347		93.2779	80.9406		93.5728	79.7944		203.674	89.4768				251.439	0.10341		93.2779	0.06258		93.5728	1.38586		203.674	0.11614
			251.49	92.5296		93.3676	80.9348		93.5814	79.7807		203.74	89.4694				251.49	0.10344		93.3676	0.06252		93.5814	1.38562		203.74	0.11608
			251.564	92.5192		93.4587	80.9292		93.5914	79.7671		203.807	89.4618				251.564	0.1035		93.4587	0.06241		93.5914	1.38404		203.807	0.11601
			251.638	92.5075		93.5489	80.9238		93.6006	79.7535		203.871	89.4535				251.638	0.1036		93.5489	0.0623		93.6006	1.38378		203.871	0.11595
			251.762	92.5105		93.6405	80.9181		93.6079	79.74		203.937	89.4455				251.762	0.10374		93.6405	0.06219		93.6079	1.38377		203.937	0.11588
			251.796	92.5049		93.7294	80.9126		93.6158	79.7265		204.003	89.4382				251.796	0.10372		93.7294	0.06208		93.6158	1.38218		204.003	0.11581
			251.873	92.493		93.8195	80.9068		93.6269	79.7131		204.069	89.4308				251.873	0.10391		93.8195	0.06197		93.6269	1.38191		204.069	0.11574
			251.935	92.482		93.9104	80.9009		93.6351	79.6999		204.134	89.4229				251.935	0.10403		93.9104	0.06186		93.6351	1.38057		204.134	0.11568
			252.006	92.4718		94.0028	80.8958		93.6465	79.6865		204.202	89.4155				252.006	0.104		94.0028	0.06176		93.6465	1.3803		204.202	0.11561
			252.072	92.4639		94.095	80.8903		93.6551	79.6728		204.268	89.4082				252.072	0.10402		94.095	0.06165		93.6551	1.37868		204.268	0.11554
			252.142	92.454		94.1851	80.8846		93.6621	79.6592		204.335	89.4008				252.142	0.10408		94.1851	0.06155		93.6621	1.3784		204.335	0.11547
			252.239	92.4491		94.2778	80.8788		93.6713	79.6455		204.401	89.3934				252.239	0.10424		94.2778	0.06144		93.6713	1.37676		204.401	0.1154
			252.311	92.4496		94.3671	80.8733		93.6803	79.6319		204.467	89.3857				252.311	0.10434		94.3671	0.06133		93.6803	1.37676		204.467	0.11533
			252.368	92.4367		94.4582	80.8677		93.6889	79.6182		204.531	89.3778				252.368	0.1044		94.4582	0.06122		93.6889	1.37512		204.531	0.11526
			252.44	92.426		94.5513	80.8624		93.7004	79.6046		204.598	89.3699				252.44	0.10451		94.5513	0.06106		93.7004	1.37482		204.598	0.11519
			252.502	92.417		94.6419	80.8563		93.7078	79.591		204.664	89.3624				252.502	0.10462		94.6419	0.06094		93.7078	1.37317		204.664	0.11512
			252.576	92.407		94.7337	80.8504		93.7173	79.5778		204.729	89.3546				252.576	0.10473		94.7337	0.06084		93.7173	1.37316		204.729	0.11505
			252.661	92.4053		94.825	80.8451		93.7252	79.5643		204.797	89.3468				252.661	0.10486		94.825	0.06073		93.7252	1.37287		204.797	0.11499
			252.72	92.3999		94.9167	80.84		93.7345	79.5503		204.862	89.3391				252.72	0.10484		94.9167	0.06063		93.7345	1.37119		204.862	0.11492
			252.783	92.3882		95.0089	80.8345		93.7426	79.5368		204.93	89.3319				252.783	0.10487		95.0089	0.06052		93.7426	1.37089		204.93	0.11485
			252.864	92.3786		95.0987	80.8291		93.753	79.5234		204.995	89.3244				252.864	0.10493		95.0987	0.06041		93.753	1.3692		204.995	0.11478
			252.943	92.3772		95.1933	80.8238		93.7624	79.5098		205.061	89.317				252.943	0.10507		95.1933	0.0603		93.7624	1.36889		205.061	0.11471
			253.002	92.3715		95.2832	80.8182		93.7725	79.4963		205.13	89.3093				253.002	0.10513		95.2832	0.06019		93.7725	1.3675		205.13	0.11463
			253.066	92.3596		95.3772	80.8123		93.7814	79.4831		205.195	89.3017				253.066	0.10529		95.3772	0.06009		93.7814	1.36719		205.195	0.11457
			253.148	92.3503		95.4699	80.8064		93.7893	79.4698		205.26	89.2941				253.148	0.10542		95.4699	0.06003		93.7893	1.36548		205.26	0.1145
			253.223	92.348		95.5607	80.8008		93.8002	79.4562		205.327	89.2862				253.223	0.10545		95.5607	0.05992		93.8002	1.36516		205.327	0.11444
			253.281	92.3416		95.6555	80.7956		93.8089	79.4425		205.394	89.2785				253.281	0.10541		95.6555	0.05981		93.8089	1.36376		205.394	0.11437
			253.347	92.329		95.7472	80.7904		93.8195	79.429		205.461	89.2708				253.347	0.10553		95.7472	0.0597		93.8195	1.3631		205.461	0.1143
			253.433	92.3213		95.8394	80.7846		93.827	79.4158		205.527	89.2632				253.433	0.10571		95.8394	0.0596		93.827	1.3617		205.527	0.11424
			253.506	92.3192		95.9333	80.7791		93.8387	79.4025		205.593	89.2555				253.506	0.10581		95.9333	0.05949		93.8387	1.36136		205.593	0.11418
			253.564	92.3123		96.0261	80.7737		93.8454	79.389		205.661	89.2482				253.564	0.10581		96.0261	0.05938		93.8454	1.35963		205.661	0.11412
			253.628	92.2987		96.1162	80.7683		93.8547	79.3757		205.727	89.2407				253.628	0.10585		96.1162	0.05927		93.8547	1.35928		205.727	0.11405
			253.714	92.2895		96.2098	80.7625		93.8653	79.3621		205.793	89.233				253.714	0.10599		96.2098	0.05915		93.8653	1.35787		205.793	0.11398
			253.789	92.2873		96.3036	80.7569		93.8741	79.3486		205.86	89.2253				253.789	0.10611		96.3036	0.05904		93.8741	1.35752		205.86	0.11391
			253.845	92.2806		96.396	80.7513		93.8834	79.3351		205.927	89.2175				253.845	0.10619		96.396	0.05894		93.8834	1.35717		205.927	0.11381
			253.908	92.2676		96.488	80.7459		93.8938	79.3219		205.992	89.2098				253.908	0.10618		96.488	0.05878		93.8938	1.3554		205.992	0.11378
			253.992	92.2563		96.5832	80.7405		93.9027	79.3086		206.059	89.2021				253.992	0.10623		96.5832	0.05867		93.9027	1.35504		206.059	0.11371
			254.083	92.2568		96.6754	80.7351		93.9133	79.2953		206.126	89.1946				254.083	0.10637		96.6754	0.05856		93.9133	1.35326		206.126	0.11364
			254.138	92.2525		96.7687	80.7294		93.9221	79.2819		206.192	89.1871				254.138	0.10644		96.7687	0.05845		93.9221	1.3529		206.192	0.11357
			254.197	92.24		96.8615	80.7237		93.9303	79.2686		206.258	89.1793				254.197	0.10649		96.8615	0.05835		93.9303	1.35147		206.258	0.1135
			254.269	92.2261		96.9573	80.7185		93.9423	79.2552		206.326	89.1715				254.269	0.10655		96.9573	0.05824		93.9423	1.35109		206.326	0.11342
			254.365	92.2206		97.0504	80.713		93.9506	79.2419		206.393	89.1639				254.365	0.10669		97.0504	0.05814		93.9506	1.34929		206.393	0.11335
			254.445	92.2235		97.1429	80.7076		93.9615	79.2285		206.46	89.1564				254.445	0.10682		97.1429	0.05803		93.9615	1.34892		206.46	0.11329
			254.499	92.2152		97.238	80.7021		93.9696	79.2152		206.528	89.149				254.499	0.10688		97.238	0.05793		93.9696	1.34711		206.528	0.11322
			254.564	92.2016		97.3303	80.6963		93.9787	79.2022		206.593	89.1418				254.564	0.107		97.3303	0.05783		93.9787	1.34672		206.593	0.11316
			254.637	92.1884		97.424	80.6911		93.9881	79.1889		206.662	89.1344				254.637	0.10709		97.424	0.05772		93.9881	1.3449		206.662	0.11309
			254.726	92.1853		97.5176	80.6855		93.9981	79.1754		206.727	89.1268				254.726	0.10706		97.5176	0.05767		93.9981	1.34451		206.727	0.11303
			254.789	92.182		97.6127	80.6804		94.0071	79.1622		206.795	89.1196				254.789	0.10705		97.6127	0.05757		94.0071	1.34306		206.795	0.11297
			254.846	92.1724		97.7083	80.6752		94.0153	79.1489		206.861	89.1122				254.846	0.1071		97.7083	0.05746		94.0153	1.34266		206.861	0.1129
			254.918	92.1587		97.7999	80.6697		94.0258	79.1357		206.929	89.1049				254.918	0.10721		97.7999	0.05736		94.0258	1.34082		206.929	0.11284
			255.009	92.151		97.8946	80.6643		94.0347	79.1222		206.996	89.0974				255.009	0.10741		97.8946	0.05725		94.0347	1.34042		206.996	0.11277
			255.101	92.1557		97.9893	80.6588		94.0464	79.1088		207.064	89.0897				255.101	0.10754		97.9893	0.05714		94.0464	1.33857		207.064	0.11271
			255.147	92.1466		98.0837	80.653		94.0561	79.0956		207.13	89.0821				255.147	0.10764		98.0837	0.05702		94.0561	1.33816		207.13	0.11264
			255.217	92.133		98.1779	80.6476		94.0651	79.082		207.197	89.0745				255.217	0.10773		98.1779	0.05691		94.0651	1.33774		207.197	0.11257
			255.286	92.1192		98.2725	80.6429		94.0744	79.0687		207.266	89.067				255.286	0.10781		98.2725	0.0568		94.0744	1.33587		207.266	0.1125
			255.376	92.1149		98.3692	80.6377		94.0832	79.0554		207.334	89.0597				255.376	0.10781		98.3692	0.05664		94.0832	1.33586		207.334	0.11243
			255.436	92.1116		98.4645	80.6324		94.0947	79.0426		207.398	89.0518				255.436	0.10792		98.4645	0.05653		94.0947	1.33398		207.398	0.11237
			255.497	92.1017		98.5598	80.6269		94.1033	79.0295		207.467	89.0438				255.497	0.10805		98.5598	0.05642		94.1033	1.33356		207.467	0.1123
			255.571	92.0895		98.654	80.6216		94.1151	79.0161		207.535	89.0364				255.571	0.10818		98.654	0.05631		94.1151	1.33125		207.535	0.11224
			255.659	92.0843		98.7497	80.616		94.1236	79.0027		207.602	89.029				255.659	0.10828		98.7497	0.0562		94.1236	1.33124		207.602	0.11219
			255.726	92.082		98.8426	80.6106		94.1334	78.9894		207.667	89.0214				255.726	0.10831		98.8426	0.0561		94.1334	1.32934		207.667	0.11213
			255.781	92.0739		98.9388	80.6052		94.1429	78.9761		207.736	89.0138				255.781	0.10835		98.9388	0.05599		94.1429	1.3289		207.736	0.11207
			255.849	92.0604		99.0331	80.5998		94.154	78.9626		207.804	89.0065				255.849	0.10843		99.0331	0.05589		94.154	1.32699		207.804	0.11201
			255.932	92.0497		99.1296	80.5946		94.1619	78.9493		207.872	88.9992				255.932	0.1086		99.1296	0.05579		94.1619	1.32655		207.872	0.11194
			256.054	92.0543		99.224	80.5893		94.1716	78.9359		207.938	88.9912				256.054	0.10881		99.224	0.05569		94.1716	1.32462		207.938	0.11188
			256.095	92.0518		99.3206	80.5839		94.1826	78.9231		208.009	88.9835				256.095	0.10879		99.3206	0.05558		94.1826	1.32417		208.009	0.11182
			256.16	92.0365		99.4154	80.5789		94.1922	78.9099		208.073	88.976				256.16	0.1088		99.4154	0.05548		94.1922	1.32269		208.073	0.11176
			256.226	92.0248		99.5124	80.574		94.2009	78.8965		208.141	88.9686				256.226	0.10896		99.5124	0.05538		94.2009	1.32179		208.141	0.11169
			256.293	92.0144		99.6075	80.569		94.2115	78.8835		208.211	88.9614				256.293	0.10911		99.6075	0.05527		94.2115	1.3203		208.211	0.11163
			256.367	92.0042		99.7029	80.5635		94.2188	78.8703		208.277	88.9541				256.367	0.10918		99.7029	0.05516		94.2188	1.31984		208.277	0.11156
			256.456	92.003		99.7987	80.5577		94.2307	78.8568		208.344	88.9469				256.456	0.10927		99.7987	0.05511		94.2307	1.31788		208.344	0.1115
			256.51	91.9976		99.8938	80.552		94.2398	78.8436		208.414	88.9394				256.51	0.10935		99.8938	0.05501		94.2398	1.31742		208.414	0.1114
			256.575	91.9865		99.9926	80.5464		94.2504	78.8306		208.48	88.9318				256.575	0.10948		99.9926	0.0549		94.2504	1.31546		208.48	0.11134
			256.65	91.9743		100.088	80.5416		94.2587	78.8174		208.548	88.9239				256.65	0.10963		100.088	0.0548		94.2587	1.31498		208.548	0.11131
			256.735	91.971		100.185	80.537		94.2712	78.8043		208.612	88.9158				256.735	0.10976		100.185	0.05469		94.2712	1.31301		208.612	0.11125
			256.798	91.9673		100.28	80.5312		94.2812	78.7909		208.681	88.9078				256.798	0.10982		100.28	0.05458		94.2812	1.31253		208.681	0.11119
			256.853	91.9559		100.377	80.5259		94.2916	78.778		208.75	88.9001				256.853	0.10984		100.377	0.05447		94.2916	1.31055		208.75	0.11113
			256.927	91.9425		100.474	80.5213		94.302	78.7649		208.817	88.8926				256.927	0.10988		100.474	0.05432		94.302	1.31007		208.817	0.11106
			257.021	91.9365		100.569	80.5159		94.3111	78.7518		208.885	88.8852				257.021	0.11013		100.569	0.05421		94.3111	1.30808		208.885	0.111
			257.102	91.9403		100.666	80.5106		94.3213	78.7385		208.953	88.8779				257.102	0.11028		100.666	0.05411		94.3213	1.30759		208.953	0.11094
			257.149	91.9299		100.764	80.5058		94.3314	78.7253		209.02	88.8706				257.149	0.11034		100.764	0.05401		94.3314	1.30709		209.02	0.11089
			257.218	91.916		100.86	80.5004		94.342	78.7123		209.088	88.8631				257.218	0.1104		100.86	0.0539		94.342	1.30509		209.088	0.11083
			257.286	91.9027		100.957	80.4952		94.3525	78.6991		209.156	88.8557				257.286	0.11052		100.957	0.0538		94.3525	1.30308		209.156	0.11077
			257.373	91.8979		101.052	80.49		94.3607	78.686		209.223	88.8483				257.373	0.11067		101.052	0.05369		94.3607	1.30258		209.223	0.11071
			257.437	91.8954		101.152	80.4847		94.3714	78.673		209.291	88.8406				257.437	0.11077		101.152	0.05359		94.3714	1.30208		209.291	0.11065
			257.49	91.8859		101.247	80.479		94.3835	78.66		209.361	88.833				257.49	0.11092		101.247	0.05348		94.3835	1.30005		209.361	0.11059
			257.559	91.8729		101.345	80.4736		94.3931	78.6469		209.427	88.8257				257.559	0.11108		101.345	0.05337		94.3931	1.29954		209.427	0.11053
			257.641	91.8633		101.442	80.4681		94.4052	78.6338		209.493	88.8184				257.641	0.11123		101.442	0.05327		94.4052	1.29751		209.493	0.11046
			257.767	91.8702		101.542	80.4635		94.4131	78.6208		209.563	88.8109				257.767	0.1113		101.542	0.05317		94.4131	1.29699		209.563	0.1104
			257.793	91.8627		101.638	80.4583		94.4252	78.6078		209.631	88.8035				257.793	0.11138		101.638	0.05307		94.4252	1.29495		209.631	0.11034
			257.87	91.8495		101.736	80.4533		94.4343	78.5946		209.698	88.7957				257.87	0.11156		101.736	0.05297		94.4343	1.29443		209.698	0.11028
			257.931	91.8374		101.833	80.4481		94.4455	78.5817		209.765	88.788				257.931	0.11169		101.833	0.05286		94.4455	1.29238		209.765	0.11023
			258	91.8267		101.931	80.4431		94.4559	78.5688		209.834	88.7804				258	0.11185		101.931	0.05276		94.4559	1.29185		209.834	0.11017
			258.065	91.8189		102.028	80.4379		94.4659	78.5558		209.902	88.7729				258.065	0.11197		102.028	0.05266		94.4659	1.2898		209.902	0.11011
			258.128	91.8103		102.126	80.4327		94.4746	78.543		209.969	88.7655				258.128	0.11211		102.126	0.0526		94.4746	1.28926		209.969	0.11006
			258.214	91.8041		102.225	80.4277		94.4867	78.5299		210.04	88.7583				258.214	0.11222		102.225	0.0525		94.4867	1.2872		210.04	0.11001
			258.283	91.8024		102.322	80.4225		94.4969	78.5168		210.108	88.7511				258.283	0.11245		102.322	0.0524		94.4969	1.28666		210.108	0.10995
			258.338	91.7958		102.421	80.4174		94.5046	78.5036		210.174	88.7436				258.338	0.11246		102.421	0.0523		94.5046	1.28459		210.174	0.1099
			258.402	91.7841		102.518	80.412		94.5179	78.4906		210.244	88.7361				258.402	0.11262		102.518	0.05216		94.5179	1.28251		210.244	0.10984
			258.483	91.7733		102.617	80.407		94.529	78.4778		210.312	88.7285				258.483	0.11277		102.617	0.05206		94.529	1.28196		210.312	0.10979
			258.568	91.7727		102.716	80.4021		94.5378	78.4648		210.38	88.7209				258.568	0.11299		102.716	0.05196		94.5378	1.28141		210.38	0.10973
			258.623	91.7687		102.815	80.3972		94.5469	78.4519		210.449	88.7132				258.623	0.11307		102.815	0.05186		94.5469	1.27933		210.449	0.10967
			258.677	91.7571		102.913	80.3918		94.557	78.4389		210.515	88.7057				258.677	0.11325		102.913	0.05176		94.557	1.27877		210.515	0.10962
			258.747	91.7432		103.013	80.3867		94.5709	78.4257		210.584	88.6985				258.747	0.11343		103.013	0.05166		94.5709	1.27667		210.584	0.10956
			258.827	91.7332		103.109	80.3817		94.5804	78.4126		210.652	88.6908				258.827	0.11355		103.109	0.05157		94.5804	1.27611		210.652	0.10951
			258.938	91.7373		103.21	80.377		94.5906	78.3999		210.719	88.6833				258.938	0.11367		103.21	0.05147		94.5906	1.27401		210.719	0.10945
			258.971	91.7313		103.306	80.3721		94.6025	78.3869		210.792	88.6766				258.971	0.11369		103.306	0.05138		94.6025	1.27288		210.792	0.10939
			259.021	91.7167		103.407	80.3671		94.6125	78.3738		210.859	88.6694				259.021	0.11391		103.407	0.05128		94.6125	1.27076		210.859	0.10934
			259.093	91.701		103.505	80.3618		94.6215	78.361		210.926	88.6617				259.093	0.11411		103.505	0.05118		94.6215	1.27075		210.926	0.10928
			259.171	91.6915		103.606	80.3567		94.6337	78.3483		210.996	88.654				259.171	0.11427		103.606	0.05107		94.6337	1.26807		210.996	0.1092
			259.256	91.6906		103.705	80.3517		94.6448	78.3353		211.066	88.6469				259.256	0.11439		103.705	0.05097		94.6448	1.26749		211.066	0.10917
			259.31	91.6886		103.803	80.3466		94.6544	78.3223		211.135	88.6393				259.31	0.11454		103.803	0.05087		94.6544	1.26535		211.135	0.10912
			259.361	91.6771		103.903	80.3415		94.6647	78.3096		211.204	88.6322				259.361	0.11455		103.903	0.05078		94.6647	1.26477		211.204	0.10907
			259.43	91.6629		104.001	80.3357		94.6773	78.2968		211.273	88.6251				259.43	0.11478		104.001	0.05068		94.6773	1.26263		211.273	0.10901
			259.501	91.6519		104.1	80.3303		94.6881	78.2839		211.342	88.6175				259.501	0.11496		104.1	0.05058		94.6881	1.26204		211.342	0.10896
			259.577	91.6437		104.203	80.3253		94.6968	78.2709		211.408	88.6095				259.577	0.11522		104.203	0.05048		94.6968	1.2599		211.408	0.10891
			259.672	91.6405		104.302	80.3206		94.7082	78.2579		211.479	88.6017				259.672	0.11541		104.302	0.05039		94.7082	1.2593		211.479	0.10886
			259.753	91.6461		104.4	80.3157		94.72	78.245		211.548	88.5941				259.753	0.11552		104.4	0.05029		94.72	1.25715		211.548	0.10881
			259.795	91.6344		104.499	80.3106		94.7292	78.232		211.615	88.5865				259.795	0.11563		104.499	0.05024		94.7292	1.25655		211.615	0.10876
			259.865	91.6201		104.599	80.3059		94.742	78.2193		211.685	88.5786				259.865	0.11578		104.599	0.05015		94.742	1.2538		211.685	0.10871
			259.927	91.6057		104.699	80.3013		94.7517	78.2064		211.751	88.5709				259.927	0.11598		104.699	0.05004		94.7517	1.25379		211.751	0.10866
			260.015	91.6012		104.8	80.2961		94.7619	78.1936		211.822	88.5633				260.015	0.11619		104.8	0.0499		94.7619	1.25102		211.822	0.1086
			260.072	91.5981		104.898	80.2907		94.7737	78.1806		211.891	88.5565				260.072	0.1163		104.898	0.0498		94.7737	1.25041		211.891	0.10855
			260.129	91.5891		104.998	80.2859		94.7846	78.1676		211.961	88.5497				260.129	0.11637		104.998	0.04971		94.7846	1.24823		211.961	0.1085
			260.195	91.5764		105.102	80.2811		94.7976	78.1547		212.028	88.5418				260.195	0.11649		105.102	0.04961		94.7976	1.24761		212.028	0.10844
			260.277	91.5667		105.201	80.2758		94.8064	78.1417		212.095	88.5342				260.277	0.11673		105.201	0.04952		94.8064	1.24543		212.095	0.10839
			260.375	91.5705		105.302	80.271		94.8178	78.1288		212.166	88.5268				260.375	0.11697		105.302	0.04942		94.8178	1.2442		212.166	0.10833
			260.413	91.5637		105.403	80.2664		94.8292	78.1161		212.235	88.5191				260.413	0.11716		105.403	0.04933		94.8292	1.24201		212.235	0.10828
			260.478	91.5505		105.503	80.2613		94.8413	78.1034		212.305	88.5118				260.478	0.11721		105.503	0.04923		94.8413	1.24138		212.305	0.10822
			260.542	91.5366		105.604	80.2564		94.853	78.0909		212.373	88.5046				260.542	0.11733		105.604	0.04913		94.853	1.23918		212.373	0.10816
			260.614	91.5253		105.703	80.2509		94.8648	78.0783		212.442	88.497				260.614	0.11757		105.703	0.04904		94.8648	1.23699		212.442	0.10811
			260.717	91.5271		105.804	80.2459		94.8746	78.0654		212.511	88.4891				260.717	0.11792		105.804	0.04894		94.8746	1.23635		212.511	0.10806
			260.764	91.5241		105.908	80.2412		94.8864	78.0525		212.578	88.4812				260.764	0.11799		105.908	0.04885		94.8864	1.23509		212.578	0.10801
			260.823	91.511		106.008	80.2365		94.8987	78.0397		212.646	88.4734				260.823	0.11816		106.008	0.04875		94.8987	1.23288		212.646	0.10796
			260.884	91.4968		106.108	80.2315		94.9078	78.0268		212.716	88.466				260.884	0.11836		106.108	0.04865		94.9078	1.23224		212.716	0.10792
			260.954	91.4846		106.212	80.2269		94.9186	78.0143		212.786	88.4588				260.954	0.11855		106.212	0.04856		94.9186	1.23002		212.786	0.10787
			261.049	91.4822		106.311	80.2221		94.9303	78.0016		212.855	88.4516				261.049	0.11871		106.311	0.04847		94.9303	1.2278		212.855	0.10782
			261.111	91.482		106.414	80.217		94.9424	77.989		212.925	88.4442				261.111	0.11889		106.414	0.04838		94.9424	1.22652		212.925	0.10776
			261.164	91.4715		106.514	80.2123		94.9542	77.9763		212.993	88.4366				261.164	0.11904		106.514	0.04829		94.9542	1.22587		212.993	0.10771
			261.223	91.4587		106.617	80.2069		94.9647	77.9636		213.061	88.429				261.223	0.11915		106.617	0.0482		94.9647	1.22363		213.061	0.10766
			261.289	91.446		106.718	80.2017		94.9769	77.9508		213.131	88.422				261.289	0.11934		106.718	0.04811		94.9769	1.2214		213.131	0.10761
			261.368	91.4385		106.819	80.1971		94.9883	77.938		213.202	88.4148				261.368	0.11963		106.819	0.04802		94.9883	1.22074		213.202	0.10756
			261.468	91.4421		106.923	80.1923		94.9997	77.9253		213.271	88.4074				261.468	0.11982		106.923	0.04793		94.9997	1.2185		213.271	0.10751
			261.494	91.4363		107.025	80.1876		95.0109	77.9127		213.34	88.4001				261.494	0.11989		107.025	0.04784		95.0109	1.21719		213.34	0.10746
			261.55	91.4218		107.127	80.1827		95.0225	77.9002		213.41	88.3927				261.55	0.11999		107.127	0.04771		95.0225	1.21494		213.41	0.10741
			261.619	91.4079		107.228	80.178		95.0348	77.8876		213.479	88.3852				261.619	0.12014		107.228	0.04766		95.0348	1.21427		213.479	0.10736
			261.688	91.3987		107.331	80.1732		95.0473	77.8751		213.549	88.3777				261.688	0.12037		107.331	0.04756		95.0473	1.21137		213.549	0.10728
[truncated: 8,080 more rows]

## Sheet: Supplementary Figure 4
Supplementary Figure 4	tBMP/DE@MOF-808-P (1:20)	Temperature	Deriv. Weight	tBMP/DE@MOF-808-P (2:20)	Temperature	Deriv. Weight	tBMP/DE@MOF-808-P (3:20)	Temperature	Deriv. Weight	tBMP/DE@MOF-808-P (4:20)	Temperature	Deriv. Weight
		°C	%/°C		°C	%/°C		°C	%/°C		°C	%/°C
		22.023	0.07896		21.9542	0.03644		22.0647	0.05803		21.6769	0.05252
		22.0239	0.07896		21.9578	0.03644		22.0739	0.05808		21.6799	0.05252
		22.0285	0.07896		21.9625	0.03645		22.079	0.05808		21.6811	0.05252
		22.0318	0.07896		21.9713	0.03645		22.0907	0.05808		21.6828	0.05252
		22.0399	0.07896		21.981	0.03645		22.1046	0.05807		21.6872	0.05252
		22.0477	0.07896		21.9909	0.03655		22.1176	0.05807		21.6961	0.05252
		22.0606	0.07896		22.0043	0.03656		22.1301	0.05806		21.7075	0.05257
		22.0735	0.07895		22.0222	0.03656		22.1495	0.05809		21.7224	0.05256
		22.0876	0.07895		22.0387	0.03656		22.1684	0.0581		21.7347	0.05256
		22.105	0.07894		22.0583	0.03656		22.1911	0.05811		21.751	0.05256
		22.1237	0.07894		22.0791	0.03665		22.2127	0.05813		21.7711	0.05255
		22.1469	0.07895		22.1046	0.03665		22.2402	0.05821		21.7922	0.05258
		22.1687	0.07895		22.1307	0.03664		22.2672	0.05823		21.8142	0.05258
		22.1953	0.07895		22.1549	0.03672		22.294	0.05834		21.8384	0.05259
		22.221	0.07895		22.1851	0.03673		22.3223	0.05833		21.8638	0.05263
		22.2476	0.07896		22.2158	0.03682		22.3536	0.05831		21.8923	0.05264
		22.2788	0.07896		22.2446	0.03683		22.3857	0.05836		21.9213	0.05265
		22.3087	0.07896		22.2773	0.03684		22.4185	0.05835		21.9508	0.05272
		22.3419	0.07897		22.3108	0.03693		22.4525	0.05838		21.9851	0.05272
		22.3788	0.07897		22.3439	0.03693		22.4877	0.0584		22.0189	0.05278
		22.411	0.07897		22.3808	0.03702		22.5249	0.05851		22.0523	0.05277
		22.4478	0.07898		22.4189	0.03702		22.5635	0.05852		22.089	0.05281
		22.4872	0.079		22.4544	0.0371		22.6012	0.05863		22.1248	0.05281
		22.5231	0.079		22.4976	0.03711		22.641	0.05861		22.1649	0.05287
		22.5664	0.07904		22.5356	0.03721		22.6826	0.05865		22.2008	0.05288
		22.6028	0.07903		22.5753	0.03722		22.7252	0.05864		22.2408	0.05296
		22.6465	0.07906		22.6181	0.03732		22.7677	0.0587		22.2812	0.05296
		22.6897	0.07905		22.6613	0.03732		22.8119	0.05873		22.3233	0.05302
		22.7337	0.07907		22.7067	0.03742		22.8574	0.05883		22.3686	0.05301
		22.7758	0.07908		22.7505	0.03751		22.9008	0.05893		22.4137	0.05306
		22.8188	0.07911		22.7968	0.03752		22.948	0.05891		22.4556	0.05307
		22.8674	0.07915		22.8377	0.03763		22.9944	0.05896		22.5019	0.05314
		22.9148	0.07915		22.8873	0.03764		23.0387	0.05896		22.5503	0.05322
		22.962	0.07917		22.9378	0.03775		23.0904	0.05904		22.5955	0.05322
		23.0074	0.07917		22.9847	0.03785		23.1392	0.05917		22.6427	0.05328
		23.0598	0.07921		23.0336	0.03785		23.1868	0.05918		22.6883	0.05332
		23.1077	0.07926		23.0849	0.03795		23.2387	0.05929		22.7377	0.05334
		23.1569	0.07927		23.1322	0.03807		23.2857	0.05938		22.788	0.05341
		23.2099	0.07933		23.1859	0.03808		23.3406	0.05941		22.8393	0.05343
		23.2597	0.07938		23.2372	0.03819		23.3919	0.05957		22.8894	0.05351
		23.3109	0.07939		23.2884	0.03829		23.4438	0.05977		22.9429	0.05358
		23.3651	0.07945		23.3406	0.0383		23.4965	0.05978		22.9944	0.05357
		23.4188	0.07952		23.3932	0.03841		23.5487	0.05993		23.0462	0.05365
		23.4733	0.07954		23.4476	0.03853		23.6059	0.06005		23.0993	0.05373
		23.5263	0.07961		23.5017	0.03854		23.6577	0.06005		23.1536	0.05375
		23.5818	0.07968		23.5582	0.03866		23.7146	0.0602		23.2088	0.05383
		23.6349	0.07974		23.6117	0.03877		23.771	0.06037		23.2612	0.05391
		23.6922	0.07975		23.6688	0.03878		23.8249	0.06051		23.3178	0.05398
		23.7495	0.07983		23.7238	0.0389		23.8806	0.06047		23.3729	0.05399
		23.8048	0.07992		23.7812	0.03903		23.937	0.06052		23.4309	0.05409
		23.8645	0.07992		23.8388	0.03915		23.9964	0.06058		23.4871	0.05419
		23.9226	0.08		23.8954	0.03915		24.0551	0.06068		23.5447	0.05427
		23.9825	0.08008		23.9556	0.03927		24.1128	0.06069		23.6036	0.05427
		24.0408	0.08017		24.0127	0.0394		24.1725	0.06078		23.6623	0.05436
		24.0992	0.08018		24.072	0.03953		24.2329	0.06085		23.7211	0.05446
		24.1594	0.08027		24.1343	0.03954		24.2914	0.06097		23.7784	0.05448
		24.2192	0.08036		24.1964	0.03966		24.3536	0.061		23.8398	0.05457
		24.28	0.08044		24.2556	0.03978		24.4132	0.06113		23.9009	0.05466
		24.3417	0.08046		24.3174	0.03992		24.4751	0.06124		23.9623	0.05476
		24.4042	0.08055		24.3789	0.03993		24.5374	0.06134		24.0243	0.05489
		24.4663	0.08065		24.4402	0.04007		24.5988	0.06136		24.0826	0.05489
		24.5291	0.08074		24.5017	0.0402		24.6623	0.0615		24.1467	0.055
		24.5898	0.08082		24.5657	0.04033		24.7232	0.06164		24.2081	0.05511
		24.6532	0.08084		24.6303	0.04047		24.7879	0.06176		24.2722	0.05521
		24.7192	0.08094		24.6945	0.04048		24.8517	0.06187		24.335	0.05523
		24.7833	0.08104		24.7571	0.04062		24.9143	0.06189		24.3975	0.05536
		24.848	0.08114		24.8212	0.04075		24.9769	0.06203		24.4624	0.05548
		24.9121	0.08124		24.8872	0.04088		25.0418	0.06219		24.5277	0.05559
		24.98	0.08136		24.9543	0.04102		25.1079	0.06232		24.5935	0.05571
		25.0452	0.08137		25.0176	0.04117		25.1744	0.06244		24.6577	0.05585
		25.1105	0.08148		25.0834	0.04117		25.2409	0.0626		24.7243	0.05585
		25.1781	0.08158		25.1514	0.04131		25.3079	0.06262		24.7896	0.05597
		25.2445	0.08169		25.2187	0.04145		25.3748	0.06276		24.8571	0.05608
		25.3135	0.08181		25.2844	0.04159		25.4404	0.06289		24.9248	0.0562
		25.38	0.08193		25.3517	0.04173		25.5101	0.06302		24.9931	0.05633
		25.4486	0.08193		25.4182	0.04187		25.5755	0.06318		25.0593	0.05644
		25.5169	0.08204		25.4892	0.04187		25.6434	0.06333		25.1285	0.05644
		25.5859	0.08216		25.5575	0.04201		25.7118	0.06333		25.1965	0.05656
		25.6548	0.08228		25.6251	0.04216		25.7818	0.06346		25.2658	0.05669
		25.7246	0.0824		25.694	0.0423		25.8523	0.0636		25.3333	0.05682
		25.7942	0.08252		25.7635	0.04244		25.9198	0.06375		25.4044	0.05695
		25.8632	0.08264		25.8336	0.04258		25.9898	0.0639		25.4729	0.05706
		25.9324	0.08265		25.903	0.04273		26.0624	0.06403		25.5446	0.0572
		26.0041	0.08277		25.9729	0.04274		26.1323	0.06417		25.6125	0.05721
		26.0757	0.0829		26.0444	0.04288		26.2002	0.06433		25.6844	0.05735
		26.1486	0.08302		26.1152	0.04302		26.2717	0.06434		25.7533	0.05748
		26.2186	0.08314		26.1887	0.04317		26.3438	0.06448		25.8238	0.0576
		26.2908	0.08328		26.2602	0.04332		26.4168	0.06462		25.8981	0.05774
		26.361	0.08341		26.332	0.04347		26.4893	0.06477		25.9688	0.05789
		26.4378	0.08353		26.4019	0.04361		26.5589	0.06493		26.0386	0.05802
		26.5088	0.08367		26.4763	0.04375		26.6322	0.06508		26.1133	0.05814
		26.5795	0.08368		26.5491	0.0439		26.7038	0.06522		26.1864	0.05828
		26.6547	0.08381		26.6221	0.04405		26.7748	0.06537		26.2599	0.05829
		26.7287	0.08394		26.6929	0.04405		26.8483	0.06553		26.3326	0.05843
		26.8012	0.08407		26.7666	0.0442		26.9222	0.06569		26.4049	0.05856
		26.8775	0.08421		26.8405	0.04435		26.9956	0.06569		26.4808	0.05869
		26.9483	0.08435		26.9147	0.0445		27.0679	0.06584		26.5528	0.05882
		27.0248	0.08443		26.9893	0.04474		27.141	0.06607		26.6281	0.05896
		27.1002	0.0844		27.0631	0.04512		27.2171	0.06642		26.701	0.05904
		27.1735	0.08461		27.1408	0.04547		27.2925	0.06672		26.776	0.0593
		27.251	0.08488		27.2126	0.04579		27.3645	0.0671		26.8495	0.05957
		27.3259	0.08514		27.2902	0.04618		27.4421	0.06738		26.9257	0.05987
		27.4022	0.0854		27.3645	0.04651		27.5155	0.06776		27.0023	0.06015
		27.4771	0.0857		27.4396	0.04686		27.5894	0.06805		27.0778	0.06027
		27.5519	0.08584		27.5167	0.04721		27.6676	0.06843		27.1524	0.06058
		27.6276	0.08617		27.5906	0.04741		27.7404	0.06876		27.2275	0.06086
		27.7061	0.08649		27.6693	0.04777		27.8164	0.06915		27.3057	0.0612
		27.7813	0.08684		27.7434	0.04803		27.8935	0.06938		27.38	0.0615
		27.8577	0.08711		27.8207	0.04841		27.9667	0.06962		27.4576	0.06185
		27.9361	0.08747		27.8977	0.04879		28.0457	0.07		27.5324	0.06208
		28.0123	0.08784		27.9741	0.04906		28.1225	0.07027		27.6111	0.06244
		28.0879	0.08811		28.0517	0.04945		28.1981	0.07068		27.687	0.06268
		28.1656	0.08851		28.1267	0.04973		28.2762	0.07093		27.7641	0.06302
		28.2428	0.08879		28.2057	0.05012		28.3526	0.07136		27.8422	0.0634
		28.3201	0.08918		28.2818	0.05041		28.4312	0.07166		27.9194	0.06364
		28.3982	0.08948		28.3594	0.05082		28.5094	0.07206		27.9984	0.06401
		28.4743	0.08988		28.4371	0.05111		28.588	0.07237		28.0755	0.06426
		28.5545	0.09018		28.5178	0.05152		28.6663	0.07277		28.1536	0.06463
		28.6333	0.09048		28.5938	0.05181		28.7404	0.07308		28.2301	0.06491
		28.7115	0.0909		28.6709	0.05223		28.8187	0.07339		28.3073	0.06517
		28.7889	0.0912		28.7479	0.05252		28.8958	0.07379		28.3881	0.06555
		28.8665	0.09164		28.8283	0.05282		28.9732	0.07412		28.4669	0.06584
		28.9487	0.09195		28.9053	0.05325		29.0508	0.07447		28.5443	0.06611
		29.0251	0.09226		28.9838	0.05355		29.1302	0.0749		28.6227	0.0665
		29.1034	0.0927		29.0626	0.05385		29.2096	0.07523		28.7005	0.06664
		29.1837	0.09301		29.1402	0.05429		29.2859	0.07556		28.78	0.06703
		29.2628	0.09333		29.221	0.05459		29.3662	0.076		28.8588	0.06731
		29.3427	0.09379		29.3001	0.05489		29.4441	0.07633		28.9394	0.06759
		29.419	0.0941		29.3804	0.05534		29.5216	0.07663		29.016	0.06786
		29.4988	0.09443		29.4575	0.05565		29.602	0.07707		29.0968	0.06827
		29.5809	0.09459		29.5366	0.05595		29.6813	0.07735		29.1763	0.06855
		29.6609	0.09505		29.6139	0.05611		29.7578	0.07759		29.2589	0.06882
		29.7404	0.09537		29.6962	0.05656		29.8402	0.07784		29.3374	0.06922
		29.818	0.09569		29.7733	0.05686		29.9188	0.07828		29.4157	0.0695
		29.9006	0.09602		29.8562	0.05717		29.9978	0.07857		29.4945	0.06978
		29.9776	0.09635		29.9356	0.05748		30.0756	0.07883		29.5763	0.07006
		30.0565	0.09682		30.0145	0.05778		30.156	0.07913		29.6559	0.07034
		30.1373	0.09714		30.0961	0.05824		30.2345	0.07944		29.7355	0.07075
		30.2194	0.09746		30.1732	0.05855		30.3158	0.07985		29.8176	0.07105
		30.2984	0.09778		30.2544	0.05886		30.3962	0.08014		29.8943	0.07133
		30.3789	0.09811		30.3361	0.05916		30.4732	0.0803		29.9746	0.07162
		30.4618	0.09858		30.4135	0.05949		30.5523	0.08058		30.0548	0.07192
		30.5392	0.09891		30.4961	0.05994		30.6353	0.08101		30.1355	0.07234
		30.6201	0.09923		30.5735	0.06025		30.7134	0.08133		30.2173	0.07263
		30.702	0.09956		30.6539	0.06057		30.7944	0.08162		30.2967	0.07292
		30.7794	0.09988		30.7352	0.06089		30.8752	0.08192		30.3776	0.07321
		30.861	0.1002		30.8154	0.06119		30.9545	0.08224		30.4579	0.07349
		30.9403	0.10067		30.8973	0.06151		31.0349	0.08253		30.5387	0.07378
		31.0213	0.101		30.9747	0.06197		31.1147	0.08281		30.6195	0.07421
		31.1004	0.10132		31.0573	0.06228		31.1962	0.08312		30.7017	0.0745
		31.1808	0.10165		31.1375	0.06259		31.2735	0.08358		30.7828	0.07478
		31.2637	0.10197		31.2177	0.06291		31.3548	0.08385		30.8629	0.07507
		31.343	0.10228		31.298	0.06322		31.436	0.08414		30.9428	0.07536
		31.4249	0.1026		31.3799	0.06352		31.5174	0.08445		31.0241	0.07563
		31.5033	0.10292		31.4592	0.06384		31.5954	0.08473		31.1039	0.0759
		31.583	0.10339		31.541	0.06417		31.6749	0.085		31.184	0.07619
		31.6656	0.1037		31.621	0.06448		31.7569	0.0853		31.268	0.07659
		31.7471	0.10401		31.7013	0.06493		31.839	0.08561		31.3479	0.07686
		31.8274	0.10433		31.782	0.06525		31.9187	0.08586		31.4287	0.07714
		31.9089	0.10463		31.8637	0.06556		31.9992	0.08628		31.5125	0.07743
		31.9908	0.10494		31.9443	0.06587		32.0795	0.08658		31.5909	0.07769
		32.0704	0.10525		32.0246	0.06618		32.1597	0.08686		31.6728	0.07796
		32.1506	0.10556		32.1055	0.06651		32.2397	0.08712		31.7524	0.07825
		32.2318	0.10586		32.1868	0.06682		32.3201	0.08741		31.8346	0.07852
		32.3133	0.10616		32.2673	0.06713		32.4032	0.08771		31.9146	0.07878
		32.3931	0.10646		32.3495	0.06744		32.4847	0.08796		31.9954	0.07905
		32.4759	0.10676		32.4295	0.06775		32.5664	0.08822		32.0793	0.07947
		32.558	0.10721		32.5097	0.06805		32.6446	0.08851		32.1599	0.07973
		32.6364	0.10751		32.5917	0.0685		32.7248	0.0888		32.2407	0.08
		32.7173	0.10781		32.6723	0.06881		32.8051	0.08904		32.3217	0.08027
		32.7999	0.10811		32.7525	0.06911		32.8848	0.0893		32.4013	0.08054
		32.88	0.1084		32.8331	0.06941		32.9679	0.08971		32.484	0.0808
		32.9614	0.1087		32.9131	0.06971		33.0477	0.08997		32.5621	0.08106
		33.0413	0.10898		32.9954	0.07001		33.1298	0.09022		32.6463	0.08133
		33.123	0.10926		33.0764	0.07031		33.2069	0.09048		32.7266	0.08159
		33.2036	0.10956		33.1584	0.07061		33.291	0.09074		32.8072	0.08184
		33.2845	0.10985		33.2389	0.07091		33.3714	0.091		32.8882	0.08211
		33.3655	0.11013		33.3185	0.07121		33.4528	0.09127		32.9723	0.08237
		33.447	0.11042		33.4009	0.0715		33.5336	0.09156		33.0518	0.08261
		33.5287	0.11071		33.4807	0.07179		33.6152	0.09183		33.1331	0.08286
		33.6094	0.111		33.5616	0.07209		33.6978	0.0922		33.2123	0.08313
		33.6897	0.11127		33.6445	0.07238		33.7777	0.09246		33.2969	0.08338
		33.7717	0.11155		33.7236	0.07267		33.858	0.09274		33.3774	0.08362
		33.8517	0.11183		33.806	0.07296		33.9366	0.0929		33.4579	0.08386
		33.9319	0.11211		33.8862	0.07326		34.019	0.09321		33.5405	0.08412
		34.0128	0.11237		33.9669	0.07354		34.0986	0.09332		33.6215	0.08436
		34.094	0.11264		34.0474	0.07383		34.1808	0.09364		33.7023	0.08471
		34.1766	0.11292		34.1318	0.07411		34.2617	0.09384		33.7831	0.08495
		34.2574	0.11319		34.2114	0.07441		34.3415	0.09405		33.8642	0.08519
		34.3372	0.11345		34.2901	0.07468		34.4241	0.09427		33.9463	0.08542
		34.4184	0.11372		34.372	0.07496		34.5047	0.0945		34.0288	0.08565
		34.4977	0.11398		34.4523	0.07524		34.5846	0.09471		34.1081	0.0859
		34.582	0.11437		34.5341	0.07553		34.6643	0.09492		34.1889	0.08613
		34.6642	0.11472		34.6153	0.07595		34.7481	0.09514		34.2683	0.08635
		34.743	0.11487		34.6975	0.07635		34.8252	0.09537		34.3504	0.08658
		34.8241	0.11512		34.7772	0.07663		34.9074	0.09557		34.4319	0.08683
		34.9054	0.11546		34.861	0.07691		34.988	0.09577		34.5124	0.08706
		34.9873	0.11561		34.9389	0.07719		35.0716	0.09599		34.5951	0.08729
		35.0675	0.11585		35.021	0.07746		35.1503	0.09622		34.676	0.08752
		35.1487	0.1162		35.1033	0.07774		35.2307	0.09642		34.7554	0.08776
		35.2293	0.11644		35.1818	0.07801		35.3118	0.09663		34.8387	0.08799
		35.3076	0.11657		35.2633	0.07829		35.3906	0.09685		34.9183	0.08821
		35.3901	0.11691		35.3431	0.07856		35.474	0.09716		35.0007	0.08843
		35.4728	0.11714		35.4234	0.07882		35.5555	0.09737		35.0806	0.08866
		35.5519	0.11736		35.5067	0.0791		35.6318	0.09746		35.163	0.08887
		35.6347	0.11759		35.5876	0.07936		35.7152	0.09777		35.244	0.08907
		35.7129	0.11782		35.6673	0.07963		35.7961	0.09796		35.3234	0.08929
		35.7946	0.11804		35.7468	0.07989		35.8769	0.09816		35.4058	0.08951
		35.8768	0.11826		35.8293	0.08015		35.957	0.09835		35.4873	0.08971
		35.9575	0.11848		35.9094	0.08042		36.038	0.09854		35.5673	0.08991
		36.0357	0.1187		35.9891	0.08068		36.1164	0.09872		35.6498	0.09013
		36.1189	0.11892		36.0706	0.08093		36.1964	0.09891		35.7288	0.09035
		36.1986	0.11912		36.1513	0.08119		36.2779	0.09909		35.8108	0.09056
		36.2825	0.11934		36.2321	0.08145		36.3593	0.09928		35.8912	0.09076
		36.3611	0.11955		36.3141	0.0817		36.4389	0.09945		35.9716	0.09098
		36.4433	0.11975		36.3947	0.08195		36.52	0.09964		36.0526	0.09121
		36.5221	0.11995		36.4739	0.0822		36.6012	0.09982		36.136	0.09142
		36.6039	0.12016		36.5564	0.08245		36.6839	0.1		36.2162	0.09163
		36.6853	0.12036		36.6355	0.08269		36.7627	0.10018		36.2983	0.09185
		36.7654	0.12056		36.7163	0.08293		36.8442	0.10036		36.3798	0.09207
		36.8449	0.12075		36.7976	0.08317		36.925	0.10055		36.4589	0.09227
		36.9252	0.12094		36.8771	0.08341		37.005	0.10072		36.5388	0.09248
		37.0066	0.12114		36.9594	0.08364		37.0867	0.1009		36.6198	0.09269
		37.0878	0.12133		37.0403	0.08388		37.1651	0.10109		36.7024	0.09291
		37.1688	0.12151		37.1204	0.08411		37.2471	0.10127		36.7831	0.09311
		37.2495	0.1217		37.2008	0.08435		37.3289	0.10144		36.8639	0.0934
		37.3327	0.12188		37.2818	0.08458		37.407	0.1016		36.9456	0.09361
		37.4111	0.12206		37.3633	0.08481		37.4887	0.10178		37.0238	0.09372
		37.4918	0.12225		37.4435	0.08504		37.5694	0.10194		37.1061	0.0939
		37.5718	0.12243		37.5233	0.08527		37.6506	0.1021		37.186	0.09417
		37.6518	0.1226		37.6024	0.0855		37.7287	0.10226		37.2691	0.09427
		37.733	0.12278		37.6847	0.08572		37.8104	0.10241		37.3476	0.09445
		37.8119	0.12295		37.7637	0.08594		37.8891	0.10256		37.4293	0.09462
		37.8933	0.12313		37.8463	0.08617		37.9734	0.10271		37.5088	0.09479
		37.9757	0.1233		37.9268	0.08638		38.0527	0.10285		37.591	0.09505
		38.0559	0.12346		38.0055	0.0866		38.134	0.103		37.674	0.09522
		38.1367	0.12363		38.088	0.08682		38.2151	0.10314		37.7527	0.09538
		38.2155	0.12379		38.1683	0.08704		38.2953	0.10329		37.8346	0.09556
		38.2964	0.12396		38.2458	0.08725		38.3752	0.10343		37.9138	0.09573
		38.3772	0.12412		38.328	0.08748		38.4563	0.10358		37.9963	0.0959
		38.4574	0.12428		38.4085	0.0877		38.5361	0.10372		38.0754	0.096
		38.5386	0.12443		38.4907	0.08792		38.6172	0.10385		38.1571	0.09623
		38.6188	0.12459		38.5703	0.08813		38.6955	0.10391		38.2369	0.0964
		38.6993	0.12474		38.6509	0.08834		38.7737	0.10405		38.3186	0.09657
		38.7797	0.12489		38.7296	0.08856		38.8563	0.10419		38.3981	0.09666
		38.8629	0.12504		38.8097	0.08877		38.9384	0.10439		38.4799	0.09689
		38.9405	0.12518		38.8911	0.08898		39.0174	0.10443		38.5594	0.09699
		39.0222	0.12533		38.9741	0.08918		39.1001	0.10469		38.6407	0.09721
		39.1018	0.12548		39.0524	0.08939		39.1779	0.10475		38.7212	0.09737
		39.1837	0.12562		39.1335	0.08959		39.2595	0.10489		38.8019	0.09753
		39.2627	0.12576		39.2134	0.08979		39.3413	0.10502		38.8834	0.09769
		39.3422	0.1259		39.2953	0.08999		39.4212	0.10516		38.9633	0.09783
		39.4246	0.12604		39.3764	0.0902		39.5005	0.1053		39.0434	0.09792
		39.5044	0.12618		39.4547	0.09039		39.5829	0.10542		39.1254	0.09812
		39.585	0.12631		39.538	0.09058		39.6625	0.10556		39.206	0.0982
		39.6639	0.12638		39.6168	0.09077		39.7458	0.1057		39.2859	0.0984
		39.7448	0.12658		39.6957	0.09087		39.8222	0.10578		39.3682	0.09854
		39.8263	0.12671		39.7763	0.09105		39.904	0.10585		39.4478	0.09862
		39.9051	0.12677		39.8586	0.09124		39.9838	0.10592		39.5272	0.09875
		39.9875	0.12696		39.9371	0.09143		40.0649	0.10602		39.6091	0.09888
		40.0681	0.12708		40.0187	0.09162		40.1438	0.10611		39.6878	0.09901
		40.1458	0.12713		40.0994	0.0918		40.2241	0.10619		39.7705	0.09915
		40.2279	0.12725		40.1791	0.09198		40.3044	0.10629		39.8511	0.09934
		40.3096	0.12743		40.2604	0.09216		40.3857	0.10639		39.933	0.09942
		40.3893	0.12748		40.3422	0.09234		40.4664	0.10649		40.0113	0.09956
		40.4686	0.12758		40.4228	0.09252		40.5464	0.10657		40.0918	0.09969
		40.5508	0.12769		40.5003	0.0927		40.6261	0.10666		40.1743	0.09983
		40.6315	0.1278		40.5816	0.09289		40.7068	0.10676		40.2556	0.09996
		40.7107	0.12791		40.662	0.09307		40.7872	0.10685		40.3361	0.10009
		40.7896	0.12801		40.7429	0.09325		40.8689	0.10694		40.416	0.10022
		40.872	0.12811		40.8219	0.09343		40.9494	0.10704		40.4979	0.1004
		40.952	0.12822		40.9018	0.0936		41.0266	0.1071		40.5749	0.10048
		41.0329	0.12832		40.9838	0.09378		41.1094	0.10724		40.6575	0.10061
		41.1125	0.12838		41.0656	0.09395		41.1902	0.10733		40.7397	0.10074
		41.1936	0.12848		41.1442	0.09411		41.2714	0.10743		40.8182	0.10087
		41.274	0.12858		41.2235	0.09428		41.3508	0.10749		40.9002	0.10099
		41.3534	0.12868		41.3038	0.09438		41.431	0.10762		40.9789	0.10111
		41.4354	0.12877		41.3854	0.09454		41.5115	0.10767		41.057	0.10123
		41.5141	0.12886		41.4661	0.0947		41.5922	0.10777		41.1395	0.10135
		41.5949	0.12895		41.5475	0.09487		41.6722	0.10787		41.2205	0.10146
		41.6767	0.12904		41.6302	0.09509		41.752	0.10795		41.2995	0.10157
		41.7561	0.12912		41.7093	0.09519		41.8332	0.10804		41.3812	0.10168
		41.8375	0.1292		41.7893	0.09534		41.9127	0.10814		41.4602	0.10178
		41.9178	0.12928		41.8689	0.0955		41.9914	0.10822		41.5413	0.10189
		41.9958	0.12936		41.947	0.09565		42.0736	0.1083		41.6231	0.102
		42.0784	0.12943		42.0304	0.0958		42.1552	0.10839		41.7031	0.1021
		42.1593	0.1295		42.1111	0.09595		42.2358	0.10849		41.7836	0.1022
		42.2398	0.12957		42.1909	0.09611		42.3147	0.10857		41.8632	0.10225
		42.3214	0.12965		42.2728	0.09626		42.3974	0.10864		41.9442	0.10236
		42.4022	0.12971		42.3541	0.09641		42.4749	0.10873		42.0258	0.10251
		42.4795	0.12977		42.4323	0.09656		42.5574	0.10881		42.1063	0.10261
		42.5625	0.12984		42.5155	0.09671		42.6374	0.10888		42.1858	0.10265
		42.6428	0.1299		42.5959	0.09685		42.7173	0.10895		42.2699	0.10281
		42.7239	0.12996		42.6744	0.097		42.7984	0.10903		42.3491	0.1029
		42.8028	0.13003		42.7558	0.09714		42.8796	0.10912		42.4311	0.103
		42.8841	0.1301		42.8352	0.09728		42.9604	0.10919		42.5111	0.10309
		42.9649	0.13017		42.9178	0.09742		43.0381	0.10927		42.5903	0.10314
		43.0452	0.13023		42.997	0.09756		43.1207	0.10936		42.6731	0.10324
		43.1264	0.13029		43.0774	0.09769		43.2005	0.10945		42.7523	0.10333
		43.2052	0.13036		43.1576	0.09783		43.2804	0.10952		42.8321	0.10342
		43.2874	0.13042		43.2373	0.09796		43.3622	0.1096		42.9137	0.10353
		43.367	0.13047		43.3156	0.09809		43.4432	0.10968		42.9946	0.10363
		43.4458	0.13053		43.3981	0.09822		43.5237	0.10976		43.0756	0.10377
		43.5298	0.13059		43.4775	0.09836		43.6044	0.10982		43.1547	0.10382
		43.6083	0.13065		43.5609	0.09849		43.6843	0.10988		43.2367	0.10393
		43.689	0.13069		43.6411	0.09861		43.764	0.10995		43.3161	0.10403
		43.7709	0.13075		43.7211	0.09874		43.8462	0.11002		43.3986	0.10417
		43.8509	0.1308		43.7993	0.09888		43.9261	0.11008		43.4777	0.10422
		43.9312	0.13084		43.8819	0.09901		44.0084	0.11014		43.5602	0.10437
		44.0125	0.13089		43.9633	0.09913		44.0869	0.11021		43.6393	0.10442
		44.0928	0.13093		44.0428	0.09926		44.1687	0.11028		43.7202	0.10451
		44.1742	0.13097		44.1235	0.09939		44.2508	0.11033		43.8001	0.1046
		44.2545	0.13101		44.2064	0.09952		44.3319	0.1104		43.8799	0.1047
		44.3342	0.13105		44.2882	0.09964		44.4126	0.11047		43.9629	0.10478
		44.4149	0.13109		44.3647	0.09976		44.4928	0.11053		44.0435	0.1049
		44.4955	0.13113		44.4475	0.09989		44.573	0.11058		44.1242	0.10494
		44.5779	0.13117		44.5282	0.1		44.6538	0.11064		44.2068	0.10506
		44.6579	0.13121		44.6079	0.10012		44.7338	0.11071		44.2855	0.1051
		44.7393	0.13125		44.6873	0.10023		44.8163	0.11077		44.366	0.10517
		44.8204	0.13129		44.7685	0.10035		44.8953	0.11082		44.4491	0.10529
		44.897	0.13132		44.8497	0.10046		44.9775	0.11088		44.5316	0.10536
		44.9822	0.13135		44.9311	0.10057		45.057	0.11095		44.6107	0.10544
		45.0607	0.13138		45.0093	0.10069		45.1365	0.111		44.6927	0.10551
		45.1407	0.13141		45.0921	0.1008		45.2174	0.11105		44.7711	0.1056
		45.2215	0.13144		45.1743	0.10091		45.2989	0.11111		44.8509	0.10564
		45.3038	0.13147		45.2547	0.10102		45.3802	0.11117		44.9337	0.10575
		45.3862	0.1315		45.3339	0.10114		45.4609	0.11122		45.0136	0.10582
		45.4666	0.13153		45.4165	0.10127		45.5425	0.11126		45.0933	0.1059
		45.5456	0.13156		45.4966	0.10139		45.6233	0.11132		45.1761	0.10596
		45.6269	0.13159		45.5755	0.10153		45.7037	0.11138		45.2574	0.10602
		45.7086	0.13161		45.6566	0.10166		45.7849	0.11143		45.3385	0.10609
		45.7885	0.13164		45.7381	0.10179		45.8643	0.11147		45.4198	0.10616
		45.8708	0.13166		45.8189	0.10191		45.9458	0.11152		45.4975	0.1062
		45.9519	0.13168		45.9006	0.10203		46.0274	0.11159		45.5785	0.10628
		46.0305	0.1317		45.9818	0.10216		46.1071	0.11161		45.6601	0.10634
		46.1128	0.13173		46.0632	0.10227		46.1872	0.11164		45.7412	0.10641
		46.1942	0.13174		46.1418	0.10237		46.2692	0.11169		45.8215	0.10647
		46.2755	0.13176		46.2228	0.10247		46.3519	0.11176		45.9021	0.10654
		46.3555	0.13177		46.3053	0.10259		46.4308	0.11177		45.9844	0.10661
		46.4369	0.13178		46.3866	0.10265		46.5125	0.11184		46.0654	0.10668
		46.5173	0.13179		46.4688	0.10272		46.5939	0.11189		46.1464	0.10675
		46.5973	0.13179		46.5484	0.1028		46.6722	0.11193		46.2251	0.10682
		46.6796	0.1318		46.6283	0.10283		46.7543	0.11197		46.3089	0.1069
		46.7605	0.1318		46.71	0.10296		46.8364	0.11202		46.3904	0.107
		46.8413	0.13181		46.7938	0.10304		46.9145	0.11208		46.4719	0.10709
		46.9226	0.13181		46.8714	0.10312		46.996	0.11213		46.5511	0.10718
		47.0041	0.13181		46.9537	0.1032		47.0784	0.11218		46.6328	0.10726
		47.0857	0.13182		47.0337	0.10328		47.1594	0.11224		46.7142	0.10735
		47.1662	0.13182		47.1157	0.10335		47.2412	0.1123		46.7944	0.10743
		47.2446	0.13182		47.1974	0.10343		47.322	0.11235		46.875	0.10751
		47.3282	0.13182		47.2756	0.10352		47.4041	0.1124		46.9573	0.10759
		47.4092	0.13181		47.3582	0.10359		47.4868	0.11245		47.0394	0.10767
		47.4893	0.13181		47.4398	0.10368		47.5652	0.1125		47.1215	0.10772
		47.5721	0.1318		47.5214	0.10376		47.6472	0.11255		47.2016	0.10775
		47.6524	0.1318		47.6003	0.10384		47.728	0.1126		47.2822	0.1078
		47.7338	0.13179		47.6837	0.10391		47.8093	0.11265		47.3637	0.10785
		47.8117	0.13178		47.7632	0.10399		47.8896	0.1127		47.4436	0.10791
		47.8945	0.13178		47.8463	0.10406		47.9718	0.11274		47.5259	0.10796
		47.9756	0.13176		47.926	0.10414		48.0527	0.11279		47.6081	0.10802
		48.0586	0.13175		48.0088	0.10421		48.1335	0.11284		47.6912	0.10809
		48.1389	0.13173		48.0902	0.10428		48.2145	0.11289		47.7712	0.10815
		48.2204	0.13172		48.1711	0.10435		48.2973	0.11293		47.8498	0.10821
		48.3022	0.1317		48.2528	0.10442		48.3766	0.11297		47.9305	0.10828
		48.3844	0.13169		48.333	0.10449		48.4583	0.11301		48.0122	0.10834
		48.4628	0.13168		48.4152	0.10457		48.5414	0.11305		48.0913	0.10841
		48.5452	0.13166		48.4974	0.10466		48.6221	0.11308		48.1747	0.10847
		48.6263	0.13164		48.5777	0.10476		48.7018	0.11311		48.2545	0.10854
		48.7075	0.13163		48.6589	0.10486		48.7829	0.11315		48.3374	0.1086
		48.788	0.13161		48.7392	0.10495		48.8658	0.11318		48.4176	0.10866
		48.8719	0.13159		48.8208	0.10504		48.946	0.11321		48.4998	0.10873
		48.9513	0.13156		48.9037	0.10512		49.0255	0.11325		48.58	0.10879
		49.0344	0.13154		48.9844	0.10519		49.1084	0.11329		48.6606	0.10885
		49.1131	0.13151		49.0644	0.10527		49.1909	0.11332		48.7443	0.10892
		49.1958	0.13149		49.147	0.10533		49.271	0.11335		48.8261	0.10898
		49.2783	0.13147		49.2268	0.10537		49.3524	0.11338		48.907	0.10905
		49.3592	0.13144		49.3084	0.10539		49.433	0.1134		48.9899	0.10912
		49.4412	0.13141		49.3936	0.10544		49.5166	0.11342		49.0696	0.10918
		49.5221	0.13139		49.4714	0.1055		49.5966	0.11344		49.1497	0.10924
		49.5995	0.13136		49.5528	0.10555		49.6791	0.11346		49.2333	0.1093
		49.6829	0.13134		49.6359	0.1056		49.7611	0.11348		49.3158	0.10936
		49.7651	0.13131		49.7163	0.10566		49.8435	0.1135		49.3939	0.10941
		49.8444	0.13128		49.7983	0.10571		49.9215	0.11352		49.4764	0.10947
		49.9278	0.13125		49.8807	0.10576		50.0044	0.11354		49.5606	0.10953
		50.0077	0.13121		49.9602	0.10581		50.0855	0.11356		49.6413	0.10959
		50.0902	0.13118		50.0413	0.10587		50.1675	0.11358		49.7229	0.10964
		50.1723	0.13114		50.123	0.10592		50.2477	0.11359		49.803	0.1097
		50.2505	0.13111		50.2032	0.10597		50.3303	0.11362		49.8862	0.10976
		50.3336	0.13107		50.2864	0.10603		50.4103	0.11364		49.965	0.10982
		50.4162	0.13103		50.3661	0.10608		50.4957	0.11366		50.0483	0.10987
		50.4992	0.13099		50.444	0.10611		50.5737	0.11367		50.1298	0.10993
		50.5785	0.13096		50.5256	0.10616		50.6568	0.11371		50.2119	0.10999
		50.6607	0.13091		50.6078	0.10621		50.7386	0.11373		50.2931	0.11004
		50.7428	0.13087		50.6893	0.10627		50.8187	0.11374		50.3749	0.11009
		50.8244	0.13086		50.7721	0.10633		50.9004	0.11376		50.4554	0.11014
		50.905	0.13081		50.8519	0.10638		50.983	0.11378		50.5376	0.11018
		50.9916	0.13074		50.9352	0.10644		51.0658	0.11382		50.6193	0.11023
		51.0691	0.13072		51.0175	0.10649		51.1458	0.11383		50.7	0.11031
		51.1509	0.13068		51.0994	0.10654		51.2307	0.11387		50.7826	0.11037
		51.2312	0.13063		51.1811	0.10659		51.3099	0.11388		50.863	0.1104
		51.314	0.13058		51.2698	0.10664		51.393	0.1139		50.9447	0.11046
		51.3958	0.13053		51.353	0.10669		51.4731	0.11393		51.0279	0.11051
		51.4781	0.13049		51.4318	0.10673		51.5586	0.11396		51.1098	0.11056
		51.5583	0.13044		51.5127	0.10678		51.6366	0.11399		51.1923	0.11062
		51.6416	0.13039		51.5966	0.10682		51.7183	0.11401		51.2704	0.11067
		51.7223	0.13034		51.6763	0.10686		51.8006	0.11404		51.3484	0.11072
		51.8038	0.13029		51.7585	0.10691		51.8793	0.11407		51.4343	0.11077
		51.8856	0.13023		51.8388	0.10695		51.9648	0.11409		51.5156	0.11082
		51.97	0.13017		51.9228	0.10699		52.045	0.11411		51.5977	0.11087
		52.0503	0.13012		52.0038	0.10703		52.1288	0.11414		51.679	0.11093
		52.131	0.13006		52.0864	0.10707		52.2079	0.11417		51.7617	0.11097
		52.2118	0.13		52.1663	0.10711		52.2882	0.11419		51.8445	0.11102
		52.2955	0.12993		52.249	0.10715		52.3743	0.1142		51.9274	0.11108
		52.3759	0.12987		52.3327	0.10718		52.4541	0.11422		52.0083	0.11113
		52.4586	0.12981		52.4116	0.10722		52.537	0.11423		52.0921	0.11118
		52.5417	0.12975		52.4919	0.10726		52.6183	0.11424		52.1785	0.11123
		52.623	0.12968		52.5753	0.10729		52.7014	0.11424		52.2561	0.11128
		52.7067	0.12962		52.6564	0.10732		52.7822	0.11425		52.3384	0.11132
		52.7861	0.12955		52.7391	0.10736		52.8625	0.11426		52.4179	0.11137
		52.8674	0.12949		52.8203	0.10739		52.9455	0.11426		52.5014	0.11141
		52.9501	0.12942		52.9011	0.10742		53.0272	0.11427		52.584	0.11146
		53.0338	0.12935		52.9834	0.10745		53.1108	0.11428		52.6634	0.1115
		53.1155	0.12928		53.0661	0.10748		53.1915	0.11429		52.7446	0.11154
		53.1953	0.12922		53.1499	0.10751		53.2738	0.1143		52.8273	0.11158
		53.2796	0.12915		53.2294	0.10753		53.3567	0.11431		52.9091	0.11162
		53.3603	0.12908		53.3124	0.10756		53.4373	0.11433		52.9908	0.11167
		53.4402	0.129		53.3941	0.10758		53.5191	0.11434		53.074	0.11171
		53.5222	0.12893		53.474	0.10761		53.6041	0.11434		53.1544	0.11176
		53.6064	0.12886		53.5526	0.10763		53.6839	0.11435		53.2352	0.11181
		53.6898	0.12878		53.6357	0.10765		53.7665	0.11436		53.3168	0.11186
		53.7698	0.1287		53.7166	0.10767		53.8476	0.11437		53.4007	0.11191
		53.8512	0.12863		53.7996	0.10769		53.9302	0.11437		53.4851	0.11197
		53.9337	0.12855		53.882	0.1077		54.0115	0.11438		53.5639	0.11202
		54.0165	0.12847		53.9645	0.10773		54.0947	0.11439		53.6478	0.11207
		54.0992	0.12839		54.0472	0.10775		54.1762	0.11439		53.7269	0.11213
		54.1817	0.12831		54.1307	0.10778		54.2577	0.1144		53.8098	0.11218
		54.2612	0.12822		54.2197	0.1078		54.342	0.1144		53.8907	0.11224
		54.3446	0.12813		54.3028	0.10782		54.4231	0.11441		53.9746	0.11229
		54.4278	0.12805		54.3815	0.10785		54.5059	0.11442		54.057	0.11233
		54.5112	0.12797		54.459	0.10787		54.587	0.11442		54.1384	0.11238
		54.5926	0.12788		54.5429	0.10789		54.6687	0.11442		54.2218	0.11242
		54.6739	0.12779		54.6268	0.10791		54.752	0.11442		54.3052	0.11247
		54.7557	0.12771		54.7068	0.10793		54.8334	0.11443		54.3873	0.1125
		54.8374	0.12763		54.7885	0.10795		54.9179	0.11442		54.4697	0.11255
		54.9182	0.12754		54.8711	0.10797		54.9981	0.11442		54.5485	0.11259
		55.0045	0.12746		54.9538	0.10798		55.0802	0.11443		54.6315	0.11263
		55.0845	0.12738		55.0383	0.10799		55.1633	0.11443		54.7132	0.11268
		55.1663	0.12729		55.1198	0.10801		55.2461	0.11442		54.7974	0.11272
		55.2491	0.1272		55.2028	0.10802		55.3256	0.11443		54.8792	0.11277
		55.3308	0.12711		55.2836	0.10804		55.4093	0.11443		54.9601	0.11282
		55.4115	0.12703		55.3657	0.10805		55.492	0.11442		55.0447	0.11287
		55.4957	0.12694		55.4503	0.10808		55.5737	0.11442		55.1254	0.11292
		55.575	0.12685		55.5307	0.10811		55.6546	0.11442		55.2066	0.11296
		55.6599	0.12676		55.6111	0.10814		55.737	0.11441		55.289	0.113
		55.7423	0.12667		55.6938	0.10818		55.8197	0.1144		55.3734	0.11304
		55.8255	0.12655		55.7743	0.10822		55.9035	0.1144		55.4551	0.11308
		55.9068	0.12646		55.8566	0.10825		55.9849	0.11439		55.5376	0.11315
		55.9869	0.1264		55.9418	0.10828		56.0655	0.11439		55.6203	0.11319
		56.0709	0.12627		56.0213	0.1083		56.1471	0.11437		55.6999	0.11321
		56.151	0.12618		56.1035	0.10832		56.2286	0.11437		55.7821	0.11326
		56.2354	0.12608		56.1865	0.10834		56.3134	0.11435		55.8652	0.11332
		56.3171	0.12598		56.271	0.10836		56.395	0.11433		55.9479	0.11337
		56.401	0.12588		56.3531	0.10835		56.4765	0.11432		56.0306	0.11342
		56.4798	0.12577		56.435	0.10833		56.56	0.11431		56.1126	0.11347
		56.5644	0.12567		56.515	0.10831		56.6427	0.1143		56.1957	0.11351
		56.6461	0.12556		56.5973	0.1083		56.7237	0.11429		56.2777	0.11356
		56.7312	0.12546		56.6803	0.10829		56.806	0.11428		56.3587	0.1136
		56.8101	0.12535		56.7627	0.10828		56.8902	0.11427		56.441	0.11367
		56.8929	0.12524		56.845	0.10827		56.9719	0.11426		56.5247	0.11373
		56.9764	0.12514		56.9275	0.10826		57.0535	0.11425		56.6067	0.1138
		57.058	0.12503		57.0101	0.10825		57.1359	0.11424		56.6899	0.11385
		57.1417	0.12492		57.0932	0.10824		57.2193	0.11423		56.7698	0.11391
		57.2244	0.12482		57.175	0.10822		57.301	0.11422		56.8524	0.11396
		57.3081	0.12471		57.2559	0.10821		57.3845	0.11421		56.9332	0.11401
		57.3873	0.1246		57.3398	0.1082		57.4678	0.1142		57.018	0.11406
		57.4708	0.12449		57.4228	0.10818		57.5503	0.11419		57.0989	0.11411
		57.5534	0.12438		57.5063	0.10817		57.6333	0.11417		57.1827	0.11415
		57.6357	0.12427		57.5877	0.10816		57.7158	0.11416		57.2656	0.11416
		57.7199	0.12416		57.6726	0.10815		57.7961	0.11415		57.3466	0.11418
		57.8028	0.12404		57.7512	0.10814		57.8772	0.11414		57.4318	0.11421
		57.8832	0.12393		57.8369	0.10813		57.9589	0.11413		57.5127	0.11424
		57.9682	0.12381		57.9186	0.10811		58.0428	0.11412		57.5955	0.11427
		58.0489	0.12369		57.9999	0.1081		58.1262	0.1141		57.6785	0.11431
		58.131	0.12357		58.0847	0.10809		58.2071	0.11409		57.7618	0.11435
		58.2121	0.12345		58.1654	0.10808		58.2926	0.11408		57.8445	0.1144
		58.297	0.12332		58.248	0.10806		58.3727	0.11406		57.9255	0.11444
		58.3776	0.1232		58.3301	0.10805		58.4553	0.11405		58.0074	0.11448
		58.4593	0.12308		58.4143	0.10803		58.5404	0.11404		58.0894	0.11453
		58.5443	0.12295		58.4935	0.10801		58.6215	0.11402		58.1731	0.11457
		58.627	0.12283		58.5803	0.10801		58.7034	0.114		58.2557	0.11462
		58.7091	0.12271		58.662	0.10801		58.7852	0.11398		58.3389	0.11467
		58.7916	0.12258		58.7448	0.10801		58.8681	0.11397		58.419	0.11471
		58.8744	0.12245		58.8275	0.10802		58.9527	0.11395		58.5024	0.11476
		58.9555	0.12233		58.908	0.10802		59.0337	0.11393		58.5884	0.1148
		59.0378	0.1222		58.9932	0.10802		59.1155	0.11392		58.6656	0.11485
		59.1212	0.12208		59.0746	0.10801		59.1988	0.11391		58.7524	0.11489
		59.2042	0.12194		59.1568	0.10801		59.283	0.1139		58.834	0.11494
		59.2869	0.12181		59.2395	0.10799		59.3651	0.11388		58.9165	0.11499
		59.3706	0.12168		59.3211	0.10795		59.4481	0.11387		58.9986	0.11503
		59.4519	0.12155		59.4038	0.1079		59.5311	0.11386		59.0816	0.11508
		59.5362	0.12142		59.4897	0.10785		59.6121	0.11384		59.165	0.11512
		59.6199	0.12128		59.5695	0.10781		59.6963	0.11382		59.2456	0.11517
		59.7017	0.12115		59.6532	0.10778		59.7772	0.11381		59.3306	0.11521
		59.7833	0.12102		59.7361	0.10774		59.8604	0.11379		59.4139	0.11525
		59.8672	0.12088		59.8191	0.10771		59.9433	0.11376		59.4955	0.11529
		59.9469	0.12075		59.9001	0.10768		60.0249	0.11374		59.5771	0.11534
		60.0303	0.12061		59.9842	0.10765		60.1082	0.11372		59.6596	0.11538
		60.1155	0.12047		60.0659	0.10761		60.1934	0.11369		59.7431	0.11542
		60.1977	0.12033		60.1487	0.10758		60.275	0.11366		59.8244	0.11547
		60.2807	0.12019		60.2309	0.10755		60.3557	0.11363		59.9068	0.11551
		60.3625	0.12005		60.3141	0.10751		60.4403	0.1136		59.9902	0.11555
		60.4467	0.11992		60.3966	0.10749		60.5221	0.11357		60.0728	0.11559
		60.5271	0.11978		60.4807	0.10746		60.6057	0.11353		60.1568	0.11564
		60.6095	0.11964		60.5624	0.10742		60.6892	0.11351		60.2389	0.11568
		60.6921	0.1195		60.6461	0.10739		60.7709	0.11348		60.3216	0.11572
		60.7775	0.11936		60.7279	0.10736		60.8503	0.11346		60.4047	0.11577
		60.8593	0.11922		60.8132	0.10732		60.9352	0.11344		60.4879	0.11581
		60.9427	0.11908		60.8952	0.10729		61.018	0.11342		60.5704	0.11585
		61.0232	0.11894		60.9785	0.10725		61.1013	0.1134		60.6534	0.11589
		61.1065	0.11879		61.0624	0.10722		61.1846	0.11338		60.7335	0.11594
		61.1892	0.11865		61.1429	0.10718		61.265	0.11337		60.8172	0.11599
		61.2731	0.1185		61.2248	0.10714		61.3487	0.11334		60.8995	0.11604
		61.3575	0.11835		61.3089	0.1071		61.4337	0.11333		60.9832	0.1161
		61.44	0.1182		61.3905	0.10706		61.5139	0.11331		61.0662	0.11616
		61.5207	0.11805		61.475	0.10702		61.598	0.11328		61.1488	0.11621
		61.6052	0.1179		61.5558	0.10697		61.68	0.11325		61.2314	0.11627
		61.6871	0.11776		61.6388	0.10693		61.7648	0.11323		61.3148	0.11632
		61.7695	0.11761		61.7192	0.10688		61.846	0.1132		61.397	0.11637
		61.854	0.11746		61.8043	0.10684		61.9307	0.11318		61.4791	0.11642
		61.9357	0.11731		61.8874	0.1068		62.0117	0.11315		61.5618	0.11647
		62.0179	0.11715		61.9707	0.10675		62.0957	0.11312		61.6437	0.11652
		62.099	0.117		62.0522	0.10671		62.1775	0.11309		61.7287	0.11657
		62.185	0.11685		62.1372	0.10667		62.2605	0.11307		61.8094	0.11662
		62.2666	0.1167		62.2194	0.10662		62.3431	0.11304		61.8939	0.11667
		62.3502	0.11654		62.3041	0.10658		62.4279	0.11301		61.9745	0.11673
		62.4327	0.11638		62.3851	0.10654		62.509	0.11298		62.0593	0.11678
		62.5146	0.11622		62.4695	0.1065		62.5952	0.11294		62.1428	0.11683
		62.597	0.11607		62.5532	0.10645		62.6778	0.1129		62.2233	0.11689
		62.6799	0.11591		62.6338	0.1064		62.7603	0.11287		62.3079	0.11695
		62.7622	0.11576		62.7186	0.10636		62.8413	0.11284		62.3912	0.117
		62.8476	0.11559		62.8004	0.10631		62.9268	0.11281		62.4731	0.11705
		62.9322	0.11543		62.8845	0.10626		63.0067	0.11278		62.5564	0.11711
		63.0132	0.11527		62.9663	0.10621		63.0918	0.11275		62.6397	0.11716
		63.0969	0.11511		63.0489	0.10616		63.1733	0.11272		62.7222	0.11721
		63.1801	0.11495		63.1334	0.10611		63.2579	0.11269		62.8045	0.11726
		63.2638	0.11479		63.2144	0.10605		63.3411	0.11266		62.8888	0.11731
		63.3441	0.11462		63.2984	0.106		63.4211	0.11262		62.9711	0.11735
		63.4262	0.11446		63.3818	0.10595		63.5073	0.1126		63.0568	0.1174
		63.5101	0.11429		63.4631	0.10589		63.5885	0.11256		63.1371	0.11744
		63.593	0.11412		63.5461	0.10583		63.6717	0.11253		63.2203	0.11749
		63.6751	0.11395		63.6307	0.10577		63.7541	0.1125		63.304	0.11754
		63.7588	0.11378		63.7147	0.10571		63.8374	0.11247		63.3856	0.11759
		63.8439	0.11361		63.797	0.10564		63.9228	0.11243		63.468	0.11764
		63.927	0.11344		63.8783	0.10557		64.0019	0.1124		63.5521	0.1177
		64.0092	0.11327		63.9602	0.1055		64.0848	0.11236		63.6342	0.11775
		64.0907	0.11312		64.0441	0.10543		64.1674	0.11233		63.7171	0.1178
		64.1739	0.11299		64.1269	0.10537		64.2513	0.1123		63.8019	0.11786
		64.2573	0.11284		64.2108	0.10531		64.3343	0.11226		63.8828	0.11792
		64.3408	0.11269		64.2923	0.10524		64.4174	0.11222		63.9659	0.11797
		64.4232	0.11253		64.3766	0.10517		64.5001	0.11219		64.0498	0.11803
		64.506	0.11236		64.4602	0.10511		64.5829	0.11215		64.134	0.11809
		64.5893	0.1122		64.5438	0.10504		64.6651	0.11211		64.2171	0.11815
		64.672	0.11203		64.6248	0.10498		64.7489	0.11207		64.2983	0.11821
		64.7549	0.11185		64.7105	0.10491		64.8325	0.11203		64.3828	0.11827
		64.8376	0.11162		64.7926	0.10484		64.9162	0.11198		64.4637	0.11832
		64.9204	0.1114		64.8752	0.10478		64.9995	0.11193		64.5461	0.11838
		65.0046	0.1112		64.958	0.10471		65.0826	0.11188		64.6312	0.11844
		65.0867	0.11103		65.0402	0.10464		65.1641	0.11183		64.7132	0.11849
		65.171	0.11084		65.1235	0.10457		65.2477	0.11178		64.7957	0.11855
		65.2539	0.11067		65.2083	0.10451		65.3339	0.11174		64.8805	0.11861
		65.3345	0.11049		65.2902	0.10444		65.4161	0.11169		64.9627	0.11867
		65.4203	0.11031		65.3701	0.10438		65.4985	0.11165		65.0467	0.11874
		65.5025	0.11014		65.4548	0.10431		65.5824	0.11161		65.1284	0.11881
		65.5861	0.10996		65.5392	0.10424		65.6642	0.11157		65.2115	0.11888
		65.6693	0.10978		65.6197	0.10417		65.748	0.11152		65.2949	0.11894
		65.75	0.10961		65.7051	0.10409		65.8319	0.11148		65.3784	0.11901
		65.8355	0.10943		65.7882	0.10402		65.9124	0.11143		65.4608	0.11909
		65.9178	0.10925		65.8714	0.10396		65.9979	0.11138		65.5453	0.11916
		66.0007	0.10907		65.9548	0.10389		66.0797	0.11133		65.6279	0.11922
		66.0832	0.10889		66.0361	0.10381		66.1642	0.11127		65.7084	0.11928
		66.1674	0.10872		66.1199	0.10374		66.2453	0.11122		65.7908	0.11934
		66.2505	0.10854		66.204	0.10366		66.3318	0.11115		65.8742	0.1194
		66.3314	0.10837		66.287	0.10359		66.4118	0.11109		65.9553	0.11946
		66.4157	0.10819		66.3705	0.10351		66.4948	0.11103		66.0382	0.11952
		66.4989	0.108		66.4525	0.10344		66.5793	0.11097		66.1213	0.11959
		66.5837	0.10782		66.5363	0.10336		66.6611	0.11091		66.2028	0.11964
		66.6658	0.10763		66.6197	0.10329		66.7438	0.11086		66.2912	0.1197
		66.745	0.10745		66.7028	0.10321		66.8288	0.1108		66.3727	0.11976
		66.8313	0.10727		66.7879	0.10313		66.9108	0.11075		66.453	0.11982
		66.914	0.10708		66.869	0.10305		66.9928	0.11069		66.5393	0.11988
		66.9979	0.10689		66.9531	0.10297		67.0768	0.11064		66.6241	0.11994
		67.0812	0.10671		67.0352	0.10289		67.1605	0.11059		66.7064	0.12
		67.1635	0.10653		67.1177	0.1028		67.2418	0.11053		66.7892	0.12006
		67.248	0.10634		67.2015	0.10272		67.3274	0.11047		66.8711	0.12012
		67.3306	0.10616		67.2842	0.10263		67.4087	0.11042		66.9539	0.12018
		67.4136	0.10598		67.3658	0.10254		67.4926	0.11036		67.0367	0.12024
		67.4979	0.10579		67.4493	0.10245		67.5771	0.11031		67.1225	0.1203
		67.5783	0.10561		67.5332	0.10235		67.6592	0.11025		67.2036	0.12036
		67.6619	0.10543		67.6156	0.10226		67.7424	0.11018		67.2859	0.12042
		67.7453	0.10525		67.699	0.10216		67.8244	0.11012		67.37	0.12049
		67.8309	0.10506		67.7806	0.10212		67.9071	0.11006		67.4535	0.12055
		67.914	0.10488		67.8668	0.10197		67.9888	0.11		67.538	0.12062
		67.9958	0.10469		67.9488	0.10188		68.0739	0.10993		67.6192	0.12068
		68.0808	0.10451		68.0331	0.10178		68.1558	0.10987		67.7027	0.12075
		68.1611	0.10432		68.1165	0.10168		68.2424	0.10981		67.7869	0.12081
		68.2454	0.10413		68.1986	0.10158		68.3244	0.10974		67.8708	0.12088
		68.3292	0.10394		68.2826	0.10149		68.4072	0.10967		67.9527	0.12094
		68.4124	0.10376		68.3655	0.10139		68.4892	0.10961		68.0357	0.12101
		68.4945	0.10357		68.4487	0.10129		68.5743	0.10953		68.1208	0.12107
		68.5786	0.10338		68.533	0.1012		68.6546	0.10947		68.2035	0.12113
		68.6629	0.10319		68.6168	0.1011		68.7393	0.1094		68.2854	0.1212
		68.7452	0.10301		68.7	0.101		68.8234	0.10934		68.368	0.12127
		68.8277	0.10282		68.7845	0.1009		68.9047	0.10928		68.453	0.12133
		68.9109	0.10263		68.8659	0.10081		68.9879	0.10921		68.5351	0.1214
		68.9941	0.10244		68.9518	0.10071		69.0719	0.10915		68.619	0.12147
		69.0769	0.10226		69.0316	0.10061		69.1554	0.10908		68.7003	0.12154
		69.1521	0.10216		69.1174	0.10051		69.2371	0.10902		68.7842	0.12161
		69.2381	0.10197		69.1982	0.10041		69.3219	0.10896		68.8669	0.12168
		69.3221	0.10179		69.2826	0.10031		69.4045	0.10889		68.948	0.12175
		69.4066	0.10151		69.3668	0.10021		69.4882	0.10882		69.0327	0.12182
		69.4917	0.10132		69.4488	0.1001		69.5708	0.10876		69.1149	0.12189
		69.5741	0.10113		69.5334	0.1		69.6562	0.10869		69.1981	0.12196
		69.6573	0.10094		69.6157	0.09989		69.7376	0.10866		69.2812	0.12202
		69.7403	0.10084		69.6989	0.09978		69.8228	0.10856		69.3637	0.12209
		69.8333	0.10055		69.7809	0.09967		69.907	0.10849		69.4474	0.12216
		69.9182	0.10036		69.8675	0.09956		69.9879	0.10842		69.5315	0.12223
		69.9974	0.10017		69.9478	0.09946		70.0722	0.10834		69.614	0.1223
		70.0763	0.09997		70.0308	0.09935		70.1564	0.10826		69.6985	0.12237
		70.1594	0.09987		70.1144	0.09924		70.24	0.10818		69.7819	0.12244
		70.2423	0.09959		70.1977	0.09914		70.3188	0.10815		69.8648	0.12251
		70.3259	0.09939		70.2801	0.09903		70.4042	0.10807		69.9468	0.12257
		70.4094	0.09929		70.3621	0.09892		70.4866	0.10798		70.0292	0.12264
		70.4923	0.099		70.4472	0.09881		70.5705	0.10786		70.1118	0.12271
		70.5773	0.0988		70.5312	0.09871		70.6538	0.10782		70.1949	0.12278
		70.6582	0.0987		70.6149	0.0986		70.7366	0.1077		70.2782	0.12286
		70.7422	0.0984		70.6973	0.09849		70.8207	0.10762		70.3602	0.12289
		70.8245	0.0983		70.7812	0.09838		70.9045	0.10754		70.4442	0.123
		70.9089	0.098		70.8638	0.09827		70.9867	0.1075		70.5278	0.12307
		70.9912	0.0979		70.9466	0.09816		71.0707	0.10741		70.6108	0.12313
		71.0758	0.09761		71.0293	0.09804		71.1557	0.10729		70.6959	0.1232
		71.1591	0.09742		71.1126	0.09793		71.2377	0.10725		70.7781	0.12327
		71.2398	0.09732		71.1967	0.09781		71.3224	0.10717		70.8611	0.12331
		71.3248	0.09703		71.2789	0.0977		71.4066	0.10703		70.9453	0.12341
		71.4076	0.09692		71.3631	0.09758		71.4882	0.107		71.0278	0.12348
		71.4914	0.09672		71.4476	0.09745		71.5717	0.10691		71.1121	0.12356
		71.575	0.09653		71.5295	0.09733		71.6565	0.10682		71.1975	0.12364
		71.6602	0.09623		71.6119	0.09727		71.7386	0.10672		71.2814	0.12372
		71.7416	0.09613		71.6964	0.09708		71.8204	0.10663		71.3635	0.1238
		71.8273	0.09584		71.7804	0.09702		71.9035	0.10654		71.4475	0.12387
		71.9089	0.09574		71.8637	0.09689		71.9883	0.10645		71.5301	0.12395
		71.9934	0.09545		71.9475	0.09676		72.0696	0.10636		71.6136	0.12402
		72.0762	0.09525		72.0288	0.09663		72.153	0.10632		71.6969	0.12409
		72.1568	0.09515		72.1141	0.09651		72.238	0.10627		71.7806	0.12415
		72.2423	0.09495		72.1966	0.09638		72.3187	0.10621		71.8624	0.12422
		72.3252	0.09476		72.2796	0.09625		72.4017	0.10615		71.9461	0.12429
		72.408	0.09456		72.3646	0.09613		72.4845	0.10608		72.0288	0.12435
		72.4895	0.09436		72.4479	0.09595		72.5685	0.10601		72.1155	0.12442
		72.5744	0.09415		72.5307	0.09583		72.6523	0.10594		72.1991	0.12449
		72.6573	0.09395		72.6148	0.0957		72.7371	0.10585		72.2801	0.12456
		72.7415	0.09376		72.6969	0.09564		72.8209	0.10577		72.3615	0.12463
		72.8247	0.09356		72.7814	0.09541		72.9043	0.10564		72.4463	0.1247
		72.906	0.09337		72.8654	0.09534		72.9862	0.10551		72.5297	0.12477
		72.9921	0.09317		72.9474	0.09527		73.0717	0.10539		72.614	0.12484
		73.0724	0.09297		73.0311	0.09509		73.1532	0.10528		72.6959	0.1249
		73.1564	0.09277		73.1154	0.09496		73.237	0.10518		72.7809	0.12497
		73.2413	0.09257		73.1973	0.09483		73.3195	0.10507		72.8635	0.12504
		73.3245	0.09237		73.2811	0.0947		73.4052	0.10497		72.947	0.1251
		73.407	0.09218		73.3627	0.09464		73.4863	0.10486		73.0294	0.12517
		73.4917	0.09189		73.4467	0.09451		73.5724	0.10476		73.1129	0.12523
		73.5739	0.09179		73.5302	0.09431		73.6525	0.10466		73.1944	0.12526
		73.6592	0.09159		73.6139	0.09418		73.7356	0.10456		73.2801	0.12535
		73.7392	0.09139		73.6965	0.09411		73.8188	0.10446		73.3614	0.12541
		73.8252	0.09119		73.7801	0.09392		73.9017	0.10436		73.4453	0.12545
		73.9065	0.09099		73.8647	0.09378		73.9875	0.10426		73.5283	0.12554
		73.9905	0.0908		73.9453	0.09371		74.0691	0.10416		73.6125	0.12559
		74.0742	0.09059		74.0288	0.09358		74.1537	0.10406		73.6967	0.12565
		74.1569	0.09023		74.1135	0.09337		74.2365	0.10396		73.7767	0.12569
		74.2415	0.09014		74.1964	0.09323		74.3209	0.10387		73.8614	0.12575
		74.3239	0.08989		74.2797	0.0931		74.4033	0.10377		73.9456	0.1258
		74.4054	0.08988		74.3622	0.09296		74.4874	0.10367		74.0298	0.12587
		74.4895	0.08971		74.446	0.09288		74.5702	0.10357		74.1117	0.12593
		74.5737	0.08944		74.53	0.09268		74.6538	0.10348		74.1931	0.12599
		74.6563	0.08935		74.6134	0.09254		74.738	0.10334		74.2806	0.12605
		74.7406	0.08909		74.6974	0.09239		74.8212	0.10329		74.361	0.12611
		74.8253	0.08892		74.7794	0.09225		74.9034	0.10319		74.4432	0.12617
		74.9063	0.08881		74.8632	0.09217		74.9873	0.10309		74.527	0.12623
		74.9904	0.08858		74.9448	0.09203		75.0703	0.10299		74.6098	0.12629
		75.0741	0.08835		75.0294	0.09188		75.1543	0.10289		74.6945	0.12635
		75.1595	0.08794		75.1117	0.09174		75.2379	0.10279		74.7778	0.12641
		75.2423	0.08784		75.1934	0.0916		75.3214	0.10264		74.8603	0.12647
		75.3244	0.08772		75.2782	0.09145		75.405	0.10255		74.9449	0.12653
		75.4099	0.08734		75.3613	0.09131		75.4906	0.10245		75.0258	0.12659
		75.4913	0.08733		75.445	0.09117		75.5702	0.1024		75.1099	0.12665
		75.5765	0.08704		75.5294	0.09096		75.6553	0.10227		75.1928	0.12672
		75.6595	0.08684		75.6138	0.09088		75.7357	0.10222		75.2755	0.12679
		75.7401	0.08674		75.6949	0.09074		75.8201	0.10213		75.3611	0.12692
		75.8251	0.08646		75.777	0.0906		75.9041	0.10204		75.4417	0.12692
		75.9083	0.08636		75.8617	0.09045		75.9887	0.1019		75.5255	0.12699
		75.9925	0.08607		75.9446	0.0903		76.0718	0.1018		75.6098	0.12707
		76.0757	0.08597		76.0268	0.09016		76.1537	0.10174		75.6931	0.12714
		76.1587	0.08577		76.1106	0.09001		76.2381	0.10158		75.7761	0.1272
		76.2418	0.08547		76.194	0.08987		76.3227	0.10147		75.8614	0.12733
		76.3244	0.08537		76.2759	0.08972		76.4058	0.10141		75.9434	0.12734
		76.4077	0.08508		76.3622	0.08958		76.4889	0.10124		76.0257	0.12743
		76.4916	0.08489		76.4454	0.08943		76.5727	0.10112		76.1099	0.12746
		76.5765	0.08471		76.529	0.08928		76.6572	0.10096		76.1931	0.12756
		76.6578	0.08461		76.6124	0.08907		76.7396	0.10089		76.2751	0.12759
		76.7417	0.08433		76.6952	0.08899		76.8241	0.10074		76.3582	0.12766
		76.8248	0.08424		76.7805	0.08878		76.906	0.10067		76.4428	0.12775
		76.909	0.08396		76.8647	0.08856		76.9898	0.10057		76.5278	0.12781
		76.9917	0.08387		76.9477	0.08841		77.0659	0.10052		76.6104	0.12786
		77.0749	0.08368		77.0317	0.08826		77.1466	0.10042		76.6929	0.12792
		77.1579	0.0834		77.1145	0.08811		77.2298	0.10032		76.7771	0.12798
		77.2433	0.08313		77.1982	0.08796		77.3156	0.10021		76.859	0.12803
		77.3272	0.08302		77.2805	0.08788		77.399	0.10011		76.9441	0.12809
		77.4086	0.08283		77.3647	0.08766		77.483	0.10001		77.0254	0.12815
		77.493	0.08265		77.4471	0.08758		77.5664	0.09991		77.1103	0.1282
		77.5769	0.08246		77.5302	0.0875		77.6477	0.09982		77.1945	0.12825
		77.6607	0.08219		77.614	0.08734		77.7344	0.09972		77.2782	0.1283
		77.7428	0.08208		77.6974	0.08711		77.828	0.09953		77.3598	0.12833
		77.8253	0.08189		77.7797	0.08703		77.9164	0.09943		77.4449	0.1284
		77.9096	0.08169		77.8611	0.08687		77.9949	0.09932		77.5276	0.12846
		77.995	0.08151		77.9476	0.08664		78.0765	0.09921		77.611	0.12849
		78.0777	0.08124		78.0291	0.08656		78.1579	0.09915		77.6935	0.12854
		78.1615	0.08114		78.1132	0.0864		78.2409	0.09904		77.7777	0.12861
		78.2432	0.08096		78.1972	0.08624		78.3265	0.09888		77.8622	0.12866
		78.3258	0.08079		78.2801	0.08608		78.4097	0.09876		77.9465	0.12872
		78.4078	0.08061		78.363	0.08584		78.4932	0.09865		78.0276	0.12877
		78.4917	0.08052		78.4477	0.08569		78.5766	0.09859		78.111	0.12879
		78.5769	0.08026		78.5277	0.0856		78.6583	0.09847		78.195	0.12889
		78.6609	0.08001		78.6111	0.08544		78.742	0.09835		78.2796	0.12892
		78.7412	0.07991		78.6977	0.08521		78.8238	0.09824		78.3602	0.12894
		78.8259	0.07974		78.7786	0.08513		78.9093	0.09812		78.4454	0.12904
		78.9096	0.07956		78.8612	0.08497		78.9931	0.09796		78.5272	0.12904
		78.9928	0.07939		78.946	0.08474		79.0761	0.09791		78.6124	0.12911
		79.0762	0.07922		79.0299	0.08458		79.1594	0.0978		78.6953	0.12916
		79.1564	0.07913		79.1126	0.0845		79.241	0.09769		78.7777	0.1292
		79.2435	0.07888		79.1952	0.08435		79.3246	0.09758		78.8638	0.12927
		79.3224	0.07879		79.2775	0.08419		79.4097	0.09743		78.9477	0.12932
		79.4081	0.07853		79.3602	0.08404		79.4916	0.09733		79.0312	0.12937
		79.4925	0.07836		79.4465	0.08381		79.5761	0.09722		79.112	0.12939
		79.5731	0.07827		79.5285	0.08373		79.6567	0.09716		79.1962	0.12946
		79.6575	0.07801		79.6116	0.08357		79.7404	0.09705		79.2806	0.12952
		79.7423	0.07783		79.6964	0.08342		79.8251	0.09689		79.3633	0.12956
		79.8238	0.07774		79.7793	0.08326		79.9069	0.09683		79.4488	0.12961
		79.9068	0.07748		79.864	0.08295		79.9897	0.09672		79.529	0.12963
		79.9909	0.0773		79.9471	0.08287		80.0725	0.0966		79.6139	0.12968
		80.0757	0.07713		80.0303	0.08271		80.1566	0.09648		79.6975	0.12974
		80.1581	0.07703		80.1132	0.08255		80.2408	0.09636		79.7817	0.12979
		80.241	0.07686		80.1982	0.0824		80.3231	0.09624		79.8635	0.12984
		80.3246	0.0766		80.2807	0.08224		80.4065	0.09612		79.9473	0.12989
		80.4094	0.07652		80.3647	0.08208		80.4914	0.096		80.0294	0.12994
		80.4915	0.07626		80.4475	0.08193		80.5708	0.09589		80.1128	0.12997
		80.5758	0.07617		80.5293	0.08184		80.6556	0.09577		80.1968	0.13004
		80.6601	0.07592		80.6168	0.0816		80.7406	0.09566		80.2784	0.1301
		80.7425	0.07574		80.6977	0.08144		80.8235	0.09554		80.361	0.1301
		80.8264	0.07557		80.7805	0.08128		80.9064	0.09543		80.4452	0.1302
		80.9104	0.0754		80.8661	0.08112		80.9899	0.09532		80.5286	0.13025
		80.9927	0.07523		80.9485	0.08096		81.0741	0.0952		80.6131	0.1303
		81.0787	0.07506		81.033	0.0808		81.1594	0.09508		80.6952	0.13033
		81.1672	0.07481		81.1158	0.08065		81.2419	0.09497		80.7792	0.1304
		81.2456	0.07472		81.1996	0.08049		81.3242	0.09485		80.8614	0.13043
		81.3269	0.07455		81.2827	0.08034		81.4082	0.09472		80.9435	0.13051
		81.4116	0.07438		81.3665	0.08018		81.4914	0.0946		81.0253	0.13051
		81.4942	0.07421		81.4504	0.07995		81.5757	0.09447		81.1099	0.13058
		81.5777	0.07405		81.5313	0.07986		81.6555	0.09441		81.1921	0.1306
		81.6607	0.07388		81.6161	0.0797		81.7422	0.09422		81.2766	0.1307
		81.7444	0.07371		81.6991	0.07954		81.8231	0.09415		81.3586	0.13072
		81.8269	0.07354		81.7827	0.07938		81.9074	0.09396		81.4422	0.13074
		81.9114	0.07338		81.8637	0.07929		81.9899	0.09384		81.5246	0.13079
		81.9929	0.07321		81.9453	0.07913		82.0733	0.09371		81.609	0.13083
		82.0769	0.07304		82.0302	0.07896		82.1576	0.09361		81.6922	0.13087
		82.1622	0.07288		82.1141	0.0788		82.2416	0.09353		81.7768	0.13091
		82.2423	0.07279		82.1971	0.07863		82.3238	0.09345		81.8586	0.13095
		82.3297	0.07247		82.2807	0.07834		82.4065	0.09337		81.9414	0.13099
		82.4129	0.07238		82.3628	0.07828		82.492	0.09328		82.0253	0.13103
		82.4943	0.07213		82.447	0.07813		82.5748	0.09319		82.1089	0.1311
		82.5778	0.07204		82.5321	0.07791		82.6571	0.0931		82.194	0.13114
		82.6602	0.07195		82.6155	0.07776		82.7412	0.093		82.2779	0.13116
		82.7464	0.0717		82.6984	0.07761		82.8245	0.09296		82.3598	0.13125
		82.8325	0.07145		82.7819	0.07746		82.9087	0.09285		82.444	0.13126
		82.9144	0.07129		82.8633	0.07738		82.9915	0.09269		82.5263	0.1313
		82.9956	0.0712		82.9489	0.07722		83.0753	0.09252		82.6117	0.13135
		83.0769	0.07111		83.0318	0.07706		83.1583	0.09229		82.6939	0.13137
		83.1616	0.07087		83.1144	0.07688		83.2413	0.09214		82.7762	0.13137
		83.2446	0.0707		83.1974	0.07669		83.3262	0.09207		82.8603	0.1314
		83.3266	0.07054		83.2811	0.0765		83.4091	0.09192		82.9436	0.13142
		83.409	0.07038		83.367	0.07633		83.493	0.09178		83.0252	0.13145
		83.495	0.07022		83.4484	0.07616		83.5775	0.09157		83.111	0.13149
		83.578	0.07006		83.532	0.07599		83.6615	0.09143		83.1949	0.13149
		83.6607	0.06997		83.6177	0.07583		83.7438	0.09128		83.2763	0.13151
		83.7429	0.06973		83.6984	0.07567		83.8282	0.09114		83.3625	0.13155
		83.8277	0.06957		83.7819	0.07551		83.9107	0.09101		83.4441	0.13155
		83.9097	0.06941		83.8649	0.07536		83.9911	0.09093		83.5289	0.13158
		83.9934	0.06926		83.9485	0.0752		84.0763	0.09073		83.612	0.13158
		84.0785	0.0691		84.0336	0.07504		84.1595	0.09059		83.6949	0.13159
		84.1615	0.06894		84.1154	0.07489		84.2436	0.09045		83.7785	0.13161
		84.246	0.06878		84.1986	0.07473		84.3271	0.09031		83.8634	0.1316
		84.3298	0.06863		84.2816	0.07458		84.409	0.09023		83.9449	0.1316
		84.4136	0.06847		84.3635	0.07442		84.4912	0.09009		84.0299	0.1316
		84.4973	0.06832		84.4484	0.07427		84.5739	0.08995		84.1129	0.13161
		84.5819	0.06816		84.5318	0.07412		84.6588	0.08975		84.1959	0.1316
		84.6642	0.06801		84.6142	0.07396		84.7425	0.08961		84.2774	0.1316
		84.749	0.06785		84.6981	0.07381		84.8248	0.08953		84.362	0.1316
		84.8314	0.0677		84.7827	0.07365		84.9098	0.08933		84.4467	0.13159
		84.9132	0.06755		84.8628	0.07357		84.9947	0.08918		84.5307	0.13157
		84.9957	0.06739		84.9495	0.07334		85.0781	0.08904		84.6155	0.13156
		85.0805	0.06724		85.0313	0.07318		85.162	0.0889		84.6971	0.13155
		85.165	0.06709		85.1146	0.07303		85.2434	0.08876		84.7778	0.13155
		85.2463	0.06694		85.1987	0.07287		85.3258	0.08861		84.8633	0.13152
		85.3291	0.0668		85.282	0.07271		85.4107	0.08847		84.9459	0.13151
		85.4127	0.06665		85.3662	0.07255		85.4938	0.08834		85.0287	0.13151
		85.4958	0.0665		85.4495	0.07239		85.5781	0.0882		85.1132	0.1315
		85.5795	0.06635		85.5336	0.07224		85.6614	0.08806		85.1963	0.13146
		85.6628	0.06621		85.6188	0.07209		85.7457	0.08792		85.2781	0.13146
		85.7455	0.06606		85.7002	0.07193		85.8272	0.08778		85.3618	0.13142
		85.8296	0.06591		85.7843	0.07177		85.9106	0.08764		85.4434	0.13141
		85.9122	0.06576		85.8673	0.07162		85.9953	0.0875		85.5283	0.1314
		85.996	0.06561		85.951	0.07147		86.0786	0.08736		85.6114	0.13138
		86.0797	0.06547		86.0342	0.07131		86.1618	0.08722		85.6956	0.13134
		86.1616	0.0654		86.1196	0.07109		86.2447	0.08708		85.7771	0.13131
		86.2466	0.06516		86.2001	0.07101		86.3277	0.08693		85.8608	0.13127
		86.3295	0.065		86.2833	0.07085		86.4113	0.08679		85.943	0.13123
		86.4119	0.06485		86.3669	0.0707		86.4959	0.08665		86.0263	0.13118
		86.4966	0.06471		86.4495	0.07062		86.5793	0.0865		86.1118	0.13113
		86.5791	0.06456		86.5338	0.07039		86.661	0.08636		86.1945	0.13108
		86.6621	0.06442		86.6171	0.07024		86.7453	0.08621		86.2757	0.13104
		86.7469	0.06427		86.7007	0.07009		86.829	0.08607		86.3604	0.13098
		86.8298	0.06413		86.7853	0.06987		86.9126	0.08593		86.4441	0.13092
		86.9141	0.064		86.8696	0.06972		86.9939	0.08578		86.5273	0.13086
		86.9975	0.06386		86.9507	0.06964		87.078	0.08564		86.6124	0.1308
		87.0795	0.06372		87.0355	0.06943		87.1622	0.0855		86.6949	0.13073
		87.1652	0.06358		87.1186	0.06928		87.2441	0.08536		86.7781	0.13066
		87.2472	0.06344		87.2008	0.0692		87.3276	0.08522		86.86	0.13059
		87.329	0.06337		87.2772	0.06913		87.4108	0.08507		86.9439	0.13052
		87.4145	0.06317		87.3612	0.06898		87.495	0.08493		87.0278	0.13044
		87.4943	0.0631		87.4442	0.06883		87.5784	0.08479		87.1085	0.13038
		87.5817	0.06289		87.5309	0.06869		87.6625	0.08464		87.1907	0.13031
		87.6646	0.06275		87.6122	0.06855		87.746	0.0845		87.2781	0.1302
		87.7467	0.06261		87.6949	0.0684		87.8261	0.08436		87.3571	0.13014
		87.8316	0.06255		87.7794	0.06826		87.9122	0.08422		87.4429	0.13005
		87.9103	0.0624		87.8658	0.06804		87.9972	0.08407		87.5262	0.12996
		87.9988	0.06218		87.9506	0.0679		88.0788	0.08393		87.6116	0.12986
		88.0828	0.06203		88.04	0.06768		88.1633	0.08378		87.6973	0.12966
		88.165	0.0619		88.1319	0.06754		88.2469	0.08363		87.7787	0.12963
		88.2477	0.06176		88.2107	0.0674		88.3279	0.08347		87.8608	0.12952
		88.3311	0.06163		88.2883	0.06726		88.4112	0.08332		87.944	0.1294
		88.4148	0.0615		88.3705	0.06711		88.4954	0.08316		88.028	0.12928
		88.5001	0.06132		88.4541	0.06697		88.58	0.08301		88.1127	0.12916
		88.582	0.06125		88.537	0.06689		88.6639	0.08285		88.1978	0.12903
		88.6659	0.06112		88.6186	0.06674		88.7467	0.08269		88.2782	0.1289
		88.7498	0.06099		88.7035	0.06654		88.83	0.08253		88.3636	0.12877
		88.832	0.06087		88.7866	0.0664		88.9124	0.08238		88.446	0.12863
		88.915	0.06074		88.8692	0.06632		88.9963	0.08222		88.5308	0.12849
		89.0002	0.06061		88.9524	0.06618		89.0791	0.08206		88.6121	0.12834
		89.0819	0.06049		89.0353	0.06605		89.1653	0.08191		88.6985	0.12811
		89.1647	0.06036		89.1196	0.06584		89.2479	0.08176		88.7823	0.12795
		89.249	0.06024		89.2042	0.06577		89.33	0.08161		88.8649	0.1278
		89.3328	0.06011		89.2864	0.06557		89.4141	0.08146		88.9478	0.12764
		89.4153	0.05998		89.3697	0.06543		89.4971	0.08132		89.0321	0.12748
		89.4989	0.05985		89.4552	0.0653		89.5798	0.08118		89.1147	0.12731
		89.5822	0.05972		89.538	0.06516		89.6642	0.08104		89.1992	0.12714
		89.667	0.0596		89.6176	0.06509		89.7474	0.0809		89.2816	0.12697
		89.7495	0.05947		89.7063	0.0649		89.8343	0.08069		89.3657	0.1268
		89.8333	0.05934		89.7875	0.06476		89.9146	0.08062		89.4474	0.12662
		89.9157	0.05921		89.8687	0.06469		89.9992	0.08048		89.5305	0.12651
		89.9985	0.05909		89.9514	0.06456		90.0832	0.08033		89.6151	0.12633
		90.0817	0.05896		90.0361	0.06442		90.1671	0.08011		89.6963	0.12614
		90.1655	0.05884		90.1201	0.06429		90.2507	0.08003		89.7822	0.12588
		90.2506	0.05871		90.204	0.06416		90.335	0.07982		89.8629	0.12576
		90.3322	0.05858		90.287	0.06397		90.416	0.07974		89.9453	0.12557
		90.4168	0.05846		90.3699	0.0639		90.4982	0.07952		90.029	0.12529
		90.5014	0.05834		90.4531	0.06377		90.5834	0.07938		90.1155	0.12509
		90.5823	0.05821		90.5343	0.06364		90.6658	0.07924		90.1961	0.12496
		90.6663	0.05809		90.6206	0.06345		90.7484	0.07916		90.2789	0.12467
		90.7503	0.05797		90.7034	0.06332		90.8317	0.07902		90.3612	0.12466
		90.8329	0.05785		90.7866	0.06319		90.9161	0.07883		90.4433	0.12445
		90.9167	0.05773		90.8691	0.06311		90.998	0.0787		90.5289	0.12415
		90.9994	0.05761		90.9523	0.06293		91.0817	0.07862		90.6117	0.12381
		91.08	0.05749		91.0366	0.0628		91.1658	0.07842		90.6956	0.12359
		91.1655	0.05737		91.1193	0.06279		91.2492	0.07829		90.7792	0.12336
		91.2503	0.05725		91.2035	0.0626		91.3308	0.07816		90.8617	0.12314
		91.332	0.05713		91.2852	0.06248		91.4147	0.07802		90.9483	0.12291
		91.4161	0.05701		91.3698	0.06236		91.4969	0.07795		91.0306	0.12267
		91.5	0.0569		91.4534	0.06223		91.5817	0.07775		91.1133	0.12256
		91.5824	0.05678		91.5371	0.06211		91.6647	0.07767		91.1981	0.12219
		91.6681	0.05667		91.6191	0.06198		91.7481	0.07748		91.2806	0.12208
		91.7498	0.05656		91.703	0.06186		91.8325	0.07734		91.3659	0.1217
		91.8329	0.05645		91.7846	0.06179		91.915	0.07727		91.4464	0.12159
		91.9176	0.05634		91.869	0.06167		91.9961	0.07714		91.5313	0.12133
		92.0011	0.05623		91.9536	0.06149		92.0815	0.07694		91.6167	0.12095
		92.0833	0.05611		92.0349	0.06142		92.1662	0.07681		91.698	0.12083
		92.1669	0.056		92.1178	0.0613		92.2494	0.07668		91.7813	0.12044
		92.2518	0.05584		92.202	0.06112		92.3332	0.07655		91.8638	0.12018
		92.3344	0.05577		92.2872	0.06095		92.416	0.07642		91.9464	0.12006
		92.4169	0.05566		92.371	0.06084		92.499	0.07628		92.0306	0.11966
		92.5015	0.05555		92.4548	0.06074		92.5822	0.07615		92.1123	0.11954
		92.5828	0.05544		92.5356	0.0607		92.6664	0.07602		92.1964	0.11928
		92.666	0.05533		92.6175	0.06059		92.7495	0.07595		92.2797	0.11889
		92.7489	0.05522		92.704	0.06043		92.8331	0.07582		92.3632	0.11862
		92.8353	0.05506		92.787	0.06038		92.9166	0.07562		92.4454	0.1185
		92.9161	0.055		92.8692	0.06027		93.0011	0.07549		92.5299	0.1181
		93.0013	0.05485		92.9546	0.0601		93.0842	0.07536		92.6136	0.11783
		93.0856	0.05474		93.0368	0.0601		93.1666	0.07522		92.6955	0.11782
		93.1667	0.05463		93.1204	0.06		93.2499	0.07509		92.7802	0.11729
		93.2511	0.05457		93.2009	0.05986		93.3329	0.07502		92.8638	0.11701
		93.3323	0.05447		93.2846	0.05971		93.4171	0.07482		92.9459	0.11674
		93.417	0.05436		93.3688	0.05957		93.4998	0.07469		93.0309	0.11646
		93.4985	0.05431		93.4529	0.05944		93.582	0.07463		93.1154	0.11619
		93.5838	0.05411		93.5386	0.05919		93.6661	0.07444		93.1981	0.11591
		93.6687	0.054		93.6206	0.05913		93.7522	0.0743		93.2823	0.11564
		93.7512	0.05389		93.702	0.05907		93.835	0.07417		93.3642	0.11536
		93.8343	0.05383		93.7859	0.05895		93.9188	0.07404		93.4473	0.11509
		93.9175	0.05373		93.8709	0.05877		94.0015	0.07392		93.5325	0.11481
		94.0017	0.05358		93.9529	0.05865		94.0848	0.07379		93.6124	0.11453
		94.0853	0.05352		94.0366	0.05854		94.1677	0.07365		93.6963	0.11438
		94.1687	0.05341		94.1189	0.05848		94.2519	0.07353		93.7795	0.1141
		94.2511	0.05331		94.2042	0.0583		94.3351	0.0734		93.8621	0.11394
		94.3355	0.05315		94.2856	0.05824		94.4159	0.07333		93.9456	0.11351
		94.4201	0.05305		94.3692	0.05812		94.5017	0.07314		94.0285	0.11336
		94.5033	0.05294		94.4535	0.05801		94.584	0.07301		94.1119	0.11307
		94.5849	0.05288		94.5365	0.05789		94.6686	0.07288		94.1958	0.11264
		94.6701	0.05278		94.6194	0.05772		94.7495	0.07281		94.2787	0.11235
		94.7516	0.05267		94.7016	0.05766		94.8341	0.07268		94.3623	0.11207
		94.8367	0.05252		94.7872	0.05755		94.9165	0.07249		94.4472	0.11178
		94.9176	0.05247		94.8723	0.05733		94.9995	0.07243		94.5297	0.11149
		95.0032	0.05232		94.954	0.05727		95.0856	0.07224		94.6117	0.11121
		95.0841	0.05226		95.0385	0.05711		95.1666	0.07217		94.695	0.11105
		95.1684	0.05211		95.1204	0.05705		95.2515	0.07197		94.7762	0.11077
		95.2529	0.05201		95.204	0.05693		95.3349	0.0719		94.8608	0.11048
		95.3369	0.05191		95.2862	0.05688		95.4169	0.0717		94.9434	0.1102
		95.4207	0.05182		95.3702	0.05671		95.4981	0.07169		95.0283	0.10979
		95.5045	0.05172		95.4532	0.0566		95.5817	0.0715		95.1115	0.10964
		95.587	0.05162		95.5369	0.05649		95.6654	0.07143		95.1951	0.10924
		95.6708	0.05153		95.6202	0.05644		95.7503	0.07118		95.2779	0.10896
		95.7534	0.05143		95.7027	0.05633		95.8323	0.07111		95.3616	0.10868
		95.836	0.05133		95.7858	0.05622		95.9139	0.07104		95.4456	0.10828
		95.9186	0.05123		95.8691	0.05611		95.9978	0.0709		95.5291	0.10801
		96.0024	0.05118		95.9522	0.056		96.0823	0.07066		95.6115	0.10787
		96.0866	0.05103		96.0359	0.05589		96.1638	0.07065		95.6945	0.10772
		96.1696	0.05094		96.1195	0.05573		96.2463	0.07053		95.779	0.10745
		96.2551	0.05084		96.2036	0.05562		96.3301	0.07041		95.8611	0.10717
		96.3369	0.05074		96.2882	0.05546		96.4143	0.07029		95.9434	0.1069
		96.4221	0.05065		96.3713	0.05536		96.4974	0.07011		96.0287	0.10662
		96.5018	0.05059		96.4556	0.0553		96.5798	0.07004		96.114	0.10607
		96.5852	0.0505		96.5373	0.05519		96.6649	0.06987		96.1974	0.10594
		96.6696	0.05037		96.6218	0.05504		96.7457	0.06981		96.2813	0.10564
		96.752	0.05031		96.706	0.05494		96.831	0.06969		96.3625	0.1055
		96.8345	0.05022		96.7872	0.05488		96.9168	0.06951		96.4501	0.10495
		96.9185	0.05013		96.8706	0.05474		96.9982	0.06939		96.5319	0.10468
		97.0023	0.05003		96.9541	0.05468		97.0807	0.06933		96.6142	0.10455
		97.0846	0.04994		97.0369	0.05454		97.1648	0.0692		96.6984	0.10414
		97.1685	0.04981		97.1205	0.05448		97.2486	0.06908		96.78	0.10401
		97.2515	0.0498		97.2048	0.05438		97.332	0.06896		96.8616	0.10375
		97.3362	0.04963		97.2867	0.05433		97.4131	0.06884		96.9478	0.10335
		97.4194	0.04954		97.3699	0.05423		97.4973	0.06871		97.029	0.10323
		97.502	0.04948		97.452	0.05413		97.5818	0.06859		97.1127	0.10284
		97.5848	0.04939		97.5356	0.05398		97.6632	0.06846		97.198	0.10261
		97.6688	0.04926		97.6202	0.05388		97.7496	0.06827		97.2786	0.10251
		97.7528	0.04918		97.7038	0.05378		97.8334	0.06815		97.3623	0.10228
		97.8346	0.04914		97.7873	0.05368		97.915	0.06808		97.4471	0.10191
		97.9178	0.04905		97.8693	0.05358		97.998	0.06796		97.5281	0.10179
		97.9992	0.049		97.9532	0.05353		98.0822	0.06784		97.6114	0.10155
		98.0851	0.04888		98.0373	0.05339		98.1661	0.06771		97.6964	0.10119
		98.1662	0.04879		98.1215	0.05325		98.2479	0.06759		97.7775	0.10107
		98.2531	0.04867		98.2037	0.05319		98.3334	0.0674		97.8622	0.10092
		98.3359	0.04859		98.2881	0.0531		98.4164	0.06734		97.9441	0.10065
		98.4183	0.04851		98.3691	0.053		98.4977	0.06722		98.0264	0.10038
		98.5001	0.04846		98.453	0.05291		98.5821	0.06704		98.111	0.10012
		98.5835	0.04842		98.5355	0.05286		98.6651	0.06698		98.1929	0.09986
		98.6668	0.04834		98.6217	0.05271		98.7503	0.06686		98.2747	0.09962
		98.7498	0.04826		98.7028	0.05262		98.8329	0.06675		98.359	0.09937
		98.8347	0.0481		98.7888	0.05252		98.9156	0.06663		98.4414	0.09913
		98.9197	0.04802		98.8709	0.05243		98.9991	0.06651		98.5259	0.09889
		99.0002	0.04801		98.9531	0.05233		99.0815	0.06639		98.6077	0.09865
		99.0856	0.04786		99.038	0.05224		99.1664	0.06627		98.6928	0.09842
		99.1691	0.04778		99.1208	0.05214		99.2484	0.06615		98.7763	0.09819
		99.2521	0.0477		99.2081	0.052		99.3324	0.06603		98.8626	0.09774
		99.3349	0.04766		99.2893	0.05195		99.4172	0.06586		98.9448	0.09763
		99.4187	0.04758		99.3715	0.05186		99.4998	0.0658		99.0293	0.09729
		99.5031	0.0475		99.4556	0.05177		99.5826	0.06568		99.1123	0.09707
		99.5857	0.04738		99.5383	0.05168		99.6634	0.06557		99.1955	0.09696
		99.6708	0.0473		99.6229	0.05154		99.7499	0.06539		99.278	0.09674
		99.7524	0.04722		99.7074	0.05146		99.8322	0.06534		99.3618	0.09651
		99.8352	0.04718		99.7877	0.05141		99.9139	0.06523		99.4441	0.09629
		99.9185	0.04707		99.8721	0.05132		99.9996	0.06507		99.529	0.09607
		100.003	0.04703		99.9562	0.05119		100.081	0.06502		99.6106	0.09585
		100.085	0.04691		100.037	0.05115		100.165	0.06492		99.6965	0.09552
		100.167	0.04691		100.121	0.05105		100.249	0.06481		99.7792	0.09531
		100.253	0.04679		100.205	0.05096		100.332	0.06471		99.8615	0.0951
		100.335	0.04675		100.29	0.05083		100.416	0.06461		99.9442	0.09498
		100.418	0.04667		100.373	0.05075		100.499	0.06445		100.027	0.09477
		100.504	0.04659		100.455	0.05066		100.581	0.0644		100.112	0.09446
		100.585	0.0465		100.538	0.05058		100.665	0.06424		100.193	0.09445
		100.668	0.04642		100.621	0.05049		100.749	0.06419		100.277	0.09423
		100.751	0.04633		100.705	0.05044		100.833	0.06404		100.362	0.09382
		100.834	0.04625		100.789	0.05033		100.918	0.0639		100.445	0.09381
		100.918	0.04617		100.873	0.05024		101	0.06385		100.528	0.09351
		101.003	0.04601		100.954	0.05016		101.082	0.06377		100.611	0.0933
		101.086	0.04597		101.037	0.05012		101.166	0.06367		100.696	0.09299
		101.17	0.04593		101.121	0.05		101.25	0.06354		100.78	0.09279
		101.253	0.04581		101.204	0.04992		101.332	0.06349		100.864	0.09258
		101.336	0.04574		101.288	0.04988		101.417	0.06337		100.945	0.09237
		101.418	0.04566		101.37	0.04984		101.5	0.06329		101.03	0.09217
		101.503	0.04554		101.456	0.04968		101.584	0.06321		101.114	0.09206
		101.586	0.04546		101.539	0.0496		101.665	0.06312		101.195	0.09185
		101.669	0.04543		101.621	0.04955		101.75	0.06304		101.282	0.09154
		101.752	0.04531		101.705	0.04947		101.835	0.06296		101.367	0.09133
		101.835	0.04524		101.789	0.04935		101.918	0.06288		101.448	0.09122
		101.921	0.04516		101.87	0.04935		102.002	0.06279		101.53	0.09101
		102.002	0.04509		101.954	0.04919		102.085	0.06271		101.613	0.0908
		102.087	0.04502		102.036	0.04919		102.167	0.06263		101.695	0.09069
		102.168	0.04498		102.121	0.04904		102.252	0.06255		101.779	0.09039
		102.252	0.04487		102.205	0.04896		102.334	0.06247		101.861	0.09018
		102.335	0.04484		102.287	0.04888		102.42	0.06239		101.945	0.08998
		102.418	0.0448		102.372	0.0488		102.503	0.06231		102.028	0.08987
		102.504	0.04466		102.454	0.04873		102.585	0.06223		102.112	0.08958
		102.588	0.04459		102.539	0.04865		102.67	0.06215		102.187	0.08948
		102.669	0.04455		102.623	0.04858		102.753	0.06207		102.269	0.08928
		102.751	0.04448		102.703	0.04857		102.836	0.06199		102.352	0.08908
		102.834	0.04441		102.79	0.04843		102.92	0.06192		102.439	0.08889
		102.918	0.04431		102.872	0.04835		103.002	0.06184		102.524	0.08869
		103	0.04427		102.954	0.04831		103.089	0.06176		102.608	0.08849
		103.083	0.04421		103.038	0.04821		103.17	0.06168		102.691	0.0883
		103.166	0.04414		103.12	0.04817		103.254	0.0616		102.774	0.0881
		103.249	0.04408		103.204	0.04806		103.337	0.06151		102.865	0.08773
		103.332	0.04404		103.289	0.04799		103.42	0.06143		102.957	0.08753
		103.417	0.04395		103.371	0.04792		103.502	0.06135		103.037	0.08734
		103.501	0.04388		103.456	0.04785		103.587	0.06126		103.115	0.08715
		103.584	0.04382		103.54	0.04777		103.67	0.06119		103.195	0.08697
		103.669	0.04373		103.625	0.04771		103.753	0.06111		103.279	0.08678
		103.75	0.04367		103.707	0.04764		103.837	0.06103		103.362	0.0866
		103.834	0.04366		103.789	0.04757		103.918	0.06095		103.445	0.08642
		103.916	0.0436		103.874	0.0475		104.004	0.06087		103.528	0.08624
		104	0.0435		103.956	0.04743		104.086	0.06079		103.612	0.08605
		104.084	0.04347		104.041	0.04736		104.169	0.06072		103.694	0.08587
		104.166	0.0434		104.124	0.04729		104.252	0.06064		103.777	0.08569
		104.249	0.04333		104.205	0.04726		104.336	0.06056		103.859	0.0856
		104.334	0.04325		104.29	0.04716		104.418	0.06049		103.943	0.08541
		104.415	0.04318		104.372	0.04709		104.504	0.06041		104.026	0.08531
		104.5	0.04311		104.457	0.04702		104.587	0.06034		104.109	0.08504
		104.582	0.04304		104.539	0.04695		104.669	0.06027		104.192	0.08485
		104.666	0.04297		104.623	0.04692		104.753	0.06022		104.276	0.08466
		104.75	0.0429		104.706	0.04685		104.834	0.06019		104.36	0.08456
		104.834	0.04283		104.79	0.04675		104.916	0.06015		104.442	0.08429
		104.918	0.04276		104.871	0.04672		105.001	0.0601		104.526	0.08411
		105.002	0.0427		104.954	0.04666		105.085	0.06005		104.61	0.08393
		105.084	0.04264		105.037	0.04659		105.17	0.05999		104.694	0.08374
		105.167	0.04254		105.122	0.04649		105.25	0.05993		104.776	0.08364
		105.252	0.04248		105.205	0.04643		105.332	0.05986		104.86	0.08345
		105.336	0.04239		105.288	0.0464		105.417	0.0598		104.945	0.08309
		105.418	0.04235		105.371	0.04633		105.5	0.05969		105.027	0.08308
		105.504	0.04227		105.453	0.04628		105.585	0.05958		105.11	0.08289
		105.586	0.04221		105.536	0.04622		105.667	0.05947		105.195	0.08261
		105.669	0.04215		105.62	0.04616		105.751	0.05938		105.277	0.08243
		105.753	0.04209		105.706	0.04606		105.835	0.05925		105.36	0.08232
		105.836	0.04203		105.787	0.04603		105.916	0.05925		105.445	0.08197
		105.919	0.04197		105.871	0.04597		106	0.05909		105.527	0.08187
		106.001	0.04196		105.954	0.04591		106.082	0.05908		105.609	0.08177
		106.085	0.0419		106.037	0.04581		106.167	0.05898		105.693	0.08159
		106.17	0.04178		106.12	0.04578		106.25	0.05893		105.776	0.08141
		106.251	0.04178		106.203	0.04572		106.333	0.05883		105.861	0.08115
		106.334	0.0417		106.287	0.04566		106.415	0.05878		105.944	0.08096
		106.418	0.04164		106.371	0.04556		106.497	0.05871		106.028	0.08086
		106.501	0.04159		106.453	0.04553		106.581	0.05864		106.112	0.08068
		106.585	0.04153		106.537	0.04547		106.664	0.05857		106.194	0.08049
		106.669	0.04148		106.62	0.0454		106.745	0.0585		106.277	0.08023
		106.751	0.04143		106.704	0.04533		106.828	0.05843		106.36	0.08013
		106.834	0.04138		106.786	0.0453		106.914	0.05836		106.445	0.07994
		106.92	0.04132		106.871	0.04518		106.996	0.05829		106.528	0.07967
		107	0.04127		106.954	0.04515		107.079	0.05823		106.61	0.07949
		107.083	0.04122		107.037	0.04509		107.163	0.05816		106.696	0.07923
		107.168	0.04116		107.119	0.04506		107.246	0.0581		106.778	0.07914
		107.251	0.04111		107.204	0.045		107.327	0.05804		106.86	0.07904
		107.335	0.04105		107.287	0.04494		107.412	0.05798		106.944	0.07887
		107.418	0.04096		107.369	0.04488		107.496	0.05792		107.029	0.07853
		107.501	0.04093		107.453	0.04482		107.579	0.05786		107.111	0.07852
		107.584	0.04087		107.538	0.04474		107.664	0.05778		107.194	0.07819
		107.668	0.04081		107.62	0.04471		107.746	0.05774		107.277	0.07804
		107.751	0.04076		107.705	0.04459		107.828	0.05768		107.359	0.07796
		107.832	0.0407		107.787	0.04458		107.913	0.05759		107.442	0.07782
		107.917	0.04067		107.868	0.04453		107.996	0.05753		107.527	0.0776
		108	0.04056		107.955	0.04442		108.079	0.05749		107.609	0.07752
		108.083	0.04053		108.036	0.04441		108.162	0.0574		107.695	0.07729
		108.165	0.0405		108.118	0.04436		108.247	0.05734		107.775	0.07721
		108.249	0.04045		108.203	0.04431		108.332	0.05727		107.858	0.07714
		108.333	0.04034		108.284	0.04423		108.413	0.05723		107.943	0.07692
		108.417	0.04032		108.371	0.04418		108.497	0.05715		108.026	0.07674
		108.501	0.04024		108.453	0.04415		108.581	0.05708		108.109	0.07661
		108.585	0.04019		108.535	0.0441		108.664	0.05702		108.191	0.07643
		108.667	0.04016		108.619	0.04405		108.748	0.05696		108.275	0.07625
		108.749	0.04014		108.703	0.04397		108.83	0.05689		108.358	0.07608
		108.834	0.04004		108.786	0.04392		108.914	0.05686		108.44	0.07592
		108.918	0.03999		108.868	0.04389		108.997	0.0568		108.523	0.07576
		109.002	0.03994		108.952	0.04384		109.082	0.05673		108.607	0.0756
		109.085	0.0399		109.035	0.04379		109.164	0.05667		108.692	0.07544
		109.17	0.03985		109.119	0.04372		109.247	0.0566		108.773	0.07529
		109.253	0.03981		109.201	0.04367		109.329	0.05654		108.857	0.07513
		109.338	0.03976		109.285	0.04362		109.414	0.05647		108.94	0.07492
		109.419	0.03972		109.369	0.04357		109.495	0.0564		109.026	0.0747
		109.505	0.03968		109.452	0.04352		109.579	0.05633		109.108	0.07463
		109.586	0.03964		109.536	0.04347		109.663	0.05625		109.191	0.07454
		109.672	0.0396		109.619	0.04342		109.741	0.05618		109.275	0.07434
		109.754	0.03956		109.701	0.04339		109.819	0.05611		109.36	0.07412
		109.836	0.03952		109.784	0.04334		109.904	0.05605		109.441	0.07405
		109.92	0.03949		109.868	0.04328		109.987	0.05598		109.524	0.0739
		110.002	0.03945		109.95	0.04325		110.073	0.05592		109.608	0.07376
		110.086	0.03941		110.034	0.0432		110.157	0.05586		109.692	0.07361
		110.169	0.03936		110.118	0.04314		110.24	0.05579		109.777	0.07339
		110.251	0.03934		110.201	0.04311		110.326	0.05574		109.861	0.07324
		110.335	0.0393		110.284	0.04306		110.419	0.05563		109.943	0.07317
		110.419	0.03923		110.368	0.04301		110.511	0.05558		110.027	0.07295
		110.502	0.03921		110.451	0.04296		110.591	0.05553		110.112	0.0728
		110.585	0.03916		110.532	0.04291		110.67	0.05548		110.196	0.07266
		110.669	0.03911		110.617	0.04286		110.752	0.05544		110.28	0.07252
		110.753	0.03907		110.701	0.04281		110.833	0.05542		110.362	0.07238
		110.835	0.03902		110.786	0.04274		110.918	0.05535		110.443	0.07231
		110.919	0.03897		110.867	0.04272		110.999	0.05535		110.527	0.07216
		111.002	0.0389		110.95	0.04267		111.085	0.05526		110.61	0.07196
		111.086	0.03886		111.034	0.04262		111.169	0.05522		110.695	0.07182
		111.168	0.03884		111.119	0.04255		111.253	0.05518		110.778	0.07168
		111.251	0.03877		111.201	0.04251		111.334	0.05514		110.86	0.07161
		111.334	0.03875		111.285	0.04249		111.418	0.0551		110.943	0.07148
		111.417	0.03871		111.369	0.04242		111.501	0.05506		111.028	0.07127
		111.501	0.03867		111.451	0.04238		111.585	0.05503		111.113	0.07113
		111.582	0.03863		111.537	0.04234		111.668	0.05499		111.195	0.071
		111.666	0.03859		111.62	0.04229		111.75	0.05496		111.277	0.07093
		111.749	0.03856		111.703	0.04225		111.834	0.05493		111.361	0.07073
		111.831	0.03852		111.787	0.04218		111.916	0.0549		111.445	0.0706
		111.915	0.03848		111.87	0.04217		112	0.05487		111.528	0.07053
		111.995	0.03846		111.954	0.04213		112.082	0.05484		111.61	0.0704
		112.081	0.0384		112.038	0.04206		112.166	0.05481		111.695	0.07027
		112.165	0.03836		112.122	0.04202		112.249	0.05477		111.777	0.07014
		112.249	0.03832		112.206	0.04198		112.331	0.05474		111.86	0.06994
		112.332	0.0383		112.287	0.04194		112.415	0.05471		111.945	0.06981
		112.415	0.03823		112.371	0.0419		112.499	0.05467		112.029	0.06975
		112.497	0.03821		112.454	0.04186		112.579	0.05465		112.111	0.06955
		112.583	0.03815		112.538	0.04184		112.663	0.05463		112.192	0.06949
		112.665	0.0381		112.623	0.04177		112.747	0.05458		112.276	0.06936
		112.748	0.03808		112.704	0.04175		112.831	0.05454		112.362	0.06918
		112.832	0.03803		112.788	0.04168		112.913	0.05451		112.442	0.06906
		112.917	0.03795		112.871	0.04164		112.995	0.05447		112.525	0.069
		112.999	0.03793		112.953	0.04162		113.081	0.05441		112.61	0.06882
		113.083	0.03791		113.038	0.04156		113.162	0.05439		112.693	0.06877
		113.166	0.03783		113.12	0.04152		113.247	0.05435		112.777	0.06859
		113.251	0.03779		113.204	0.04148		113.33	0.05432		112.859	0.06848
		113.332	0.03777		113.283	0.04148		113.414	0.05426		112.942	0.06843
		113.413	0.03775		113.37	0.04143		113.496	0.05424		113.025	0.06831
		113.497	0.03771		113.454	0.04138		113.577	0.05421		113.109	0.06815
		113.582	0.03766		113.538	0.04134		113.662	0.05418		113.193	0.06804
		113.666	0.03762		113.62	0.0413		113.747	0.05414		113.275	0.06793
		113.75	0.03757		113.702	0.04129		113.83	0.05411		113.358	0.06783
		113.832	0.03755		113.785	0.04125		113.915	0.05406		113.442	0.06772
		113.916	0.03752		113.868	0.04119		113.998	0.05402		113.526	0.06761
		113.999	0.03748		113.952	0.04116		114.084	0.05399		113.609	0.0675
		114.082	0.03745		114.035	0.04112		114.167	0.05396		113.692	0.0674
		114.166	0.03741		114.118	0.04111		114.249	0.05393		113.777	0.06728
		114.248	0.03738		114.2	0.04107		114.332	0.05389		113.859	0.06718
		114.331	0.03734		114.284	0.04104		114.418	0.05385		113.94	0.06712
		114.415	0.0373		114.367	0.04102		114.501	0.05382		114.024	0.06701
		114.498	0.03726		114.45	0.04098		114.584	0.05378		114.106	0.0669
		114.582	0.03723		114.533	0.04094		114.669	0.05375		114.192	0.06675
		114.663	0.03719		114.618	0.04091		114.751	0.05372		114.275	0.0667
		114.747	0.03715		114.702	0.04085		114.836	0.05371		114.357	0.06659
		114.83	0.03711		114.785	0.0408		114.918	0.05372		114.439	0.06649
		114.913	0.03707		114.868	0.04079		115.001	0.05373		114.523	0.06638
		114.996	0.03705		114.952	0.04074		115.086	0.05374		114.607	0.06628
		115.08	0.03699		115.034	0.04071		115.169	0.05375		114.689	0.06618
		115.161	0.03696		115.116	0.04071		115.252	0.05376		114.774	0.06608
		115.246	0.03694		115.202	0.04065		115.336	0.05376		114.857	0.06598
		115.331	0.03689		115.286	0.04062		115.417	0.05377		114.942	0.06587
		115.413	0.03686		115.369	0.04059		115.5	0.05377		115.025	0.06577
		115.498	0.03682		115.453	0.04056		115.586	0.05372		115.108	0.06566
		115.581	0.03679		115.534	0.04054		115.668	0.05366		115.191	0.06556
		115.664	0.03676		115.621	0.04051		115.749	0.05361		115.274	0.06545
		115.746	0.03673		115.701	0.04048		115.832	0.05356		115.358	0.06534
		115.83	0.03669		115.785	0.04048		115.915	0.05352		115.441	0.06527
		115.914	0.03666		115.869	0.04042		115.999	0.05348		115.523	0.06517
		115.998	0.03663		115.953	0.0404		116.081	0.05347		115.607	0.06506
		116.08	0.03659		116.035	0.04037		116.164	0.05345		115.691	0.0649
		116.163	0.03656		116.119	0.04036		116.246	0.05342		115.775	0.0648
		116.248	0.03652		116.201	0.04034		116.33	0.0534		115.858	0.06474
		116.329	0.0365		116.286	0.04031		116.413	0.05338		115.942	0.06459
		116.413	0.03647		116.368	0.0403		116.498	0.05336		116.025	0.0645
		116.497	0.03642		116.45	0.04027		116.579	0.05334		116.108	0.0644
		116.58	0.03641		116.535	0.04025		116.663	0.05332		116.192	0.0643
		116.662	0.03637		116.618	0.04023		116.746	0.0533		116.274	0.06419
		116.745	0.03635		116.702	0.0402		116.828	0.05329		116.359	0.0641
		116.829	0.03632		116.783	0.04017		116.911	0.05327		116.44	0.064
		116.912	0.0363		116.866	0.04014		116.995	0.05324		116.524	0.06394
		116.996	0.03626		116.951	0.04011		117.079	0.05323		116.608	0.06384
		117.079	0.03625		117.032	0.04009		117.163	0.05321		116.689	0.06371
		117.164	0.03621		117.115	0.04005		117.246	0.05319		116.774	0.06361
		117.246	0.0362		117.198	0.04003		117.329	0.05317		116.859	0.06351
		117.333	0.03614		117.282	0.04		117.413	0.05315		116.941	0.06342
		117.415	0.03613		117.365	0.03997		117.497	0.05312		117.024	0.06337
		117.499	0.03608		117.451	0.03994		117.58	0.05309		117.107	0.06324
		117.582	0.03606		117.534	0.03991		117.665	0.05307		117.191	0.06315
		117.664	0.03604		117.619	0.03989		117.749	0.05306		117.275	0.06305
		117.748	0.03598		117.701	0.03986		117.832	0.05301		117.357	0.06297
		117.832	0.03594		117.786	0.03982		117.917	0.05299		117.439	0.06288
		117.915	0.03593		117.868	0.03979		117.998	0.05297		117.522	0.06282
		117.998	0.03589		117.952	0.03976		118.082	0.05296		117.606	0.0627
		118.084	0.03584		118.033	0.03974		118.166	0.05293		117.69	0.06262
		118.166	0.03583		118.118	0.03971		118.25	0.05292		117.771	0.06254
		118.248	0.03579		118.201	0.03968		118.332	0.0529		117.857	0.06246
		118.332	0.03576		118.284	0.03964		118.415	0.05288		117.938	0.06238
		118.414	0.03572		118.365	0.03964		118.498	0.05286		118.022	0.0623
		118.498	0.03568		118.449	0.03961		118.579	0.05284		118.103	0.06226
		118.581	0.03567		118.533	0.03958		118.664	0.05282		118.186	0.06217
		118.664	0.03564		118.616	0.03956		118.745	0.05281		118.272	0.06206
		118.747	0.03561		118.7	0.03956		118.829	0.05279		118.355	0.06198
		118.831	0.03558		118.783	0.03956		118.914	0.05278		118.437	0.06194
		118.913	0.03555		118.866	0.03957		118.998	0.05275		118.52	0.06186
		118.996	0.03553		118.949	0.03956		119.081	0.05274		118.604	0.06178
		119.081	0.0355		119.033	0.03956		119.163	0.05272		118.687	0.06166
		119.163	0.03548		119.117	0.03955		119.247	0.0527		118.77	0.06159
		119.247	0.03546		119.199	0.03953		119.33	0.05268		118.854	0.06154
		119.33	0.03543		119.284	0.03952		119.414	0.05266		118.938	0.06143
		119.413	0.03541		119.368	0.0395		119.498	0.05264		119.021	0.06136
		119.497	0.03539		119.452	0.03947		119.582	0.05261		119.105	0.06129
		119.579	0.03537		119.534	0.03943		119.665	0.05258		119.189	0.06122
		119.662	0.03535		119.618	0.03938		119.748	0.05256		119.271	0.06115
		119.746	0.03533		119.702	0.03934		119.83	0.05254		119.355	0.06109
		119.829	0.03532		119.784	0.03931		119.912	0.05251		119.436	0.06105
		119.912	0.0353		119.867	0.03929		119.996	0.05248		119.521	0.06096
		119.996	0.03527		119.951	0.03926		120.077	0.05246		119.604	0.06089
		120.079	0.03527		120.034	0.03923		120.16	0.05244		119.689	0.06082
		120.16	0.03525		120.117	0.03919		120.244	0.05241		119.771	0.06076
		120.246	0.03523		120.199	0.0392		120.327	0.05238		119.855	0.06068
		120.33	0.03522		120.283	0.03918		120.41	0.05235		119.937	0.06062
		120.411	0.0352		120.366	0.03916		120.494	0.05232		120.022	0.06055
		120.495	0.03518		120.451	0.03914		120.576	0.0523		120.105	0.06048
		120.576	0.03517		120.532	0.03913		120.661	0.05228		120.188	0.06041
		120.662	0.03515		120.618	0.0391		120.742	0.05226		120.273	0.06034
		120.745	0.03513		120.701	0.03909		120.827	0.05224		120.356	0.06027
		120.828	0.03511		120.785	0.03905		120.91	0.05223		120.441	0.06017
		120.911	0.03508		120.866	0.03904		120.991	0.05222		120.525	0.0601
		120.994	0.03506		120.95	0.03902		121.074	0.05221		120.609	0.06004
		121.079	0.03504		121.033	0.039		121.158	0.0522		120.69	0.06
		121.161	0.03503		121.115	0.03898		121.242	0.05219		120.773	0.05994
		121.247	0.03501		121.196	0.03895		121.325	0.05218		120.858	0.05984
		121.33	0.03499		121.28	0.03893		121.409	0.05217		120.941	0.05981
		121.413	0.03497		121.365	0.0389		121.492	0.05216		121.023	0.05975
		121.495	0.03497		121.448	0.03887		121.574	0.05215		121.105	0.05969
		121.581	0.03494		121.53	0.03883		121.657	0.05214		121.188	0.05962
		121.662	0.03493		121.615	0.0388		121.742	0.05213		121.274	0.05956
		121.746	0.03491		121.698	0.03877		121.825	0.05213		121.357	0.0595
		121.831	0.03489		121.782	0.03875		121.906	0.05212		121.439	0.05944
		121.914	0.03487		121.864	0.03872		121.992	0.05212		121.526	0.05935
		121.999	0.03485		121.949	0.0387		122.074	0.05212		121.609	0.0593
		122.08	0.03484		122.03	0.03869		122.161	0.05213		121.689	0.05927
		122.164	0.03483		122.112	0.03868		122.243	0.05213		121.773	0.05922
		122.247	0.03481		122.198	0.03866		122.327	0.05213		121.857	0.05916
		122.328	0.0348		122.281	0.03865		122.41	0.05213		121.941	0.05911
		122.413	0.03479		122.364	0.03865		122.496	0.05213		122.024	0.05902
		122.496	0.03477		122.447	0.03864		122.58	0.05213		122.106	0.05899
		122.579	0.03476		122.531	0.03863		122.664	0.05212		122.189	0.05894
		122.664	0.03473		122.615	0.03862		122.749	0.05212		122.273	0.05888
		122.747	0.03472		122.697	0.03861		122.832	0.05213		122.353	0.05883
		122.83	0.0347		122.781	0.03861		122.915	0.05212		122.438	0.05877
		122.913	0.03467		122.866	0.0386		122.998	0.05211		122.522	0.05868
		122.996	0.03465		122.948	0.03859		123.083	0.0521		122.604	0.05868
		123.081	0.03463		123.031	0.03859		123.165	0.05211		122.688	0.05862
		123.162	0.03461		123.115	0.03859		123.251	0.0521		122.77	0.05857
		123.246	0.03458		123.2	0.03859		123.334	0.05209		122.854	0.05851
		123.33	0.03456		123.282	0.03858		123.416	0.05209		122.937	0.05846
		123.414	0.03453		123.366	0.03858		123.5	0.05208		123.021	0.05841
		123.496	0.03452		123.451	0.03858		123.583	0.05208		123.103	0.05833
		123.579	0.0345		123.533	0.03858		123.666	0.05207		123.188	0.05829
		123.662	0.03448		123.609	0.03858		123.747	0.05207		123.269	0.05826
		123.746	0.03446		123.688	0.03858		123.831	0.05206		123.354	0.05821
		123.829	0.03444		123.77	0.03858		123.914	0.05205		123.438	0.05813
		123.913	0.03443		123.856	0.03858		123.998	0.05205		123.521	0.05811
		123.995	0.03441		123.94	0.03858		124.082	0.05204		123.604	0.05804
		124.079	0.03439		124.022	0.03858		124.165	0.05204		123.685	0.05804
		124.16	0.03437		124.104	0.03858		124.247	0.05204		123.769	0.058
		124.245	0.03436		124.192	0.03857		124.331	0.05204		123.855	0.05792
		124.327	0.03435		124.277	0.03857		124.414	0.05205		123.936	0.05792
		124.411	0.03433		124.36	0.03857		124.498	0.05205		124.019	0.05787
		124.493	0.03432		124.46	0.03855		124.58	0.05204		124.103	0.05783
		124.578	0.03431		124.55	0.03855		124.664	0.05203		124.184	0.05779
		124.661	0.0343		124.625	0.03854		124.748	0.05202		124.268	0.05775
		124.743	0.03429		124.704	0.03853		124.833	0.05201		124.351	0.0577
		124.826	0.03427		124.786	0.03853		124.915	0.052		124.437	0.05765
		124.911	0.03427		124.87	0.03852		124.999	0.05199		124.52	0.05764
		124.994	0.03425		124.952	0.03852		125.08	0.05198		124.601	0.05761
		125.078	0.03424		125.036	0.03852		125.166	0.05198		124.687	0.05756
		125.158	0.03423		125.117	0.03852		125.248	0.05198		124.771	0.05752
		125.244	0.03422		125.2	0.03852		125.332	0.05199		124.854	0.05748
		125.325	0.03421		125.284	0.03851		125.416	0.05199		124.936	0.05745
		125.409	0.0342		125.368	0.03851		125.497	0.052		125.02	0.05741
		125.492	0.03419		125.45	0.03852		125.581	0.05201		125.104	0.05738
		125.577	0.03418		125.533	0.03851		125.665	0.05202		125.186	0.05734
		125.656	0.03418		125.615	0.0385		125.748	0.05204		125.27	0.05731
		125.743	0.03417		125.701	0.0385		125.83	0.05205		125.354	0.05727
		125.827	0.03416		125.785	0.0385		125.912	0.05206		125.438	0.05724
		125.909	0.03415		125.866	0.0385		125.996	0.05207		125.52	0.0572
		125.993	0.03414		125.952	0.03849		126.08	0.05208		125.604	0.05717
		126.076	0.03414		126.035	0.03849		126.163	0.05209		125.688	0.05713
		126.158	0.03413		126.119	0.03849		126.246	0.05211		125.771	0.05709
		126.243	0.03412		126.203	0.03849		126.332	0.05212		125.854	0.05705
		126.326	0.03411		126.287	0.03849		126.414	0.05213		125.936	0.05702
		126.41	0.03409		126.374	0.0385		126.5	0.05214		126.02	0.05699
		126.494	0.03408		126.458	0.0385		126.584	0.05215		126.105	0.05693
		126.576	0.03408		126.541	0.0385		126.665	0.05217		126.188	0.05689
		126.66	0.03407		126.623	0.03851		126.747	0.05218		126.269	0.05687
		126.745	0.03405		126.707	0.03851		126.83	0.0522		126.353	0.05684
		126.826	0.03404		126.788	0.0385		126.912	0.05222		126.436	0.0568
		126.912	0.03402		126.871	0.0385		126.995	0.05224		126.519	0.05676
		126.996	0.03401		126.952	0.03849		127.078	0.05225		126.602	0.05672
		127.078	0.034		127.034	0.03848		127.161	0.05227		126.686	0.05668
		127.162	0.03399		127.119	0.03847		127.243	0.05228		126.769	0.05664
		127.244	0.03398		127.2	0.03846		127.326	0.0523		126.854	0.0566
		127.327	0.03398		127.282	0.03846		127.409	0.05232		126.937	0.05657
		127.411	0.03397		127.366	0.03845		127.494	0.05234		127.018	0.05653
		127.495	0.03396		127.451	0.03844		127.577	0.05236		127.103	0.05649
		127.576	0.03395		127.531	0.03843		127.659	0.05238		127.187	0.05646
		127.66	0.03394		127.615	0.03842		127.741	0.05239		127.269	0.05644
		127.744	0.03392		127.696	0.03842		127.825	0.0524		127.352	0.05641
		127.827	0.03391		127.779	0.03841		127.907	0.05239		127.438	0.05637
		127.91	0.03389		127.861	0.03841		127.99	0.05241		127.52	0.05634
		127.993	0.03388		127.945	0.0384		128.072	0.05246		127.605	0.0563
		128.077	0.03387		128.027	0.0384		128.155	0.0525		127.689	0.05628
		128.161	0.03386		128.109	0.0384		128.238	0.05255		127.774	0.05625
		128.244	0.03385		128.193	0.0384		128.322	0.05258		127.854	0.05623
		128.327	0.03384		128.274	0.0384		128.405	0.0526		127.939	0.05621
		128.411	0.03383		128.358	0.03839		128.49	0.05262		128.024	0.05619
		128.494	0.03382		128.44	0.03839		128.575	0.05264		128.107	0.05617
		128.579	0.03382		128.523	0.03839		128.659	0.05266		128.19	0.05615
		128.659	0.03381		128.607	0.03838		128.742	0.05265		128.274	0.05613
		128.744	0.0338		128.691	0.03839		128.827	0.05263		128.356	0.05611
		128.828	0.0338		128.773	0.03841		128.911	0.05259		128.437	0.05611
		128.911	0.03379		128.856	0.03844		128.994	0.05257		128.521	0.05608
		128.995	0.03379		128.94	0.03846		129.076	0.05254		128.603	0.05607
		129.077	0.03378		129.023	0.03849		129.159	0.05256		128.688	0.05603
		129.16	0.03378		129.107	0.03852		129.242	0.05257		128.77	0.05602
		129.245	0.03378		129.19	0.03852		129.325	0.05258		128.854	0.05601
		129.328	0.03377		129.277	0.03857		129.407	0.05259		128.937	0.05598
		129.411	0.03378		129.358	0.03857		129.492	0.05261		129.02	0.05596
		129.494	0.03377		129.44	0.03861		129.575	0.05263		129.103	0.05594
		129.578	0.03377		129.526	0.03863		129.658	0.05264		129.186	0.05592
		129.66	0.03377		129.607	0.0386		129.744	0.05266		129.269	0.05591
		129.742	0.03377		129.691	0.03859		129.827	0.05268		129.35	0.05589
		129.826	0.03377		129.775	0.03857		129.911	0.0527		129.435	0.05587
		129.911	0.03377		129.857	0.03856		129.994	0.05272		129.52	0.05583
		129.993	0.03377		129.94	0.03856		130.077	0.05273		129.603	0.05582
		130.075	0.03378		130.025	0.03856		130.162	0.05275		129.685	0.05581
		130.159	0.03377		130.108	0.03856		130.245	0.05277		129.77	0.05579
		130.242	0.03378		130.19	0.03856		130.327	0.05278		129.852	0.05577
		130.326	0.03378		130.274	0.03857		130.411	0.0528		129.934	0.05574
		130.409	0.03379		130.357	0.03857		130.494	0.05281		130.019	0.05571
		130.49	0.03379		130.442	0.03859		130.576	0.05282		130.101	0.05569
		130.576	0.03379		130.524	0.03859		130.661	0.05284		130.185	0.05566
		130.659	0.03379		130.608	0.03861		130.742	0.05285		130.269	0.05564
		130.742	0.0338		130.691	0.03862		130.826	0.05286		130.351	0.05563
		130.825	0.0338		130.777	0.03863		130.909	0.05287		130.434	0.05561
		130.908	0.0338		130.857	0.03864		130.991	0.05288		130.518	0.0556
		130.993	0.0338		130.943	0.03864		131.075	0.05289		130.603	0.05559
		131.075	0.0338		131.025	0.03865		131.157	0.0529		130.685	0.05558
		131.16	0.0338		131.11	0.03866		131.242	0.05291		130.768	0.05556
		131.243	0.03381		131.192	0.03866		131.326	0.05291		130.852	0.05555
		131.326	0.03381		131.276	0.03867		131.411	0.0529		130.937	0.05553
		131.409	0.03381		131.359	0.03867		131.494	0.0529		131.02	0.05552
		131.493	0.03382		131.441	0.03867		131.577	0.05288		131.103	0.05552
		131.578	0.03382		131.525	0.03866		131.66	0.05286		131.188	0.05552
		131.66	0.03382		131.61	0.03865		131.742	0.05284		131.271	0.05551
		131.741	0.03383		131.694	0.03864		131.828	0.05283		131.354	0.0555
		131.826	0.03383		131.779	0.03862		131.909	0.05283		131.439	0.0555
		131.909	0.03384		131.864	0.03862		131.995	0.05283		131.52	0.05549
		131.992	0.03384		131.948	0.03861		132.076	0.05283		131.605	0.05549
		132.075	0.03384		132.033	0.0386		132.16	0.05285		131.687	0.05549
		132.159	0.03384		132.117	0.03861		132.243	0.05287		131.772	0.05549
		132.242	0.03384		132.2	0.03861		132.324	0.05289		131.854	0.05549
		132.327	0.03384		132.283	0.03861		132.408	0.05292		131.938	0.05549
		132.409	0.03385		132.368	0.03862		132.493	0.05297		132.018	0.05548
		132.492	0.03385		132.451	0.03863		132.575	0.05301		132.103	0.05548
		132.575	0.03385		132.534	0.03864		132.658	0.05304		132.185	0.05548
		132.66	0.03386		132.619	0.03865		132.739	0.05307		132.269	0.05547
		132.743	0.03387		132.701	0.03866		132.823	0.0531		132.353	0.05547
		132.827	0.03387		132.781	0.03867		132.907	0.05315		132.436	0.05547
		132.908	0.03388		132.866	0.03868		132.989	0.05318		132.52	0.05547
		132.993	0.03388		132.95	0.0387		133.061	0.0532		132.603	0.05546
		133.076	0.03388		133.032	0.03871		133.142	0.05324		132.685	0.05545
		133.161	0.03389		133.115	0.03872		133.23	0.05329		132.77	0.05545
		133.242	0.03389		133.199	0.03874		133.312	0.05334		132.852	0.05544
		133.324	0.03389		133.281	0.03875		133.396	0.05339		132.935	0.05543
		133.408	0.03389		133.366	0.03876		133.483	0.05347		133.017	0.05542
		133.49	0.03389		133.448	0.03878		133.567	0.05349		133.102	0.05541
		133.573	0.03389		133.53	0.0388		133.65	0.05356		133.184	0.0554
		133.659	0.0339		133.613	0.03882		133.737	0.0536		133.268	0.05539
		133.74	0.0339		133.697	0.03884		133.841	0.05364		133.351	0.05538
		133.824	0.0339		133.78	0.03885		133.921	0.05367		133.433	0.05538
		133.907	0.0339		133.861	0.03886		133.997	0.0537		133.515	0.05537
		133.991	0.0339		133.947	0.03888		134.076	0.05372		133.601	0.05536
		134.075	0.03391		134.025	0.03889		134.159	0.05376		133.685	0.05536
		134.158	0.03391		134.109	0.03891		134.244	0.0538		133.766	0.05535
		134.243	0.03391		134.191	0.03892		134.324	0.05382		133.849	0.05535
		134.325	0.0339		134.274	0.03892		134.409	0.05387		133.932	0.05535
		134.408	0.03391		134.359	0.03894		134.491	0.05389		134.017	0.05535
		134.493	0.03391		134.443	0.03896		134.575	0.05394		134.103	0.05535
		134.574	0.03391		134.524	0.03896		134.659	0.054		134.185	0.05535
		134.659	0.03391		134.608	0.03898		134.742	0.05403		134.27	0.05535
		134.741	0.03392		134.691	0.03898		134.825	0.05407		134.353	0.05536
		134.825	0.03392		134.776	0.039		134.907	0.0541		134.437	0.05537
		134.908	0.03393		134.858	0.03902		134.99	0.05414		134.519	0.05538
		134.993	0.03394		134.94	0.03903		135.074	0.05418		134.603	0.05539
		135.075	0.03395		135.023	0.03904		135.155	0.05421		134.686	0.05539
		135.16	0.03396		135.107	0.03906		135.239	0.05425		134.773	0.0554
		135.241	0.03396		135.191	0.03908		135.322	0.05428		134.855	0.0554
		135.326	0.03397		135.274	0.0391		135.405	0.05432		134.939	0.05541
		135.407	0.03398		135.357	0.03912		135.49	0.05435		135.024	0.05542
		135.49	0.03399		135.44	0.03913		135.572	0.05439		135.105	0.05543
		135.574	0.03399		135.525	0.03916		135.655	0.05442		135.189	0.05545
		135.658	0.034		135.607	0.03917		135.739	0.05446		135.272	0.05546
		135.742	0.03402		135.691	0.03919		135.824	0.0545		135.352	0.05547
		135.824	0.03403		135.774	0.03921		135.907	0.05453		135.437	0.05548
		135.909	0.03404		135.857	0.03924		135.991	0.05457		135.519	0.05549
		135.991	0.03405		135.94	0.03926		136.075	0.05463		135.602	0.0555
		136.074	0.03405		136.022	0.03928		136.159	0.05466		135.685	0.05552
		136.155	0.03406		136.106	0.0393		136.241	0.05467		135.766	0.05553
		136.239	0.03408		136.192	0.03933		136.329	0.05471		135.851	0.05554
		136.324	0.0341		136.275	0.03935		136.413	0.05473		135.933	0.05555
		136.409	0.03411		136.359	0.03938		136.5	0.05474		136.014	0.05556
		136.489	0.03412		136.444	0.0394		136.585	0.05475		136.098	0.05556
		136.573	0.03414		136.525	0.03942		136.667	0.05477		136.18	0.05557
		136.658	0.03415		136.609	0.03942		136.751	0.05479		136.265	0.05558
		136.741	0.03417		136.693	0.03942		136.834	0.0548		136.349	0.05558
		136.824	0.03419		136.777	0.03943		136.917	0.05482		136.431	0.05558
		136.904	0.03419		136.859	0.03943		136.997	0.05484		136.513	0.05558
		136.991	0.0342		136.943	0.03943		137.079	0.05487		136.597	0.05558
		137.072	0.03421		137.026	0.03943		137.163	0.05489		136.681	0.05559
		137.157	0.03422		137.109	0.03943		137.245	0.05492		136.764	0.05559
		137.239	0.03422		137.192	0.03943		137.325	0.05495		136.848	0.05558
		137.324	0.03423		137.275	0.03943		137.408	0.05497		136.931	0.05558
		137.406	0.03424		137.359	0.03944		137.49	0.05499		137.016	0.05558
		137.489	0.03424		137.443	0.03944		137.572	0.05502		137.099	0.05558
		137.574	0.03425		137.524	0.03945		137.656	0.05505		137.182	0.05558
		137.657	0.03427		137.609	0.03947		137.738	0.05509		137.266	0.05559
		137.74	0.03427		137.692	0.03948		137.822	0.05513		137.348	0.0556
		137.824	0.03428		137.776	0.03949		137.904	0.05517		137.432	0.05561
		137.906	0.03429		137.859	0.03951		137.986	0.05521		137.516	0.05562
		137.99	0.0343		137.944	0.03956		138.067	0.05528		137.598	0.05563
		138.074	0.03431		138.028	0.03958		138.152	0.05534		137.683	0.05564
		138.157	0.03433		138.112	0.03961		138.235	0.05542		137.765	0.05565
		138.242	0.03434		138.196	0.03964		138.317	0.05549		137.85	0.05566
		138.323	0.03434		138.281	0.03967		138.401	0.05556		137.933	0.05567
		138.408	0.03436		138.363	0.0397		138.483	0.05559		138.018	0.0557
		138.491	0.03437		138.445	0.03973		138.567	0.05569		138.101	0.05572
		138.573	0.03437		138.528	0.03976		138.65	0.0557		138.183	0.05574
		138.657	0.03438		138.612	0.03979		138.735	0.05576		138.268	0.05576
		138.742	0.0344		138.695	0.03982		138.818	0.05583		138.349	0.05581
		138.824	0.03441		138.778	0.03986		138.9	0.05585		138.432	0.05586
		138.907	0.03442		138.861	0.0399		138.984	0.05584		138.517	0.05591
		138.992	0.03443		138.946	0.03993		139.067	0.05583		138.598	0.05593
		139.074	0.03443		139.028	0.03997		139.151	0.05584		138.682	0.05597
		139.158	0.03444		139.113	0.04001		139.231	0.05585		138.767	0.05601
		139.242	0.03445		139.199	0.04005		139.314	0.05589		138.851	0.05603
		139.324	0.03446		139.282	0.04009		139.4	0.05593		138.933	0.05605
		139.408	0.03447		139.366	0.04013		139.483	0.05597		139.016	0.05603
		139.491	0.03448		139.447	0.04017		139.567	0.056		139.101	0.05601
		139.576	0.0345		139.532	0.04022		139.649	0.05605		139.183	0.05601
		139.658	0.0345		139.616	0.04026		139.733	0.05609		139.267	0.05601
		139.741	0.03452		139.7	0.0403		139.813	0.05613		139.348	0.05601
		139.825	0.03454		139.783	0.04034		139.899	0.05617		139.432	0.05603
		139.91	0.03456		139.867	0.04038		139.98	0.05621		139.515	0.05604
		139.991	0.03457		139.949	0.04042		140.064	0.05625		139.597	0.05605
		140.074	0.03458		140.033	0.04046		140.147	0.05629		139.683	0.05607
		140.159	0.0346		140.114	0.0405		140.229	0.05633		139.765	0.05608
		140.242	0.03463		140.2	0.04054		140.313	0.05637		139.848	0.0561
		140.325	0.03464		140.281	0.04058		140.399	0.05641		139.932	0.05611
		140.406	0.03465		140.363	0.04061		140.481	0.05645		140.015	0.05612
		140.49	0.03467		140.447	0.04064		140.565	0.0565		140.098	0.05613
		140.574	0.0347		140.531	0.04068		140.648	0.05654		140.18	0.05614
		140.657	0.03472		140.614	0.04071		140.733	0.05658		140.263	0.05614
		140.739	0.03474		140.697	0.04074		140.814	0.05662		140.347	0.05615
		140.823	0.03476		140.781	0.04078		140.9	0.05666		140.43	0.05616
		140.906	0.03478		140.861	0.04081		140.984	0.05671		140.513	0.05617
		140.989	0.0348		140.945	0.04085		141.068	0.05675		140.596	0.05619
		141.075	0.03482		141.028	0.04088		141.153	0.05679		140.679	0.05621
		141.156	0.03484		141.111	0.04091		141.236	0.05683		140.763	0.05623
		141.238	0.03486		141.193	0.04095		141.322	0.05687		140.846	0.05626
		141.323	0.03488		141.276	0.04098		141.407	0.05692		140.93	0.05628
		141.406	0.0349		141.362	0.04101		141.491	0.05695		141.012	0.0563
		141.489	0.03493		141.447	0.04104		141.574	0.05697		141.095	0.05633
		141.573	0.03494		141.535	0.04108		141.659	0.05698		141.18	0.05636
		141.654	0.03496		141.62	0.04111		141.743	0.05699		141.263	0.05638
		141.739	0.03498		141.707	0.04115		141.824	0.057		141.348	0.05641
		141.821	0.035		141.792	0.04118		141.908	0.05701		141.435	0.05647
		141.907	0.03504		141.874	0.04121		141.995	0.05703		141.517	0.05648
		141.99	0.03505		141.959	0.04125		142.076	0.05705		141.6	0.05651
		142.072	0.03507		142.042	0.04129		142.159	0.05708		141.685	0.05656
		142.155	0.0351		142.122	0.04133		142.243	0.05711		141.768	0.05659
		142.239	0.03512		142.206	0.04137		142.324	0.05714		141.851	0.05662
		142.322	0.03515		142.288	0.04141		142.409	0.0572		141.935	0.05665
		142.407	0.03517		142.37	0.04145		142.491	0.05724		142.02	0.05668
		142.49	0.0352		142.451	0.04149		142.574	0.05729		142.104	0.05671
		142.573	0.03521		142.535	0.04153		142.66	0.05735		142.185	0.05674
		142.656	0.03524		142.616	0.04156		142.742	0.0574		142.27	0.05677
		142.74	0.03527		142.696	0.0416		142.825	0.05747		142.352	0.0568
		142.823	0.03528		142.781	0.04164		142.908	0.05753		142.434	0.05683
		142.905	0.03531		142.863	0.04168		142.991	0.0576		142.518	0.05687
		142.987	0.03533		142.944	0.0417		143.073	0.05768		142.601	0.0569
		143.072	0.03535		143.025	0.04173		143.157	0.05776		142.684	0.05694
		143.156	0.03538		143.109	0.04176		143.24	0.05783		142.767	0.05697
		143.239	0.0354		143.192	0.04179		143.324	0.05791		142.852	0.05701
		143.323	0.03543		143.273	0.04183		143.409	0.05799		142.935	0.05705
		143.406	0.03544		143.355	0.04186		143.492	0.05806		143.019	0.05708
		143.491	0.03546		143.437	0.04188		143.574	0.05814		143.099	0.05711
		143.574	0.03549		143.522	0.04191		143.657	0.05821		143.183	0.05714
		143.657	0.0355		143.604	0.04195		143.741	0.05828		143.266	0.05718
		143.739	0.03551		143.688	0.04198		143.824	0.05836		143.337	0.05719
		143.822	0.03554		143.766	0.04201		143.908	0.05843		143.418	0.05723
		143.907	0.03556		143.852	0.04204		143.992	0.05849		143.505	0.05727
		143.989	0.03558		143.932	0.04207		144.075	0.05856		143.592	0.05731
		144.075	0.03561		144.016	0.04211		144.158	0.05863		143.677	0.05734
		144.158	0.03562		144.101	0.04214		144.24	0.05869		143.76	0.05738
		144.24	0.03565		144.183	0.04217		144.323	0.05876		143.845	0.05745
		144.323	0.03567		144.266	0.0422		144.405	0.05882		143.932	0.05749
		144.406	0.03569		144.347	0.04223		144.489	0.05889		144.034	0.05755
		144.489	0.03572		144.43	0.04226		144.573	0.05896		144.114	0.05759
		144.574	0.03574		144.512	0.04229		144.655	0.05902		144.191	0.05763
		144.656	0.03576		144.597	0.04232		144.739	0.05909		144.27	0.05767
		144.74	0.03578		144.679	0.04235		144.822	0.05916		144.353	0.05772
		144.821	0.03581		144.764	0.04238		144.906	0.05923		144.436	0.05776
		144.905	0.03583		144.847	0.04241		144.99	0.0593		144.517	0.0578
		144.989	0.03586		144.931	0.04244		145.073	0.05938		144.6	0.05785
		145.07	0.03588		145.016	0.04247		145.158	0.05946		144.687	0.05789
		145.154	0.03591		145.097	0.0425		145.243	0.05954		144.768	0.05793
		145.237	0.03593		145.181	0.04253		145.324	0.05963		144.851	0.05797
		145.319	0.03596		145.266	0.04256		145.408	0.05971		144.935	0.05802
		145.403	0.03599		145.35	0.04259		145.489	0.05979		145.018	0.05806
		145.488	0.03602		145.432	0.04262		145.572	0.05987		145.103	0.05811
		145.57	0.03605		145.516	0.04265		145.655	0.05995		145.186	0.05816
		145.652	0.03607		145.602	0.04268		145.74	0.06003		145.269	0.05821
		145.734	0.03608		145.684	0.04271		145.821	0.06011		145.353	0.05827
		145.818	0.0361		145.766	0.04274		145.906	0.06019		145.437	0.05832
		145.903	0.03613		145.852	0.04277		145.988	0.06026		145.519	0.05838
		145.986	0.03615		145.935	0.0428		146.072	0.06034		145.603	0.05843
		146.069	0.03618		146.02	0.04283		146.155	0.06042		145.687	0.05849
		146.151	0.03619		146.102	0.04286		146.24	0.06049		145.768	0.05855
		146.235	0.03623		146.185	0.04289		146.322	0.06057		145.849	0.05861
		146.317	0.03624		146.272	0.04292		146.407	0.06061		145.935	0.05866
		146.402	0.03628		146.359	0.04297		146.488	0.06068		146.018	0.05871
		146.485	0.0363		146.436	0.04299		146.572	0.06074		146.101	0.05876
		146.569	0.03633		146.52	0.04303		146.656	0.0608		146.184	0.05881
		146.652	0.03636		146.601	0.04306		146.74	0.06087		146.268	0.05886
		146.734	0.03639		146.688	0.04309		146.822	0.06093		146.35	0.05891
		146.818	0.03643		146.768	0.04311		146.906	0.06099		146.434	0.05894
		146.899	0.03645		146.853	0.04312		146.989	0.06105		146.517	0.05901
		146.985	0.03649		146.937	0.04312		147.071	0.0611		146.601	0.05906
		147.068	0.03652		147.015	0.04314		147.155	0.06116		146.682	0.05908
		147.15	0.03656		147.102	0.04317		147.238	0.06122		146.767	0.05913
		147.233	0.03657		147.183	0.04316		147.323	0.06128		146.85	0.05918
		147.316	0.0366		147.27	0.0432		147.403	0.06134		146.934	0.05922
		147.4	0.03665		147.352	0.0432		147.488	0.0614		147.017	0.05926
		147.483	0.03668		147.436	0.04322		147.57	0.06146		147.099	0.0593
		147.566	0.03669		147.518	0.04325		147.652	0.06153		147.18	0.05934
		147.649	0.03672		147.603	0.0433		147.734	0.06159		147.265	0.05939
		147.733	0.03678		147.686	0.04333		147.816	0.06166		147.349	0.05943
		147.816	0.03679		147.77	0.04336		147.899	0.06173		147.431	0.05948
		147.9	0.03684		147.852	0.04339		147.982	0.0618		147.515	0.05953
		147.982	0.03688		147.937	0.04342		148.064	0.06187		147.595	0.05957
		148.067	0.03692		148.022	0.04346		148.147	0.06195		147.68	0.05962
		148.152	0.03695		148.105	0.0435		148.229	0.06202		147.763	0.05967
		148.235	0.03699		148.188	0.04354		148.312	0.0621		147.847	0.05972
		148.317	0.03702		148.27	0.04358		148.396	0.06217		147.929	0.05977
		148.403	0.03706		148.354	0.04362		148.479	0.06225		148.012	0.05982
		148.484	0.03709		148.438	0.04368		148.561	0.06232		148.096	0.05987
		148.568	0.03712		148.523	0.04372		148.644	0.06236		148.18	0.05992
		148.652	0.03716		148.605	0.04377		148.728	0.06246		148.262	0.05998
		148.735	0.03719		148.691	0.04381		148.81	0.0625		148.345	0.06006
		148.818	0.03722		148.775	0.04386		148.894	0.06257		148.427	0.06013
		148.902	0.03725		148.857	0.0439		148.979	0.06268		148.513	0.06021
		148.985	0.03729		148.94	0.04395		149.061	0.06275		148.595	0.06028
		149.067	0.03732		149.023	0.04401		149.147	0.06282		148.677	0.06035
		149.152	0.03735		149.106	0.04406		149.23	0.06289		148.761	0.06042
		149.234	0.03738		149.192	0.04411		149.313	0.06296		148.845	0.06045
		149.317	0.03741		149.274	0.04416		149.397	0.06304		148.928	0.06052
		149.401	0.03744		149.355	0.04422		149.481	0.06311		149.01	0.0606
		149.483	0.03747		149.439	0.04427		149.565	0.06319		149.093	0.06065
		149.569	0.0375		149.521	0.04432		149.647	0.06326		149.176	0.06067
		149.649	0.03753		149.604	0.04438		149.732	0.06334		149.261	0.0607
		149.733	0.03756		149.688	0.04444		149.814	0.06341		149.342	0.06073
		149.817	0.03759		149.772	0.04449		149.897	0.06349		149.426	0.06077
		149.899	0.03762		149.857	0.04455		149.98	0.06356		149.511	0.06082
		149.983	0.03766		149.94	0.0446		150.063	0.06363		149.593	0.06087
		150.068	0.03769		150.022	0.04466		150.147	0.06369		149.676	0.06093
		150.151	0.03773		150.107	0.04471		150.23	0.06376		149.759	0.06099
		150.231	0.03776		150.192	0.04477		150.312	0.06379		149.844	0.06105
		150.317	0.0378		150.273	0.04482		150.397	0.06388		149.927	0.0611
		150.398	0.03784		150.358	0.04488		150.48	0.06394		150.01	0.06116
		150.482	0.03788		150.44	0.04494		150.563	0.06397		150.093	0.06122
		150.566	0.03792		150.524	0.04499		150.646	0.06404		150.177	0.06128
		150.65	0.03795		150.609	0.04505		150.731	0.06413		150.258	0.06133
		150.734	0.03801		150.692	0.0451		150.813	0.06419		150.341	0.06138
		150.819	0.03805		150.777	0.04515		150.898	0.06426		150.424	0.06143
		150.902	0.03807		150.859	0.0452		150.98	0.06433		150.506	0.06148
		150.985	0.03811		150.943	0.04526		151.062	0.0644		150.589	0.0615
		151.067	0.03816		151.025	0.04531		151.146	0.06448		150.673	0.06157
		151.151	0.03821		151.109	0.04536		151.228	0.06455		150.755	0.0616
		151.234	0.03823		151.192	0.0454		151.312	0.06463		150.839	0.06165
		151.319	0.03829		151.274	0.04545		151.397	0.0647		150.924	0.0617
		151.4	0.03832		151.356	0.04549		151.479	0.06476		151.007	0.06178
		151.486	0.03838		151.441	0.04555		151.561	0.06483		151.091	0.06184
		151.568	0.0384		151.522	0.04559		151.644	0.06489		151.174	0.06189
		151.651	0.03844		151.607	0.04564		151.727	0.06492		151.256	0.06192
		151.734	0.03848		151.69	0.04569		151.811	0.06502		151.343	0.06201
		151.817	0.03853		151.773	0.04575		151.895	0.06509		151.424	0.06206
		151.901	0.03859		151.855	0.0458		151.978	0.06515		151.506	0.06209
		151.983	0.03861		151.939	0.04584		152.064	0.06521		151.59	0.06215
		152.067	0.03866		152.02	0.0459		152.149	0.06528		151.673	0.0622
		152.15	0.0387		152.102	0.04592		152.231	0.06535		151.756	0.06226
		152.235	0.03876		152.189	0.046		152.314	0.06541		151.842	0.06234
		152.318	0.0388		152.269	0.04603		152.398	0.06548		151.925	0.0624
		152.399	0.03882		152.352	0.04611		152.479	0.06555		152.008	0.06245
		152.482	0.03886		152.438	0.04616		152.564	0.06562		152.092	0.06251
		152.567	0.03892		152.521	0.04622		152.649	0.06569		152.177	0.06256
		152.649	0.03895		152.602	0.04624		152.729	0.06576		152.26	0.06262
		152.73	0.03897		152.685	0.0463		152.813	0.06583		152.343	0.06267
		152.816	0.03903		152.77	0.04636		152.897	0.0659		152.426	0.06273
		152.898	0.03905		152.851	0.04641		152.979	0.06598		152.508	0.06279
		152.981	0.03908		152.937	0.04646		153.06	0.06602		152.593	0.06284
		153.064	0.03913		153.019	0.04652		153.144	0.06614		152.675	0.06291
		153.147	0.03915		153.103	0.04658		153.226	0.06618		152.758	0.06296
		153.23	0.03919		153.187	0.04664		153.311	0.06627		152.841	0.06303
		153.312	0.03923		153.269	0.04669		153.393	0.06635		152.926	0.06309
		153.396	0.03927		153.353	0.04675		153.476	0.06644		153.008	0.06315
		153.481	0.0393		153.436	0.04681		153.561	0.06652		153.093	0.06322
		153.564	0.03933		153.521	0.04686		153.645	0.06668		153.174	0.06328
		153.648	0.03937		153.601	0.04691		153.727	0.06669		153.258	0.06335
		153.731	0.03942		153.686	0.04697		153.812	0.06681		153.341	0.06341
		153.814	0.03946		153.769	0.04703		153.894	0.06689		153.425	0.06348
		153.897	0.03948		153.852	0.04707		153.977	0.06694		153.506	0.06354
		153.98	0.03951		153.933	0.04712		154.058	0.06702		153.592	0.06361
		154.064	0.03956		154.016	0.04717		154.141	0.06711		153.675	0.06367
		154.147	0.0396		154.1	0.04723		154.226	0.06719		153.757	0.06374
		154.229	0.03962		154.184	0.04728		154.309	0.06728		153.842	0.0638
		154.313	0.03966		154.266	0.04733		154.392	0.06737		153.925	0.06387
		154.397	0.03972		154.347	0.04739		154.478	0.0675		154.01	0.06394
		154.482	0.03977		154.433	0.04744		154.559	0.06754		154.091	0.064
		154.563	0.03981		154.516	0.0475		154.643	0.06763		154.173	0.06407
		154.646	0.03985		154.599	0.04755		154.726	0.06771		154.257	0.06414
		154.731	0.0399		154.683	0.04761		154.809	0.0678		154.34	0.06421
		154.812	0.03995		154.766	0.04767		154.893	0.06788		154.423	0.06428
		154.897	0.04		154.849	0.04772		154.976	0.06796		154.507	0.06435
		154.98	0.04005		154.933	0.04777		155.06	0.06804		154.59	0.06442
		155.063	0.0401		155.016	0.04783		155.144	0.06816		154.672	0.0645
		155.147	0.04015		155.099	0.04788		155.228	0.06824		154.756	0.06456
		155.229	0.0402		155.181	0.04794		155.313	0.06836		154.839	0.06463
		155.312	0.04025		155.264	0.04799		155.394	0.06837		154.923	0.0647
		155.396	0.04029		155.346	0.04802		155.479	0.0685		155.007	0.06477
		155.48	0.04034		155.429	0.04807		155.563	0.06863		155.089	0.06484
		155.563	0.04039		155.511	0.04813		155.647	0.06872		155.172	0.06487
		155.646	0.04043		155.596	0.04818		155.73	0.06877		155.256	0.06498
		155.73	0.04048		155.68	0.04823		155.811	0.06885		155.34	0.06505
		155.813	0.04052		155.762	0.04828		155.892	0.0689		155.422	0.06513
		155.895	0.04056		155.846	0.04833		155.976	0.06903		155.505	0.0652
		155.98	0.0406		155.929	0.04841		156.058	0.06907		155.59	0.06532
		156.062	0.04065		156.014	0.04846		156.142	0.06916		155.673	0.06536
		156.145	0.04069		156.096	0.04851		156.226	0.06925		155.756	0.06548
		156.226	0.04074		156.179	0.04857		156.309	0.06934		155.84	0.06555
		156.311	0.04078		156.264	0.04862		156.394	0.06948		155.924	0.06563
		156.394	0.04082		156.346	0.04864		156.476	0.06953		156.005	0.06564
		156.479	0.04086		156.432	0.04872		156.559	0.06962		156.09	0.06575
		156.561	0.0409		156.514	0.04878		156.643	0.0697		156.174	0.06582
		156.645	0.04094		156.598	0.04883		156.727	0.06983		156.257	0.06593
		156.728	0.04097		156.681	0.04888		156.811	0.06988		156.341	0.06597
		156.811	0.04101		156.764	0.04894		156.892	0.06997		156.424	0.06604
		156.893	0.04103		156.848	0.049		156.977	0.07006		156.507	0.06615
		156.979	0.04108		156.932	0.04905		157.062	0.0702		156.59	0.06622
		157.061	0.04112		157.014	0.0491		157.147	0.07029		156.674	0.0663
		157.143	0.04114		157.1	0.04916		157.228	0.07037		156.758	0.06638
		157.228	0.0412		157.185	0.04922		157.31	0.07042		156.839	0.06642
		157.31	0.04124		157.267	0.04928		157.394	0.0705		156.925	0.06649
		157.396	0.04129		157.351	0.04933		157.476	0.07057		157.007	0.06657
		157.479	0.04133		157.435	0.04939		157.561	0.07065		157.092	0.06664
		157.561	0.04137		157.517	0.04945		157.642	0.07073		157.174	0.06672
		157.649	0.04142		157.6	0.04951		157.727	0.07081		157.256	0.06679
		157.729	0.04147		157.683	0.04956		157.811	0.07089		157.341	0.06687
		157.813	0.04152		157.765	0.04962		157.893	0.07097		157.423	0.06694
		157.897	0.04157		157.848	0.04968		157.978	0.07104		157.505	0.06702
		157.982	0.04164		157.931	0.04973		158.061	0.07116		157.589	0.0671
		158.063	0.04167		158.017	0.04979		158.143	0.07121		157.673	0.06717
		158.148	0.04174		158.098	0.04984		158.228	0.07138		157.756	0.06725
		158.231	0.04179		158.18	0.0499		158.313	0.07147		157.839	0.06733
		158.316	0.04184		158.264	0.04996		158.396	0.07156		157.923	0.06742
		158.398	0.04189		158.349	0.05001		158.479	0.07165		158.006	0.0675
		158.482	0.04194		158.431	0.05007		158.562	0.07174		158.091	0.06759
		158.565	0.04199		158.513	0.05012		158.645	0.07174		158.172	0.06767
		158.648	0.04204		158.597	0.05014		158.73	0.07192		158.255	0.06775
		158.729	0.04206		158.68	0.05022		158.813	0.07202		158.339	0.06783
		158.813	0.04208		158.762	0.05025		158.896	0.07211		158.423	0.06791
		158.897	0.04213		158.846	0.0503		158.98	0.07221		158.505	0.068
		158.98	0.04217		158.932	0.05038		159.062	0.0723		158.588	0.06808
		159.063	0.04218		159.014	0.05044		159.144	0.07236		158.672	0.06816
		159.147	0.04221		159.096	0.05049		159.227	0.07251		158.755	0.06824
		159.232	0.04227		159.18	0.05055		159.311	0.07262		158.838	0.06832
		159.314	0.04231		159.263	0.05061		159.394	0.07272		158.922	0.0684
		159.396	0.04233		159.345	0.05067		159.476	0.07278		159.005	0.06848
		159.48	0.04238		159.43	0.05073		159.56	0.07293		159.087	0.06856
		159.561	0.04242		159.513	0.05079		159.644	0.07303		159.171	0.06865
		159.644	0.04247		159.597	0.05085		159.727	0.07313		159.253	0.06873
		159.725	0.04252		159.681	0.05091		159.811	0.07323		159.337	0.06882
		159.809	0.0426		159.762	0.05096		159.894	0.07333		159.42	0.06891
		159.891	0.04262		159.847	0.05102		159.977	0.07344		159.505	0.069
		159.975	0.04268		159.928	0.05108		160.062	0.07354		159.588	0.06908
		160.058	0.04276		160.011	0.05111		160.144	0.0736		159.67	0.06917
		160.144	0.04282		160.095	0.0512		160.228	0.0737		159.753	0.06925
		160.224	0.04288		160.179	0.05127		160.311	0.07379		159.836	0.06933
		160.309	0.04294		160.263	0.05133		160.394	0.07393		159.919	0.06941
		160.391	0.04301		160.346	0.05142		160.478	0.07398		160.003	0.06949
		160.472	0.04307		160.429	0.05148		160.561	0.07407		160.086	0.06957
		160.557	0.04314		160.512	0.05152		160.644	0.07415		160.173	0.0697
		160.641	0.04321		160.596	0.05161		160.728	0.07424		160.253	0.06974
		160.725	0.04327		160.681	0.05168		160.81	0.07431		160.336	0.06983
		160.808	0.04334		160.764	0.05174		160.895	0.07444		160.418	0.06987
		160.892	0.0434		160.847	0.0518		160.975	0.07444		160.504	0.06999
		160.975	0.04347		160.927	0.05184		161.062	0.07461		160.588	0.07008
		161.058	0.04354		161.012	0.0519		161.144	0.0747		160.669	0.07016
		161.141	0.0436		161.094	0.05197		161.227	0.07479		160.753	0.07025
		161.224	0.04367		161.178	0.05204		161.31	0.07489		160.836	0.07033
		161.308	0.04374		161.262	0.0521		161.393	0.07494		160.919	0.07042
		161.39	0.04381		161.346	0.0522		161.477	0.07508		161.005	0.07051
		161.476	0.04387		161.428	0.05224		161.562	0.07518		161.086	0.0706
		161.559	0.04394		161.511	0.0523		161.645	0.07527		161.171	0.07068
		161.643	0.044		161.596	0.05237		161.729	0.07537		161.253	0.07077
		161.727	0.04407		161.68	0.05243		161.812	0.07546		161.335	0.07086
		161.809	0.04413		161.761	0.05249		161.895	0.07555		161.42	0.07095
		161.893	0.04422		161.844	0.05256		161.978	0.07564		161.503	0.07103
		161.976	0.04425		161.929	0.05262		162.06	0.07568		161.589	0.07112
		162.059	0.04431		162.01	0.05268		162.146	0.07577		161.671	0.0712
		162.144	0.0444		162.094	0.05274		162.227	0.07586		161.755	0.07129
		162.226	0.04444		162.178	0.0528		162.314	0.07599		161.838	0.07137
		162.309	0.0445		162.262	0.05286		162.397	0.07608		161.922	0.07146
		162.394	0.04455		162.345	0.05292		162.481	0.07616		162.007	0.07154
		162.476	0.04461		162.427	0.05298		162.564	0.07625		162.09	0.07163
		162.558	0.04467		162.512	0.05304		162.645	0.07634		162.171	0.07171
		162.642	0.04472		162.593	0.05309		162.729	0.07643		162.254	0.07178
		162.726	0.04477		162.675	0.05312		162.813	0.07652		162.337	0.07186
		162.812	0.04483		162.761	0.05321		162.897	0.07661		162.421	0.07193
		162.892	0.04488		162.843	0.05324		162.98	0.07671		162.505	0.07201
		162.975	0.04493		162.928	0.05333		163.063	0.07681		162.588	0.07209
[truncated: 3,998 more rows]

## Sheet: Supplementary Figure 5a
Supplementary Figure 5a	mass_tBMP added/mass_MOF-808-P	Ru weight fraction in RuO2@MOF-808-P
[truncated: 5 more rows]

[truncated: 22 more sheets: Supplementary Figure 5b, Supplementary Figure 5c, Supplementary Figure 5e, Supplementary Figure 6, Supplementary Figure 8 - Zr, Supplementary Figure 8 - Ru, Supplementary Figure 9, Supplementary Figure 10, Supplementary Figure 11, Supplementary Figure 13, Supplementary Figure 15, Supplementary Figure 16, Supplementary Figure 17, Supplementary Figure 18, Supplementary Figure 19, Supplementary Figure 20, Supplementary Figure 21, Supplementary Figure 22, Supplementary Figure 23, Supplementary Figure 24 …]
